# Supplementary material for: Large freshwater phages with the potential to augment aerobic methane oxidation
Source: Nat Microbiol. 2020 Aug 24;5(12):1504–15. doi: 10.1038/s41564-020-0779-9 (PMC7674155; doi:10.1038/s41564-020-0779-9)
Supplement: Supplementary file 4 — For all eight supplementary tables, each table is shown in a separate sheet of the Excel file. [file 41564_2020_779_MOESM4_ESM.xlsx]

## Sheet: Table S1
Table S1. Geochemical features of time series samples collected at BML.
Sample	Date	Depth	oxygen_percent	oxygen_mg_L-1	Temperature	oxygen_uM	pH	Cond_mS_cm-1	Ammonia_uM	Nitrite_uM	Nitrate_uM	Sulfate_uM	Sulfide_uM	Methane_uM	Sample ID	order
BML_08182015_1_5m	2015-08-18	1.5	56.9	5.19	19.345	162.198	8.315	2755.25	32.0544	1.0628	20.1613	2392.98	0	0.7325	24	1
BML_08182015_6_5m	2015-08-18	6.5	26.75	2.4975	17.575	78.0518	8.195	2781.75		1.15942	16.129	1787.44	0	1.3	25	2
BML_08182015_8_5m	2015-08-18	8.5	2.75	0.2675	14.5225	8.3599	7.91	2851.5	61.4939	0.966184	16.129	1858.74	1.95625	66.7925	26	3
BML_07062016_9_25m	2017-07-06	9.25	2.7	0.28	12.94	8.75055	7.91	2848	32.9451	3.8536	23.2137	2301.39	0.0875448	75.745	2	19
BML_08042016_1_5m	2016-08-04	1.5	70.5455	6.3	20.4418	196.887	8.29273	2818.27	8.59418	2.03697	35.9526	2212.11	0	0.500207	27	4
BML_08042016_6_5m	2016-08-04	6.5	8.22727	0.778182	16.5682	24.3197	8.01364	2866.55	15.9273	10.2628	45.7302	1824.1	0	0.236271	28	5
BML_08042016_7_5m	2016-08-04	7.5	3.65455	0.366364	14.9527	11.4496	7.92909	2894.73	16.8307	5.77563	34.2155	1802.5	0	9.53268	29	6
BML_08042016_9_3m	2016-08-04	9.3	0	0		0			29.3826	2.86556	30.4434	1795	0.84	126.268	30	7
BML_09012016_5m	2016-09-01	5	49.8	5.03	14.49	157.197	8.41	2284	11.4678	1.44855	11.9802	1926.39	0.1	NA	3	8
BML_09012016_9m	2016-09-01	9	29.9	3.06	14.06	95.631	8.35	2268	16.1964	1.56063	4.23757	2049.32	0.1	NA	4	9
BML_02172017_0m	2017-02-12	0	67.2	9.685	0	302.675	8.265	1669	17.9648	6.92445	26.0758	2578.95	0	168.869	31	10
BML_02172017_6_5m	2017-02-12	6.5	59.3	8.4	0.7	262.516	8.2	1691	16.1964	3.66613	31.039	2614.22	0	140.779	32	11
BML_02172017_9_0m	2017-02-12	9	18.55	2.475	2.55	77.3486	7.995	1811.5	44.1066	3.60209	24.4876	2580.71	0	253.122	33	12
BML_05172017_1_5m	2017-05-17	1.5	83.7	9.82	7.95	306.894	8.36	2206.5	21.5017	5.81966	105.885	1935.21	0	92.7365	34	13
BML_05172017_7_5m	2017-05-17	7.5	59.55	7.355	5.8	229.858	8.285	2150.5	23.4623	3.46252	120.576	2714.75	0	107.076	35	14
BML_05172017_8_0m	2017-05-17	8	55.3	6.92	5.3	216.264	8.27	2136	31.3817	6.82838	95.3625	2605.4	0	112.638	36	15
BML_05172017_9_9m	2017-05-17	9.9	3.8	0.46	4.8	14.3759	8.24	1892	31.3817	6.69228	90.0022	2716.51	0	122.72	37	16
BML_06132017_6_25m	2017-06-13	6.25	75.65	7.975	12.7	249.234	8.275	1937	17.8111	5.89972	78.8846	3234.14	0.08	25.3341	5	17
BML_06152017_9_75	2017-06-15	9.75	35.9	4.1175	9.475	128.68	8.08	1795.75	26.4225	5.01909	53.0758	2082.48	0	76.6398	38	18
BML_07122017_9_5m	2017-07-12	9.5	1.36667	0.173333	12.5833	5.41701	8.02	2349.67	32.8426	4.0424	29.8478	2474.01	0	27.02	39	20
BML_08022017_1_5m	2017-08-02	1.5	85.5	7.59	20.8333	237.202	8.34667	2787	13.0056	4.1865	54.4655	2685.65	0	0.8	40	21
BML_08022017_6_5m	2017-08-02	6.5	31.6333	2.99667	17.4	93.6517	8.19667	2801.33	25.3845	3.49801	35.8037	2606.28	0	0.58	41	22
BML_08012017_8_0m	2017-08-01	8	0.333333	0.0333333	15.1	1.04173	8.05667	2796.67	33.9959	2.32918	14.6604	2600.99	0.11	3.13	42	23
BML_08012017_9_75m	2017-08-01	9.75	0	0	14.3	0	8.015	2806.5	40.2238	0.82411	0	2579.83	1.47	28.87	43	24
BML_09192017_9_75m	2017-09-19	9.75	65.8	6.635	14.55	207.357	8.465	2803	40.6851	2.31317	10.1934	2135.39	NA	0.39	6	25
BML_10242017_9_75m	2017-10-24	9.75	69	8.4	6.5	262.516	8.45	2869	29.5364	2.56135	4.63463	2336.44	0	7.85	8	27
BML_02132018_0_5m	2018-02-13	0.5	65.2	9.44	0	295.018	8.26	3093	52.7564	2.45727	0	2555.14	NA	102.93	9	28
BML_02132018_6_5m	2018-02-13	6.5	61	8.61	0.7	269.079	8.27	3056	55.5244	1.24041	0	2311.75	NA	84.97	10	29
BML_S_09192017_0_5m	2017-09-19	0.5	67.65	6.81	14.7	212.826	8.08	380	38.686	0.784082	0	195.193	0	1	7	26

## Sheet: Table S2
Table S2. General information of methanotroph genomes reconstructed from BML and BML_S databases
Genome bin	pMMO			Occurrence of sMMO	Taxonomy	Relative abundance
	Occurrence	No. of copies	Standalone pmoC?			BML_08182015_1_5m	BML_08182015_6_5m	BML_08182015_8_5m	BML_07062016_9_25m	BML_08042016_1_5m	BML_08042016_6_5m	BML_08042016_7_5m	BML_08042016_9_3m	BML_09012016_5m	BML_09012016_9m	BML_02172017_0m	BML_02172017_6_5m	BML_02172017_9_0m	BML_05172017_1_5m	BML_05172017_7_5m	BML_05172017_8_0m	BML_05172017_9_9m	BML_06132017_6_25m	BML_06152017_9_75	BML_07122017_9_5m	BML_08022017_1_5m	BML_08022017_6_5m	BML_08012017_8_0m	BML_08012017_9_75m	BML_09192017_9_75m	BML_10242017_9_75m	BML_02132018_0_5m	BML_02132018_6_5m	BC_09192017_0_5m
BML_02132018_6_5m_Methylococcales_46_28	yes	1?	no?	no	Proteobacteria; Gammaproteobacteria; ﻿Methylococcales; ﻿Methylococcaceae; Methylosoma	0	0	0	0	0	0	0	0	0	0	0	0	0	0	0	0	0	0	0	0	0	0	0	0	0	0	0.0120958	0.0253261	0
BML_07062016_9_25m_Methylobacter_49_8	yes	1	Yes	yes	Proteobacteria; Gammaproteobacteria; ﻿Methylococcales; ﻿Methylococcaceae; Methylobacter	0	0	0.00306449	0.00543784	0	0	0.01319	0.0114505	0	0.00426735	0	0	0	0	0	0	0	0	0	0	0	0	0	0.0025906	0	0	0	0.00223552	0
BML_02172017_9_0m_Methylococcales_41_9	yes	1?	yes	yes	Proteobacteria; Gammaproteobacteria; ﻿Methylococcales; ﻿Methylococcaceae; Methylobacter related	0	0	0.0061834	0	0	0	0	0	0.00847623	0.00626416	0	0	0.0277538	0	0	0	0	0	0	0	0	0	0	0	0	0	0	0.00139156	0
BML_coassembly_Methylobacter_tundripaludum_43_15 (BML_05172017_8_0m_Methylococcales_43_7)	yes	2	yes	yes	Proteobacteria; Gammaproteobacteria; ﻿Methylococcales; ﻿Methylococcaceae; Methylobacter	0	0	0	0	0	0	0	0	0	0	0.00154815	0	0.00241417	0.00606868	0.0101252	0.00387419	0.00892675	0.00237741	0.00364456	0	0	0	0	0	0	0	0.000792261	0.0016963	0
BML_06132017_6_25m_Methylococcales_49_15_a	yes	2	yes	yes	Proteobacteria; Gammaproteobacteria; ﻿Methylococcales; ﻿Methylococcaceae; Methylovulum	0	0.00254494	0.0089431	0	0	0	0	0	0.00207329	0.00188999	0	0	0	0	0	0	0	0.0153586	0.00481005	0	0	0	0	0	0	0	0.00122979	0.00131772	0
BML_06132017_6_25m_Methylococcales_49_15_b	yes	2	yes	no	Proteobacteria; Gammaproteobacteria; ﻿Methylococcales; ﻿Methylococcaceae; Methylovulum	0	0	0	0	0	0	0	0	0	0	0.00299736	0	0	0	0	0	0	0.0173188	0.00809836	0.0113381	0	0	0.00688366	0.0351732	0	0	0.00124627	0.00166043	0
BML_10242017_9_75m_Methylococcales_57_18	yes	2	yes	yes?	Proteobacteria; Gammaproteobacteria; ﻿Methylococcales; ﻿Methylococcaceae; Methyloparacoccus	0.00741854	0.0228743	0.0403058	0.0126172	0.00577674	0.00337158	0.0100611	0.00619828	0.00294322	0.00753449	0	0	0	0	0	0	0	0	0	0	0	0	0	0	0.00774344	0.0417901	0.0109942	0.0138958	0
BML_S_09192017_0_5m_Methylococcales_41_5	yes	2	yes	no	Proteobacteria; Gammaproteobacteria; ﻿Methylococcales; ﻿Methylococcaceae; Methylobacter related	0	0	0	0	0	0	0	0	0	0	0	0	0	0	0	0	0	0	0	0	0	0	0	0	0	0	0	0	0.00492555
BML_S_09192017_0_5m_Methylocystis_60_5	yes	2	yes	no	Proteobacteria; Alphaproteobacteria; ﻿Rhizobiales; ﻿Methylocystaceae; ﻿Methylocystis	0	0	0	0	0	0	0	0	0	0	0	0	0	0	0	0	0	0	0	0	0	0	0	0	0	0	0	0	0.00492555

## Sheet: Table S3
Table S3 | The pMMO subunits detected in published genomes of bacterial methanotrophs
Genome	Gene ID	pMMO subunit	Standalone?	Taxonomy
Methylacidiphilum_fumariolicum_SolV	CAHT01000053.1_5	pmoB		﻿Verrucomicrobia
Methylacidiphilum_fumariolicum_SolV	CAHT01000053.1_6	pmoA		﻿Verrucomicrobia
Methylacidiphilum_fumariolicum_SolV	CAHT01000053.1_7	pmoC		﻿Verrucomicrobia
Methylacidiphilum_fumariolicum_SolV	CAHT01000085.1_2	pmoB		﻿Verrucomicrobia
Methylacidiphilum_fumariolicum_SolV	CAHT01000085.1_3	pmoA		﻿Verrucomicrobia
Methylacidiphilum_fumariolicum_SolV	CAHT01000086.1_1	pmoC	standalone_pmoC	﻿Verrucomicrobia
Methylacidiphilum_fumariolicum_SolV	CAHT01000087.1_1	pmoB		﻿Verrucomicrobia
Methylacidiphilum_fumariolicum_SolV	CAHT01000087.1_2	pmoA		﻿Verrucomicrobia
Methylacidiphilum_fumariolicum_SolV	CAHT01000087.1_3	pmoC		﻿Verrucomicrobia
Methylacidiphilum_infernorum_V4	CP000975.1_1219	pmoC	standalone_pmoC	﻿Verrucomicrobia
Methylacidiphilum_infernorum_V4	CP000975.1_1222	pmoB		﻿Verrucomicrobia
Methylacidiphilum_infernorum_V4	CP000975.1_1223	pmoA		﻿Verrucomicrobia
Methylacidiphilum_infernorum_V4	CP000975.1_1224	pmoC		﻿Verrucomicrobia
Methylacidiphilum_infernorum_V4	CP000975.1_1225	pmoB		﻿Verrucomicrobia
Methylacidiphilum_infernorum_V4	CP000975.1_1226	pmoA		﻿Verrucomicrobia
Methylacidiphilum_infernorum_V4	CP000975.1_1227	pmoC		﻿Verrucomicrobia
Methylacidiphilum_infernorum_V4	CP000975.1_1297	pmoB		﻿Verrucomicrobia
Methylacidiphilum_infernorum_V4	CP000975.1_1298	pmoA		﻿Verrucomicrobia
Methylacidiphilum_infernorum_V4	CP000975.1_1299	pmoC		﻿Verrucomicrobia
Methylacidiphilum_kamchatkense_Kam1	CP037899.1_1233	pmoB		﻿Verrucomicrobia
Methylacidiphilum_kamchatkense_Kam1	CP037899.1_1234	pmoA		﻿Verrucomicrobia
Methylacidiphilum_kamchatkense_Kam1	CP037899.1_1235	pmoC		﻿Verrucomicrobia
Methylacidiphilum_kamchatkense_Kam1	CP037899.1_1367	pmoC		﻿Verrucomicrobia
Methylacidiphilum_kamchatkense_Kam1	CP037899.1_1368	pmoB		﻿Verrucomicrobia
Methylacidiphilum_kamchatkense_Kam1	CP037899.1_1369	pmoA		﻿Verrucomicrobia
Methylacidiphilum_kamchatkense_Kam1	CP037899.1_1370	pmoC		﻿Verrucomicrobia
Methylacidiphilum_kamchatkense_Kam1	CP037899.1_1371	pmoB		﻿Verrucomicrobia
Methylacidiphilum_kamchatkense_Kam1	CP037899.1_1372	pmoA		﻿Verrucomicrobia
Methylacidiphilum_kamchatkense_Kam1	CP037899.1_1373	pmoC		﻿Verrucomicrobia
Methylacidiphilum_kamchatkense_Kam1	CP037899.1_1785	pmoA		﻿Verrucomicrobia
Methylacidiphilum_kamchatkense_Kam1	CP037899.1_1787	pmoC	standalone_pmoC	﻿Verrucomicrobia
Methylacidiphilum_fumariolicum	LXNK01000050.1_10	pmoA		﻿Verrucomicrobia
Methylacidiphilum_fumariolicum	LXNK01000050.1_11	pmoB		﻿Verrucomicrobia
Methylacidiphilum_fumariolicum	LXNK01000050.1_9	pmoC		﻿Verrucomicrobia
Methylacidiphilum_fumariolicum	LXNK01000052.1_2	pmoB		﻿Verrucomicrobia
Methylacidiphilum_fumariolicum	LXNK01000052.1_3	pmoA		﻿Verrucomicrobia
Methylacidiphilum_fumariolicum	LXNK01000052.1_4	pmoC		﻿Verrucomicrobia
Methylacidiphilum_fumariolicum	LXNK01000065.1_2	pmoA		﻿Verrucomicrobia
Methylacidiphilum_fumariolicum	LXNK01000065.1_3	pmoB		﻿Verrucomicrobia
Methylacidiphilum_sp._Yel	LXQB01000019.1_2	pmoB		﻿Verrucomicrobia
Methylacidiphilum_sp._Yel	LXQB01000019.1_3	pmoA		﻿Verrucomicrobia
Methylacidiphilum_sp._Yel	LXQB01000033.1_3	pmoA		﻿Verrucomicrobia
Methylacidiphilum_sp._Yel	LXQB01000033.1_4	pmoC		﻿Verrucomicrobia
Methylacidiphilum_sp._Yel	LXQB01000049.1_1	pmoC	standalone_pmoC	﻿Verrucomicrobia
Methylacidiphilum_sp._Yel	LXQB01000060.1_10	pmoA		﻿Verrucomicrobia
Methylacidiphilum_sp._Yel	LXQB01000060.1_11	pmoB		﻿Verrucomicrobia
Methylacidiphilum_sp._Yel	LXQB01000060.1_9	pmoC		﻿Verrucomicrobia
Methylacidiphilum_sp._Phi	LXQC01000002.1_10	pmoA		﻿Verrucomicrobia
Methylacidiphilum_sp._Phi	LXQC01000002.1_11	pmoB		﻿Verrucomicrobia
Methylacidiphilum_sp._Phi	LXQC01000002.1_12	pmoC		﻿Verrucomicrobia
Methylacidiphilum_sp._Phi	LXQC01000002.1_13	pmoA		﻿Verrucomicrobia
Methylacidiphilum_sp._Phi	LXQC01000002.1_14	pmoB		﻿Verrucomicrobia
Methylacidiphilum_sp._Phi	LXQC01000002.1_15	pmoC		﻿Verrucomicrobia
Methylacidiphilum_sp._Phi	LXQC01000002.1_9	pmoC		﻿Verrucomicrobia
Methylacidiphilum_sp._Phi	LXQC01000046.1_6	pmoB		﻿Verrucomicrobia
Methylacidiphilum_sp._Phi	LXQC01000046.1_7	pmoA		﻿Verrucomicrobia
Methylacidiphilum_sp._Phi	LXQC01000046.1_8	pmoC		﻿Verrucomicrobia
Methylomonas_sp._MK1	AQOV01000001.1_2596	pmoB		Gammaproteobacteria
Methylomonas_sp._MK1	AQOV01000001.1_2597	pmoA		Gammaproteobacteria
Methylomonas_sp._MK1	AQOV01000001.1_2598	pmoC		Gammaproteobacteria
Methylomonas_sp._MK1	AQOV01000001.1_2802	pmoC		Gammaproteobacteria
Methylomonas_sp._MK1	AQOV01000001.1_2803	pmoB		Gammaproteobacteria
Methylomonas_sp._MK1	AQOV01000001.1_2804	pmoA		Gammaproteobacteria
Methylomonas_sp._MK1	AQOV01000001.1_640	pmoC		Gammaproteobacteria
Methylomonas_sp._MK1	AQOV01000001.1_641	pmoB		Gammaproteobacteria
Methylomonas_sp._MK1	AQOV01000001.1_642	pmoA		Gammaproteobacteria
Methylohalobius_crimeensis_10Ki	ATXB01000001.1_15	pmoC	standalone_pmoC	Gammaproteobacteria
Methylohalobius_crimeensis_10Ki	ATXB01000001.1_2328	pmoB		Gammaproteobacteria
Methylohalobius_crimeensis_10Ki	ATXB01000001.1_2329	pmoA		Gammaproteobacteria
Methylohalobius_crimeensis_10Ki	ATXB01000001.1_2330	pmoC		Gammaproteobacteria
Methylohalobius_crimeensis_10Ki	ATXB01000001.1_365	pmoC		Gammaproteobacteria
Methylohalobius_crimeensis_10Ki	ATXB01000001.1_366	pmoA		Gammaproteobacteria
Methylohalobius_crimeensis_10Ki	ATXB01000001.1_367	pmoB		Gammaproteobacteria
Methylohalobius_crimeensis_10Ki	ATXB01000002.1_603	pmoC	standalone_pmoC	Gammaproteobacteria
Methylosarcina_lacus_LW14	AZUN01000001.1_2402	pmoB		Gammaproteobacteria
Methylosarcina_lacus_LW14	AZUN01000001.1_2403	pmoA		Gammaproteobacteria
Methylosarcina_lacus_LW14	AZUN01000001.1_2404	pmoC		Gammaproteobacteria
Methylomonas_koyamae_JCM_16701	BBCK01000038.1_1	pmoC		Gammaproteobacteria
Methylomonas_koyamae_JCM_16701	BBCK01000038.1_2	pmoA		Gammaproteobacteria
Methylomonas_koyamae_JCM_16701	BBCK01000038.1_3	pmoB		Gammaproteobacteria
Methylomonas_koyamae_JCM_16701	BBCK01000054.1_2	pmoC		Gammaproteobacteria
Methylomonas_koyamae_JCM_16701	BBCK01000054.1_3	pmoB		Gammaproteobacteria
Methylomonas_koyamae_JCM_16701	BBCK01000054.1_4	pmoA		Gammaproteobacteria
Methylomonas_methanica_MC09	CP002738.1_294	pmoC		Gammaproteobacteria
Methylomonas_methanica_MC09	CP002738.1_295	pmoA		Gammaproteobacteria
Methylomonas_methanica_MC09	CP002738.1_296	pmoB		Gammaproteobacteria
Methylomonas_sp._DH-1	CP014360.1_3787	pmoA		Gammaproteobacteria
Methylomonas_sp._DH-1	CP014360.1_3788	pmoB		Gammaproteobacteria
Methylomonas_sp._DH-1	CP014360.1_3789	pmoC		Gammaproteobacteria
Methylomonas_sp._DH-1	CP014360.1_4033	pmoB		Gammaproteobacteria
Methylomonas_sp._DH-1	CP014360.1_4034	pmoA		Gammaproteobacteria
Methylomonas_sp._DH-1	CP014360.1_4035	pmoC		Gammaproteobacteria
Methylomonas_denitrificans	CP014476.1_2564	pmoC		Gammaproteobacteria
Methylomonas_denitrificans	CP014476.1_2565	pmoA		Gammaproteobacteria
Methylomonas_denitrificans	CP014476.1_2566	pmoB		Gammaproteobacteria
Methylomonas_denitrificans	CP014476.1_912	pmoC		Gammaproteobacteria
Methylomonas_denitrificans	CP014476.1_913	pmoB		Gammaproteobacteria
Methylomonas_denitrificans	CP014476.1_914	pmoA		Gammaproteobacteria
Methylovulum_psychrotolerans	CP022129.1_3461	pmoC		Gammaproteobacteria
Methylovulum_psychrotolerans	CP022129.1_3462	pmoA		Gammaproteobacteria
Methylovulum_psychrotolerans	CP022129.1_3463	pmoB		Gammaproteobacteria
Methylomonas_koyamae	CP023669.1_3829	pmoA		Gammaproteobacteria
Methylomonas_koyamae	CP023669.1_3830	pmoB		Gammaproteobacteria
Methylomonas_koyamae	CP023669.1_3831	pmoC		Gammaproteobacteria
Methylomonas_koyamae	CP023669.1_4068	pmoB		Gammaproteobacteria
Methylomonas_koyamae	CP023669.1_4069	pmoA		Gammaproteobacteria
Methylomonas_koyamae	CP023669.1_4070	pmoC		Gammaproteobacteria
Methylomicrobium_sp._wino1	CP024202.1_1381	pmoC		Gammaproteobacteria
Methylomicrobium_sp._wino1	CP024202.1_1382	pmoA		Gammaproteobacteria
Methylomicrobium_sp._wino1	CP024202.1_1383	pmoB		Gammaproteobacteria
Methylomonas_sp._LW13	CP033381.1_104	pmoA		Gammaproteobacteria
Methylomonas_sp._LW13	CP033381.1_105	pmoB		Gammaproteobacteria
Methylomonas_sp._LW13	CP033381.1_106	pmoC		Gammaproteobacteria
Methylomonas_sp._LW13	CP033381.1_4447	pmoB		Gammaproteobacteria
Methylomonas_sp._LW13	CP033381.1_4448	pmoA		Gammaproteobacteria
Methylomonas_sp._LW13	CP033381.1_4449	pmoC		Gammaproteobacteria
Methylomicrobium_buryatense	CP035467.1_3677	pmoB		Gammaproteobacteria
Methylomicrobium_buryatense	CP035467.1_3678	pmoA		Gammaproteobacteria
Methylomicrobium_buryatense	CP035467.1_3679	pmoC		Gammaproteobacteria
Methylomonas_sp._GJ1	CP043929.1_1548	pmoA		Gammaproteobacteria
Methylomonas_sp._GJ1	CP043929.1_1549	pmoB		Gammaproteobacteria
Methylomonas_sp._GJ1	CP043929.1_1550	pmoC		Gammaproteobacteria
Methylomonas_sp._GJ1	CP043929.1_3855	pmoB		Gammaproteobacteria
Methylomonas_sp._GJ1	CP043929.1_3856	pmoA		Gammaproteobacteria
Methylomonas_sp._GJ1	CP043929.1_3857	pmoC		Gammaproteobacteria
Methylobacter_sp._UBA2091	DCZF01000041.1_43	pmoC	standalone_pmoC	Gammaproteobacteria
Methylobacter_sp._UBA2091	DCZF01000041.1_45	pmoB		Gammaproteobacteria
Methylobacter_sp._UBA2091	DCZF01000041.1_46	pmoA		Gammaproteobacteria
Methylobacter_sp._UBA2091	DCZF01000093.1_28	pmoB		Gammaproteobacteria
Methylobacter_sp._UBA2091	DCZF01000093.1_29	pmoA		Gammaproteobacteria
Methylobacter_sp._UBA2091	DCZF01000093.1_30	pmoC		Gammaproteobacteria
Methylobacter_sp._UBA6712	DKIS01000013.1_2	pmoB		Gammaproteobacteria
Methylobacter_sp._UBA6712	DKIS01000013.1_3	pmoA		Gammaproteobacteria
Methylobacter_sp._UBA6712	DKIS01000013.1_4	pmoC		Gammaproteobacteria
Methylobacter_sp._UBA6712	DKIS01000031.1_11	pmoA		Gammaproteobacteria
Methylobacter_sp._UBA6712	DKIS01000031.1_12	pmoB		Gammaproteobacteria
Methylobacter_sp._UBA6712	DKIS01000031.1_13	pmoC		Gammaproteobacteria
Methylobacter_tundripaludum	DKIY01000275.1_13	pmoC	standalone_pmoC	Gammaproteobacteria
Methylobacter_sp._UBA6701	DKJD01000028.1_2	pmoA		Gammaproteobacteria
Methylobacter_sp._UBA6701	DKJD01000028.1_3	pmoB		Gammaproteobacteria
Methylobacter_sp._UBA6696	DKJI01000070.1_44	pmoA		Gammaproteobacteria
Methylobacter_sp._UBA6696	DKJI01000070.1_45	pmoB		Gammaproteobacteria
Methylobacter_sp._UBA6696	DKJI01000070.1_47	pmoC		Gammaproteobacteria
Methylobacter_sp._UBA6696	DKJI01000076.1_33	pmoC		Gammaproteobacteria
Methylobacter_sp._UBA6696	DKJI01000076.1_34	pmoA		Gammaproteobacteria
Methylobacter_sp._UBA6696	DKJI01000076.1_35	pmoB		Gammaproteobacteria
Methylomicrobium_alcaliphilum_20Z	FO082060.1_512	pmoC		Gammaproteobacteria
Methylomicrobium_alcaliphilum_20Z	FO082060.1_513	pmoA		Gammaproteobacteria
Methylomicrobium_alcaliphilum_20Z	FO082060.1_514	pmoB		Gammaproteobacteria
Crenothrix_polyspora	FUKI01000053.1_2	pmoC		Gammaproteobacteria
Crenothrix_polyspora	FUKI01000053.1_3	pmoB		Gammaproteobacteria
Crenothrix_polyspora	FUKI01000053.1_4	pmoA		Gammaproteobacteria
Crenothrix_polyspora	FUKI01000135.1_26	pmoB		Gammaproteobacteria
Crenothrix_polyspora	FUKI01000135.1_27	pmoA		Gammaproteobacteria
Crenothrix_polyspora	FUKI01000135.1_28	pmoC		Gammaproteobacteria
Methylobacter_tundripaludum_SV96	JH109152.1_1036	pmoA		Gammaproteobacteria
Methylobacter_tundripaludum_SV96	JH109152.1_1037	pmoB		Gammaproteobacteria
Methylobacter_tundripaludum_SV96	JH109152.1_1038	pmoC		Gammaproteobacteria
Methylobacter_tundripaludum_SV96	JH109152.1_2389	pmoC		Gammaproteobacteria
Methylobacter_tundripaludum_SV96	JH109152.1_2390	pmoA		Gammaproteobacteria
Methylobacter_tundripaludum_SV96	JH109152.1_2391	pmoB		Gammaproteobacteria
GCA_000685925.1_ASM68592v1_genomic	JMLA01000001.1_1582	pmoC		Gammaproteobacteria
GCA_000685925.1_ASM68592v1_genomic (Methylobacter tundripaludum 21/22)	JMLA01000001.1_1583	pmoA		Gammaproteobacteria
GCA_000685925.1_ASM68592v1_genomic	JMLA01000001.1_1584	pmoB		Gammaproteobacteria
GCA_000685925.1_ASM68592v1_genomic	JMLA01000001.1_3366	pmoC		Gammaproteobacteria
GCA_000685925.1_ASM68592v1_genomic	JMLA01000001.1_3367	pmoB		Gammaproteobacteria
GCA_000685925.1_ASM68592v1_genomic	JMLA01000001.1_3368	pmoA		Gammaproteobacteria
GCA_000733835.1_ASM73383v1_genomic	JPOH01000001.1_2747	pmoC		Gammaproteobacteria
GCA_000733835.1_ASM73383v1_genomic (Methylobacter tundripaludum 31/32)	JPOH01000001.1_2748	pmoA		Gammaproteobacteria
GCA_000733835.1_ASM73383v1_genomic	JPOH01000001.1_2749	pmoB		Gammaproteobacteria
GCA_000733835.1_ASM73383v1_genomic	JPOH01000001.1_4468	pmoC		Gammaproteobacteria
GCA_000733835.1_ASM73383v1_genomic	JPOH01000001.1_4469	pmoB		Gammaproteobacteria
GCA_000733835.1_ASM73383v1_genomic	JPOH01000001.1_4470	pmoA		Gammaproteobacteria
Methylomicrobium_agile	JPOJ01000001.1_2803	pmoC		Gammaproteobacteria
Methylomicrobium_agile	JPOJ01000001.1_2804	pmoB		Gammaproteobacteria
Methylomicrobium_agile	JPOJ01000001.1_2805	pmoA		Gammaproteobacteria
Methylomicrobium_agile	JPOJ01000001.1_958	pmoB		Gammaproteobacteria
Methylomicrobium_agile	JPOJ01000001.1_959	pmoA		Gammaproteobacteria
Methylomicrobium_agile	JPOJ01000001.1_960	pmoC		Gammaproteobacteria
Methylobacter_sp._BBA5.1	JQKS01000003.1_72	pmoB		Gammaproteobacteria
Methylobacter_sp._BBA5.1	JQKS01000003.1_73	pmoA		Gammaproteobacteria
Methylobacter_sp._BBA5.1	JQKS01000003.1_74	pmoC		Gammaproteobacteria
Methylobacter_sp._BBA5.1	JQKS01000038.1_19	pmoA		Gammaproteobacteria
Methylobacter_sp._BBA5.1	JQKS01000038.1_20	pmoB		Gammaproteobacteria
Methylobacter_sp._BBA5.1	JQKS01000038.1_21	pmoC		Gammaproteobacteria
Methylobacter_whittenburyi	JQNS01000002.1_273	pmoA		Gammaproteobacteria
Methylobacter_whittenburyi	JQNS01000002.1_274	pmoB		Gammaproteobacteria
Methylobacter_whittenburyi	JQNS01000002.1_275	pmoC		Gammaproteobacteria
Methylobacter_whittenburyi	JQNS01000005.1_858	pmoC		Gammaproteobacteria
Methylobacter_whittenburyi	JQNS01000005.1_859	pmoA		Gammaproteobacteria
Methylobacter_whittenburyi	JQNS01000005.1_860	pmoB		Gammaproteobacteria
Methylomicrobium_buryatense_5G	KB455575.1_3446	pmoC		Gammaproteobacteria
Methylomicrobium_buryatense_5G	KB455575.1_3447	pmoA		Gammaproteobacteria
Methylomicrobium_buryatense_5G	KB455575.1_3448	pmoB		Gammaproteobacteria
Methylosarcina_fibrata_AML-C10	KB889965.1_1920	pmoC		Gammaproteobacteria
Methylosarcina_fibrata_AML-C10	KB889965.1_1921	pmoB		Gammaproteobacteria
Methylosarcina_fibrata_AML-C10	KB889965.1_3435	pmoC		Gammaproteobacteria
Methylosarcina_fibrata_AML-C10	KB889965.1_3436	pmoA		Gammaproteobacteria
Methylosarcina_fibrata_AML-C10	KB889965.1_3437	pmoB		Gammaproteobacteria
Methylobacter_marinus_A45	KB912877.1_1145	pmoB		Gammaproteobacteria
Methylobacter_marinus_A45	KB912877.1_1146	pmoA		Gammaproteobacteria
Methylobacter_marinus_A45	KB912877.1_1147	pmoC		Gammaproteobacteria
Methylobacter_marinus_A45	KB912877.1_2505	pmoA		Gammaproteobacteria
Methylobacter_marinus_A45	KB912877.1_2506	pmoB		Gammaproteobacteria
Methylobacter_marinus_A45	KB912877.1_2507	pmoC		Gammaproteobacteria
Methylovulum_miyakonense_HT12	KB913025.1_865	pmoB		Gammaproteobacteria
Methylovulum_miyakonense_HT12	KB913025.1_866	pmoA		Gammaproteobacteria
Methylovulum_miyakonense_HT12	KB913025.1_867	pmoC		Gammaproteobacteria
Methylobacter_luteus_IMV-B-3098	KE386569.1_2755	pmoC		Gammaproteobacteria
Methylobacter_luteus_IMV-B-3098	KE386569.1_2756	pmoA		Gammaproteobacteria
Methylobacter_luteus_IMV-B-3098	KE386569.1_2757	pmoB		Gammaproteobacteria
Methylobacter_luteus_IMV-B-3098	KE386569.1_971	pmoA		Gammaproteobacteria
Methylobacter_luteus_IMV-B-3098	KE386569.1_972	pmoB		Gammaproteobacteria
Methylobacter_luteus_IMV-B-3098	KE386569.1_973	pmoC		Gammaproteobacteria
Methylomonas_sp._11b	KI911557.1_3025	pmoA		Gammaproteobacteria
Methylomonas_sp._11b	KI911557.1_3026	pmoB		Gammaproteobacteria
Methylomonas_sp._11b	KI911557.1_3027	pmoC		Gammaproteobacteria
Methylomonas_sp._11b	KI911557.1_3227	pmoC		Gammaproteobacteria
Methylomonas_sp._11b	KI911557.1_3228	pmoA		Gammaproteobacteria
Methylomonas_sp._11b	KI911557.1_3229	pmoB		Gammaproteobacteria
Methylomonas_lenta	LUUI01000149.1_18	pmoB		Gammaproteobacteria
Methylomonas_lenta	LUUI01000149.1_19	pmoA		Gammaproteobacteria
Methylomonas_lenta	LUUI01000149.1_20	pmoC		Gammaproteobacteria
Crenothrix_sp._D3	MBQZ01000060.1_5	pmoC		Gammaproteobacteria
Crenothrix_sp._D3	MBQZ01000060.1_6	pmoA		Gammaproteobacteria
Crenothrix_sp._D3	MBQZ01000060.1_7	pmoB		Gammaproteobacteria
Methylomonas_sp._LWB	MKMC01000011.1_62	pmoB		Gammaproteobacteria
Methylomonas_sp._LWB	MKMC01000011.1_63	pmoA		Gammaproteobacteria
Methylomonas_sp._LWB	MKMC01000011.1_64	pmoC		Gammaproteobacteria
Methylomonas_sp._LWB	MKMC01000078.1_170	pmoC		Gammaproteobacteria
Methylomonas_sp._LWB	MKMC01000078.1_171	pmoB		Gammaproteobacteria
Methylomonas_sp._LWB	MKMC01000078.1_172	pmoA		Gammaproteobacteria
Methylobacter_sp.	PERF01000054.1_6	pmoC		Gammaproteobacteria
Methylobacter_sp.	PERF01000054.1_7	pmoA		Gammaproteobacteria
Methylobacter_sp.	PERF01000054.1_8	pmoB		Gammaproteobacteria
Methylomonas_sp.	PERS01000011.1_2	pmoC	standalone_pmoC	Gammaproteobacteria
Methylobacter_sp._KS41	PHSP01000003.1_64	pmoC		Gammaproteobacteria
Methylobacter_sp._KS41	PHSP01000003.1_65	pmoA		Gammaproteobacteria
Methylobacter_sp._KS41	PHSP01000003.1_66	pmoB		Gammaproteobacteria
Methylobacter_sp._KS41	PHSP01000004.1_4	pmoA		Gammaproteobacteria
Methylobacter_sp._KS41	PHSP01000004.1_5	pmoB		Gammaproteobacteria
Methylobacter_sp._KS41	PHSP01000004.1_6	pmoC		Gammaproteobacteria
Methylomonas_sp._Kb3	PIZT01000019.1_2	pmoC		Gammaproteobacteria
Methylomonas_sp._Kb3	PIZT01000019.1_3	pmoA		Gammaproteobacteria
Methylomonas_sp._Kb3	PIZT01000019.1_4	pmoB		Gammaproteobacteria
Methylomonas_sp._Kb3	PIZT01000065.1_95	pmoA		Gammaproteobacteria
Methylomonas_sp._Kb3	PIZT01000065.1_96	pmoB		Gammaproteobacteria
Methylomonas_sp._Kb3	PIZT01000065.1_97	pmoC		Gammaproteobacteria
Methylobacter_sp._KRF1	RYFG02000108.1_27	pmoC		Gammaproteobacteria
Methylobacter_sp._KRF1	RYFG02000108.1_28	pmoB		Gammaproteobacteria
Methylobacter_sp._KRF1	RYFG02000108.1_29	pmoA		Gammaproteobacteria
Methylobacter_sp._KRF1	RYFG02000113.1_65	pmoB		Gammaproteobacteria
Methylobacter_sp._KRF1	RYFG02000113.1_66	pmoA		Gammaproteobacteria
Methylobacter_sp._KRF1	RYFG02000113.1_67	pmoC		Gammaproteobacteria
Methylovulum_sp.	SCST01000184.1_11	pmoC		Gammaproteobacteria
Methylovulum_sp.	SCST01000184.1_12	pmoA		Gammaproteobacteria
Methylovulum_sp.	SCST01000184.1_13	pmoB		Gammaproteobacteria
Methylovulum_sp.	SCST01000430.1_3	pmoC		Gammaproteobacteria
Methylovulum_sp.	SCST01000430.1_4	pmoB		Gammaproteobacteria
Methylovulum_sp.	SCST01000430.1_5	pmoA		Gammaproteobacteria
Methylomonas_methanica	SMCN01000013.1_10	pmoB		Gammaproteobacteria
Methylomonas_methanica	SMCN01000013.1_11	pmoC		Gammaproteobacteria
Methylomonas_methanica	SMCN01000013.1_9	pmoA		Gammaproteobacteria
Methylomonas_methanica	SMCN01000027.1_1	pmoC		Gammaproteobacteria
Methylomonas_methanica	SMCN01000027.1_2	pmoA		Gammaproteobacteria
Methylomonas_methanica	SMCN01000027.1_3	pmoB		Gammaproteobacteria
Methylomicrobium_kenyense	VHIE01000002.1_2666	pmoC		Gammaproteobacteria
Methylomicrobium_kenyense	VHIE01000002.1_2667	pmoA		Gammaproteobacteria
Methylomicrobium_kenyense	VHIE01000002.1_2668	pmoB		Gammaproteobacteria
Methylococcus_capsulatus_str._Bath	AE017282.2_1810	pmoB		Gammaproteobacteria
Methylococcus_capsulatus_str._Bath	AE017282.2_1811	pmoA		Gammaproteobacteria
Methylococcus_capsulatus_str._Bath	AE017282.2_1812	pmoC		Gammaproteobacteria
Methylococcus_capsulatus_str._Bath	AE017282.2_2865	pmoB		Gammaproteobacteria
Methylococcus_capsulatus_str._Bath	AE017282.2_2866	pmoA		Gammaproteobacteria
Methylococcus_capsulatus_str._Bath	AE017282.2_2867	pmoC		Gammaproteobacteria
Methylococcus_capsulatus_str._Bath	AE017282.2_298	pmoC	standalone_pmoC	Gammaproteobacteria
Methylococcus_capsulatus_str._Texas_=_ATCC_19069	AMCE01000051.1_1	pmoB		Gammaproteobacteria
Methylococcus_capsulatus_str._Texas_=_ATCC_19069	AMCE01000051.1_2	pmoA		Gammaproteobacteria
Methylocaldum_marinum	AP017928.1_1770	pmoB		Gammaproteobacteria
Methylocaldum_marinum	AP017928.1_1771	pmoA		Gammaproteobacteria
Methylocaldum_marinum	AP017928.1_1772	pmoC		Gammaproteobacteria
Methylocaldum_marinum	AP017928.1_2506	pmoC	standalone_pmoC	Gammaproteobacteria
Methylocaldum_marinum	AP017928.1_3366	pmoC	standalone_pmoC	Gammaproteobacteria
Methylocaldum_marinum	AP017928.1_3906	pmoC		Gammaproteobacteria
Methylocaldum_marinum	AP017928.1_3907	pmoA		Gammaproteobacteria
Methylocaldum_marinum	AP017928.1_3908	pmoB		Gammaproteobacteria
Methylocaldum_marinum	AP017928.1_4791	pmoC	standalone_pmoC	Gammaproteobacteria
Methylogaea_oryzae_JCM_16910	BBDL01000475.1_1	pmoA		Gammaproteobacteria
Methylogaea_oryzae_JCM_16910	BBDL01000475.1_2	pmoB		Gammaproteobacteria
Methylogaea_oryzae_JCM_16910	BBDL01000946.1_1	pmoC	standalone_pmoC	Gammaproteobacteria
Methylocaldum_szegediense_O-12	KE386489.1_1560	pmoC		Gammaproteobacteria
Methylocaldum_szegediense_O-12	KE386489.1_1561	pmoA		Gammaproteobacteria
Methylocaldum_szegediense_O-12	KE386489.1_1562	pmoB		Gammaproteobacteria
Methylocaldum_szegediense_O-12	KE386489.1_542	pmoC	standalone_pmoC	Gammaproteobacteria
Methylocaldum_szegediense_O-12	KE386490.1_1253	pmoC	standalone_pmoC	Gammaproteobacteria
Methylocaldum_szegediense_O-12	KE386490.1_1438	pmoC	standalone_pmoC	Gammaproteobacteria
Methylocaldum_szegediense_O-12	KE386490.1_1441	pmoC	standalone_pmoC	Gammaproteobacteria
Methylocaldum_szegediense_O-12	KE386490.1_863	pmoC	standalone_pmoC	Gammaproteobacteria
Methylocaldum_sp._14B	MSCV01000005.1_57	pmoC	standalone_pmoC	Gammaproteobacteria
Methylocaldum_sp._14B	MSCV01000008.1_151	pmoC	standalone_pmoC	Gammaproteobacteria
Methylocaldum_sp._14B	MSCV01000015.1_11	pmoC	standalone_pmoC	Gammaproteobacteria
Methylocaldum_sp._14B	MSCV01000021.1_31	pmoC	standalone_pmoC	Gammaproteobacteria
Methylocaldum_sp._14B	MSCV01000067.1_1	pmoC		Gammaproteobacteria
Methylocaldum_sp._14B	MSCV01000067.1_2	pmoA		Gammaproteobacteria
Methylocaldum_sp._14B	MSCV01000067.1_3	pmoB		Gammaproteobacteria
Methylocaldum_sp._SAD2	MUGL01000006.1_1	pmoB		Gammaproteobacteria
Methylocaldum_sp._SAD2	MUGL01000006.1_2	pmoA		Gammaproteobacteria
Methylocaldum_sp._SAD2	MUGL01000006.1_3	pmoC		Gammaproteobacteria
Methylocaldum_sp._SAD2	MUGL01000047.1_122	pmoC	standalone_pmoC	Gammaproteobacteria
Methylocaldum_sp._SAD2	MUGL01000048.1_62	pmoC	standalone_pmoC	Gammaproteobacteria
Methylocaldum_sp._SAD2	MUGL01000062.1_37	pmoC	standalone_pmoC	Gammaproteobacteria
Methylocaldum_sp._0917	SNZL01000002.1_29	pmoC	standalone_pmoC	Gammaproteobacteria
Methylocaldum_sp._0917	SNZL01000011.1_124	pmoC	standalone_pmoC	Gammaproteobacteria
Methylocaldum_sp._0917	SNZL01000060.1_1	pmoB		Gammaproteobacteria
Methylocaldum_sp._0917	SNZL01000060.1_2	pmoA		Gammaproteobacteria
Methylocystis_parvus_OBBP	AJTV01000012.1_70	pmoC	standalone_pmoC	Alphaproteobacteria
Methylocystis_parvus_OBBP	AJTV01000012.1_98	pmoC	standalone_pmoC	Alphaproteobacteria
Methylocystis_parvus_OBBP	AJTV01000015.1_43	pmoC	standalone_pmoC	Alphaproteobacteria
Methylocystis_parvus_OBBP	AJTV01000018.1_84	pmoC	standalone_pmoC	Alphaproteobacteria
Methylocystis_parvus_OBBP	AJTV01000045.1_26	pmoC		Alphaproteobacteria
Methylocystis_parvus_OBBP	AJTV01000045.1_27	pmoA		Alphaproteobacteria
Methylocystis_parvus_OBBP	AJTV01000045.1_28	pmoB		Alphaproteobacteria
Methylocystis_parvus_OBBP	AJTV01000081.1_1	pmoC		Alphaproteobacteria
Methylocystis_parvus_OBBP	AJTV01000081.1_2	pmoA		Alphaproteobacteria
Methylocystis_parvus_OBBP	AJTV01000081.1_3	pmoB		Alphaproteobacteria
Methylocystis_sp._SB2	AYNA01000009.1_10	pmoC	standalone_pmoC	Alphaproteobacteria
Methylocystis_sp._SB2	AYNA01000075.1_1	pmoB		Alphaproteobacteria
Methylocystis_sp._SB2	AYNA01000075.1_2	pmoA		Alphaproteobacteria
Methylocystis_sp._SB2	AYNA01000075.1_3	pmoC		Alphaproteobacteria
Methylocystis_sp._SB2	AYNA01000120.1_42	pmoB		Alphaproteobacteria
Methylocystis_sp._SB2	AYNA01000120.1_43	pmoA		Alphaproteobacteria
Methylocystis_sp._SB2	AYNA01000128.1_10	pmoC		Alphaproteobacteria
Methylocystis_sp._SB2	AYNA01000128.1_11	pmoB		Alphaproteobacteria
Methylocystis_sp._SB2	AYNA01000128.1_12	pmoA		Alphaproteobacteria
Methylosinus_sp._LW3	AZUO01000001.1_1613	pmoC		Alphaproteobacteria
Methylosinus_sp._LW3	AZUO01000001.1_1614	pmoA		Alphaproteobacteria
Methylosinus_sp._LW3	AZUO01000001.1_1615	pmoB		Alphaproteobacteria
Methylosinus_sp._LW3	AZUO01000001.1_2299	pmoB		Alphaproteobacteria
Methylosinus_sp._LW3	AZUO01000001.1_2300	pmoA		Alphaproteobacteria
Methylosinus_sp._LW3	AZUO01000001.1_2301	pmoC		Alphaproteobacteria
Methylosinus_sp._LW3	AZUO01000001.1_2391	pmoC	standalone_pmoC	Alphaproteobacteria
Methylosinus_sp._LW3	AZUO01000001.1_3184	pmoB		Alphaproteobacteria
Methylosinus_sp._LW3	AZUO01000001.1_3185	pmoA		Alphaproteobacteria
Methylosinus_sp._LW3	AZUO01000001.1_3186	pmoC		Alphaproteobacteria
Methylocystis_bryophila	CP019948.1_113	pmoC		Alphaproteobacteria
Methylocystis_bryophila	CP019948.1_114	pmoB		Alphaproteobacteria
Methylocystis_bryophila	CP019948.1_115	pmoA		Alphaproteobacteria
Methylocystis_bryophila	CP019948.1_1286	pmoC	standalone_pmoC	Alphaproteobacteria
Methylocystis_bryophila	CP019948.1_2519	pmoC	standalone_pmoC	Alphaproteobacteria
Methylocystis_bryophila	CP019948.1_2703	pmoC		Alphaproteobacteria
Methylocystis_bryophila	CP019948.1_2704	pmoA		Alphaproteobacteria
Methylocystis_bryophila	CP019948.1_2705	pmoB		Alphaproteobacteria
Methylocystis_bryophila	CP019948.1_2972	pmoC		Alphaproteobacteria
Methylocystis_bryophila	CP019948.1_2973	pmoA		Alphaproteobacteria
Methylocystis_bryophila	CP019948.1_2974	pmoB		Alphaproteobacteria
Methylocystis_bryophila	CP019948.1_3755	pmoC		Alphaproteobacteria
Methylocystis_bryophila	CP019948.1_3756	pmoA		Alphaproteobacteria
Methylocystis_bryophila	CP019948.1_3757	pmoB		Alphaproteobacteria
Methylosinus_trichosporium_OB3b	CP023737.1_2102	pmoB		Alphaproteobacteria
Methylosinus_trichosporium_OB3b	CP023737.1_2103	pmoA		Alphaproteobacteria
Methylosinus_trichosporium_OB3b	CP023737.1_2105	pmoC	standalone_pmoC	Alphaproteobacteria
Methylosinus_trichosporium_OB3b	CP023737.1_245	pmoC	standalone_pmoC	Alphaproteobacteria
Methylosinus_trichosporium_OB3b	CP023737.1_247	pmoA		Alphaproteobacteria
Methylosinus_trichosporium_OB3b	CP023737.1_248	pmoB		Alphaproteobacteria
Methylosinus_trichosporium_OB3b	CP023737.1_3913	pmoC	standalone_pmoC	Alphaproteobacteria
Methylocystis_rosea	CP034086.1_1735	pmoB		Alphaproteobacteria
Methylocystis_rosea	CP034086.1_1736	pmoA		Alphaproteobacteria
Methylocystis_rosea	CP034086.1_1737	pmoC		Alphaproteobacteria
Methylocystis_rosea	CP034086.1_1947	pmoC	standalone_pmoC	Alphaproteobacteria
Methylocystis_rosea	CP034086.1_397	pmoC		Alphaproteobacteria
Methylocystis_rosea	CP034086.1_398	pmoA		Alphaproteobacteria
Methylocystis_rosea	CP034086.1_399	pmoB		Alphaproteobacteria
Methylocystis_rosea	CP034086.1_998	pmoC	standalone_pmoC	Alphaproteobacteria
Methylocystis_rosea	CP034088.1_178	pmoC	standalone_pmoC	Alphaproteobacteria
Methylocapsa_palsarum	FOSN01000002.1_132	pmoC	standalone_pmoC	Alphaproteobacteria
Methylocapsa_palsarum	FOSN01000007.1_166	pmoB		Alphaproteobacteria
Methylocapsa_palsarum	FOSN01000007.1_167	pmoA		Alphaproteobacteria
Methylocapsa_palsarum	FOSN01000007.1_168	pmoC		Alphaproteobacteria
Methylocapsa_palsarum	FOSN01000015.1_65	pmoC	standalone_pmoC	Alphaproteobacteria
Methylocystis_sp._SC2	HE956757.1_212	pmoC		Alphaproteobacteria
Methylocystis_sp._SC2	HE956757.1_213	pmoA		Alphaproteobacteria
Methylocystis_sp._SC2	HE956757.1_214	pmoB		Alphaproteobacteria
Methylocystis_sp._SC2	HE956757.1_2865	pmoC		Alphaproteobacteria
Methylocystis_sp._SC2	HE956757.1_2866	pmoA		Alphaproteobacteria
Methylocystis_sp._SC2	HE956757.1_2867	pmoB		Alphaproteobacteria
Methylocystis_sp._SC2	HE956757.1_3574	pmoC		Alphaproteobacteria
Methylocystis_sp._SC2	HE956757.1_3575	pmoA		Alphaproteobacteria
Methylocystis_sp._SC2	HE956757.1_3576	pmoB		Alphaproteobacteria
Methylocystis_sp._SC2	HE956757.1_740	pmoC	standalone_pmoC	Alphaproteobacteria
Methylocystis_sp._SC2	HE956757.1_868	pmoC	standalone_pmoC	Alphaproteobacteria
Methylocystis_sp._LW5	JMKQ01000004.1_706	pmoC		Alphaproteobacteria
Methylocystis_sp._LW5	JMKQ01000004.1_707	pmoA		Alphaproteobacteria
Methylocystis_sp._LW5	JMKQ01000004.1_708	pmoB		Alphaproteobacteria
Methylocystis_sp._LW5	JMKQ01000006.1_1755	pmoB		Alphaproteobacteria
Methylocystis_sp._LW5	JMKQ01000006.1_1756	pmoA		Alphaproteobacteria
Methylocystis_sp._LW5	JMKQ01000006.1_1757	pmoC		Alphaproteobacteria
Methylocystis_sp._LW5	JMKQ01000006.1_783	pmoB		Alphaproteobacteria
Methylocystis_sp._LW5	JMKQ01000006.1_784	pmoA		Alphaproteobacteria
Methylocystis_sp._LW5	JMKQ01000006.1_785	pmoC		Alphaproteobacteria
Methylocystis_sp._LW5	JMKQ01000006.1_875	pmoC	standalone_pmoC	Alphaproteobacteria
Methylocapsa_aurea	JQKO01000014.1_24	pmoC	standalone_pmoC	Alphaproteobacteria
Methylocapsa_aurea	JQKO01000018.1_62	pmoC	standalone_pmoC	Alphaproteobacteria
Methylocapsa_aurea	JQKO01000020.1_1	pmoC		Alphaproteobacteria
Methylocapsa_aurea	JQKO01000020.1_2	pmoA		Alphaproteobacteria
Methylocapsa_aurea	JQKO01000020.1_3	pmoB		Alphaproteobacteria
Methylosinus_sp._PW1	JQNK01000008.1_547	pmoC		Alphaproteobacteria
Methylosinus_sp._PW1	JQNK01000008.1_548	pmoA		Alphaproteobacteria
Methylosinus_sp._PW1	JQNK01000008.1_549	pmoB		Alphaproteobacteria
Methylosinus_sp._PW1	JQNK01000009.1_1280	pmoB		Alphaproteobacteria
Methylosinus_sp._PW1	JQNK01000009.1_1281	pmoA		Alphaproteobacteria
Methylosinus_sp._PW1	JQNK01000009.1_1282	pmoC		Alphaproteobacteria
Methylosinus_sp._PW1	JQNK01000009.1_200	pmoB		Alphaproteobacteria
Methylosinus_sp._PW1	JQNK01000009.1_201	pmoA		Alphaproteobacteria
Methylosinus_sp._PW1	JQNK01000009.1_202	pmoC		Alphaproteobacteria
Methylosinus_sp._PW1	JQNK01000009.1_301	pmoC	standalone_pmoC	Alphaproteobacteria
Methylocystis_rosea_SV97	KB889963.1_1477	pmoC		Alphaproteobacteria
Methylocystis_rosea_SV97	KB889963.1_1478	pmoA		Alphaproteobacteria
Methylocystis_rosea_SV97	KB889963.1_1479	pmoB		Alphaproteobacteria
Methylocystis_rosea_SV97	KB889963.1_2054	pmoC	standalone_pmoC	Alphaproteobacteria
Methylocystis_rosea_SV97	KB889963.1_2841	pmoB		Alphaproteobacteria
Methylocystis_rosea_SV97	KB889963.1_2842	pmoA		Alphaproteobacteria
Methylocystis_rosea_SV97	KB889963.1_2843	pmoC		Alphaproteobacteria
Methylocystis_rosea_SV97	KB889963.1_3069	pmoC	standalone_pmoC	Alphaproteobacteria
Methylocystis_rosea_SV97	KB889963.1_317	pmoC	standalone_pmoC	Alphaproteobacteria
Methylocystis_rosea_SV97	KB889964.1_172	pmoC		Alphaproteobacteria
Methylocystis_rosea_SV97	KB889964.1_173	pmoB		Alphaproteobacteria
Methylocystis_rosea_SV97	KB889964.1_174	pmoA		Alphaproteobacteria
Methylosinus_sp._LW4	KB900626.1_1014	pmoC		Alphaproteobacteria
Methylosinus_sp._LW4	KB900626.1_1015	pmoA		Alphaproteobacteria
Methylosinus_sp._LW4	KB900626.1_1016	pmoB		Alphaproteobacteria
Methylosinus_sp._LW4	KB900626.1_1487	pmoC	standalone_pmoC	Alphaproteobacteria
Methylosinus_sp._LW4	KB900626.1_1839	pmoB		Alphaproteobacteria
Methylosinus_sp._LW4	KB900626.1_1840	pmoA		Alphaproteobacteria
Methylosinus_sp._LW4	KB900626.1_1841	pmoC		Alphaproteobacteria
Methylosinus_sp._LW4	KB900626.1_2464	pmoB		Alphaproteobacteria
Methylosinus_sp._LW4	KB900626.1_2465	pmoA		Alphaproteobacteria
Methylosinus_sp._LW4	KB900626.1_2466	pmoC		Alphaproteobacteria
Methylocystis_sp._ATCC_49242	KE124772.1_129	pmoC	standalone_pmoC	Alphaproteobacteria
Methylocystis_sp._ATCC_49242	KE124774.1_1023	pmoB		Alphaproteobacteria
Methylocystis_sp._ATCC_49242	KE124774.1_1024	pmoA		Alphaproteobacteria
Methylocystis_sp._ATCC_49242	KE124774.1_1026	pmoC	standalone_pmoC	Alphaproteobacteria
Methylocystis_sp._ATCC_49242	KE124774.1_1243	pmoC	standalone_pmoC	Alphaproteobacteria
Methylocystis_sp._ATCC_49242	KE124774.1_2477	pmoB		Alphaproteobacteria
Methylocystis_sp._ATCC_49242	KE124774.1_2478	pmoA		Alphaproteobacteria
Methylocystis_sp._ATCC_49242	KE124774.1_2480	pmoC	standalone_pmoC	Alphaproteobacteria
Methylocystis_sp._ATCC_49242	KE124774.1_2866	pmoC	standalone_pmoC	Alphaproteobacteria
Methylocystis_sp._ATCC_49242	KE124774.1_603	pmoC	standalone_pmoC	Alphaproteobacteria
Methylocapsa_acidiphila_B2	KE386496.1_1981	pmoC	standalone_pmoC	Alphaproteobacteria
Methylocapsa_acidiphila_B2	KE386496.1_2077	pmoC	standalone_pmoC	Alphaproteobacteria
Methylocapsa_acidiphila_B2	KE386496.1_2259	pmoC	standalone_pmoC	Alphaproteobacteria
Methylocapsa_acidiphila_B2	KE386496.1_3557	pmoC		Alphaproteobacteria
Methylocapsa_acidiphila_B2	KE386496.1_3558	pmoA		Alphaproteobacteria
Methylocapsa_acidiphila_B2	KE386496.1_3559	pmoB		Alphaproteobacteria
Methylosinus_sp._R-45379	LUUM01000040.1_1	pmoC		Alphaproteobacteria
Methylosinus_sp._R-45379	LUUM01000040.1_2	pmoA		Alphaproteobacteria
Methylosinus_sp._R-45379	LUUM01000040.1_3	pmoB		Alphaproteobacteria
Methylosinus_sp._R-45379	LUUM01000135.1_10	pmoB		Alphaproteobacteria
Methylosinus_sp._R-45379	LUUM01000135.1_11	pmoA		Alphaproteobacteria
Methylosinus_sp._R-45379	LUUM01000135.1_18	pmoC	standalone_pmoC	Alphaproteobacteria
Methylosinus_sp._R-45379	LUUM01000135.1_9	pmoC		Alphaproteobacteria
Methylosinus_sp._R-45379	LUUM01000254.1_100	pmoC		Alphaproteobacteria
Methylosinus_sp._R-45379	LUUM01000254.1_101	pmoA		Alphaproteobacteria
Methylosinus_sp._R-45379	LUUM01000254.1_102	pmoB		Alphaproteobacteria
Methylosinus_sp._R-45379	LUUM01000256.1_87	pmoC	standalone_pmoC	Alphaproteobacteria
Methylosinus_sp._3S-1	LXWX01000090.1_95	pmoC	standalone_pmoC	Alphaproteobacteria
Methylosinus_sp._3S-1	LXWX01000144.1_1	pmoB		Alphaproteobacteria
Methylosinus_sp._3S-1	LXWX01000144.1_2	pmoA		Alphaproteobacteria
Methylosinus_sp._3S-1	LXWX01000144.1_4	pmoC	standalone_pmoC	Alphaproteobacteria
Methylocystis_sp._KS32	PHSQ01000001.1_917	pmoC		Alphaproteobacteria
Methylocystis_sp._KS32	PHSQ01000001.1_918	pmoA		Alphaproteobacteria
Methylocystis_sp._KS32	PHSQ01000001.1_919	pmoB		Alphaproteobacteria
Methylocystis_sp._KS32	PHSQ01000001.1_92	pmoC	standalone_pmoC	Alphaproteobacteria
Methylocystis_sp._KS32	PHSQ01000003.1_163	pmoC	standalone_pmoC	Alphaproteobacteria
Methylocystis_sp._KS32	PHSQ01000004.1_176	pmoC		Alphaproteobacteria
Methylocystis_sp._KS32	PHSQ01000004.1_177	pmoA		Alphaproteobacteria
Methylocystis_sp._KS32	PHSQ01000004.1_178	pmoB		Alphaproteobacteria
Methylocystis_sp._KS32	PHSQ01000004.1_322	pmoC	standalone_pmoC	Alphaproteobacteria
Methylocapsa_sp.	PLUZ01000358.1_3	pmoC	standalone_pmoC	Alphaproteobacteria
Methylocapsa_sp.	PLUZ01000365.1_4	pmoC		Alphaproteobacteria
Methylocapsa_sp.	PLUZ01000365.1_5	pmoB		Alphaproteobacteria
Methylocapsa_sp.	PLUZ01000365.1_6	pmoA		Alphaproteobacteria
Methylocapsa_sp.	PLUZ01000456.1_12	pmoB		Alphaproteobacteria
Methylocapsa_sp.	PLUZ01000456.1_13	pmoA		Alphaproteobacteria
Methylocystis_sp._MitZ-2018	PYDU01000009.1_105	pmoC		Alphaproteobacteria
Methylocystis_sp._MitZ-2018	PYDU01000009.1_106	pmoB		Alphaproteobacteria
Methylocystis_sp._MitZ-2018	PYDU01000009.1_107	pmoA		Alphaproteobacteria
Methylocystis_sp._MitZ-2018	PYDU01000019.1_76	pmoC	standalone_pmoC	Alphaproteobacteria
Methylocystis_sp._MitZ-2018	PYDU01000022.1_61	pmoC	standalone_pmoC	Alphaproteobacteria
Methylocystis_hirsuta	QWDD01000001.1_1019	pmoC		Alphaproteobacteria
Methylocystis_hirsuta	QWDD01000001.1_1020	pmoA		Alphaproteobacteria
Methylocystis_hirsuta	QWDD01000001.1_1021	pmoB		Alphaproteobacteria
Methylocystis_hirsuta	QWDD01000001.1_1462	pmoC		Alphaproteobacteria
Methylocystis_hirsuta	QWDD01000001.1_1463	pmoB		Alphaproteobacteria
Methylocystis_hirsuta	QWDD01000001.1_1464	pmoA		Alphaproteobacteria
Methylocystis_hirsuta	QWDD01000001.1_1870	pmoC	standalone_pmoC	Alphaproteobacteria
Methylocystis_hirsuta	QWDD01000001.1_2763	pmoB		Alphaproteobacteria
Methylocystis_hirsuta	QWDD01000001.1_2764	pmoA		Alphaproteobacteria
Methylocystis_hirsuta	QWDD01000001.1_2765	pmoC		Alphaproteobacteria
Methylocystis_hirsuta	QWDD01000001.1_2886	pmoC	standalone_pmoC	Alphaproteobacteria
Methylocystis_sp.	SBAU01000167.1_4	pmoB		Alphaproteobacteria
Methylocystis_sp.	SBAU01000167.1_5	pmoA		Alphaproteobacteria
Methylocystis_sp.	SBAU01000329.1_1	pmoB		Alphaproteobacteria
Methylocystis_sp.	SBAU01000369.1_5	pmoC		Alphaproteobacteria
Methylocystis_sp.	SBAU01000369.1_6	pmoA		Alphaproteobacteria
Methylocystis_sp.	SBAU01000487.1_2	pmoC	standalone_pmoC	Alphaproteobacteria
Methylosinus_sp._sav-2	SOEJ01000005.1_90	pmoC	standalone_pmoC	Alphaproteobacteria
Methylosinus_sp._sav-2	SOEJ01000008.1_174	pmoC		Alphaproteobacteria
Methylosinus_sp._sav-2	SOEJ01000008.1_175	pmoA		Alphaproteobacteria
Methylosinus_sp._sav-2	SOEJ01000008.1_176	pmoB		Alphaproteobacteria
Methylosinus_sp._sav-2	SOEJ01000043.1_1	pmoA		Alphaproteobacteria
Methylosinus_sp._sav-2	SOEJ01000043.1_2	pmoC		Alphaproteobacteria
Methylocystis_heyeri	SOPH01000001.1_1558	pmoB		Alphaproteobacteria
Methylocystis_heyeri	SOPH01000001.1_1559	pmoA		Alphaproteobacteria
Methylocystis_heyeri	SOPH01000001.1_1560	pmoC		Alphaproteobacteria
Methylocystis_heyeri	SOPH01000001.1_2695	pmoB		Alphaproteobacteria
Methylocystis_heyeri	SOPH01000001.1_2696	pmoA		Alphaproteobacteria
Methylocystis_heyeri	SOPH01000001.1_2697	pmoC		Alphaproteobacteria
Methylocystis_heyeri	SOPH01000001.1_2969	pmoC	standalone_pmoC	Alphaproteobacteria
Methylocystis_heyeri	SOPH01000001.1_989	pmoC	standalone_pmoC	Alphaproteobacteria
Methylocystis_heyeri	SOPH01000002.1_358	pmoB		Alphaproteobacteria
Methylocystis_heyeri	SOPH01000002.1_359	pmoA		Alphaproteobacteria
Methylocystis_heyeri	SOPH01000002.1_360	pmoC		Alphaproteobacteria
Methylocystis_sp._B8	VBTZ01000001.1_439	pmoC	standalone_pmoC	Alphaproteobacteria
Methylocystis_sp._B8	VBTZ01000002.1_373	pmoB		Alphaproteobacteria
Methylocystis_sp._B8	VBTZ01000002.1_374	pmoA		Alphaproteobacteria
Methylocystis_sp._B8	VBTZ01000008.1_108	pmoC	standalone_pmoC	Alphaproteobacteria
Methylocystis_sp._B8	VBTZ01000009.1_71	pmoC		Alphaproteobacteria
Methylocystis_sp._B8	VBTZ01000009.1_72	pmoA		Alphaproteobacteria
Methylocystis_sp._B8	VBTZ01000009.1_73	pmoB		Alphaproteobacteria
Methylosinus_sporium	VJMF01000005.1_10	pmoC		Alphaproteobacteria
Methylosinus_sporium	VJMF01000005.1_8	pmoB		Alphaproteobacteria
Methylosinus_sporium	VJMF01000005.1_9	pmoA		Alphaproteobacteria
Methylosinus_sporium	VJMF01000058.1_37	pmoC	standalone_pmoC	Alphaproteobacteria
Methylosinus_sporium	VJMF01000111.1_1	pmoA		Alphaproteobacteria
Methylosinus_sporium	VJMF01000111.1_2	pmoB		Alphaproteobacteria

## Sheet: Table S4
Table S4. The pmoC genes detected in scaffolds from BML metagenomic datasets. * cd-hit cluster by 100% AA identity. # The corresponding scaffold is manually curated.
phage-associated or bacterial pmoC	Gene ID #	Length (aa)	standalone?	pmoC taxonomy	ggKbase				NCBI RefSeq
					Scaffold taxonomy winner	Scaffold length (bp)	with phage signals?	Genome bin	RefSeq Genbank ID	AA similarity (%)
BML phage-associated (gamma)	BML_08042016_6_5m_scaffold_38_3 #	211	yes	Gamma-	unknown	55232	yes	unbinned	WP_085214207.1	91.146
	BML_08042016_7_5m_scaffold_1339_9	211	yes	Gamma-	unknown	6442	yes	unbinned	WP_085214207.1	91.146
	BML_08182015_6_5m_scaffold_4411_7	214	yes	Gamma-	unknown	4620	yes	unbinned	WP_085214207.1	89.744
	BML_08182015_1_5m_scaffold_13260_1	199	yes (at the end)	Gamma-	unknown	1686	yes	unbinned	WP_085214207.1	90.957
	BML_08182015_8_5m_scaffold_18893_3	199	yes (at the end)	Gamma-	unknown	1686	yes	unbinned	WP_085214207.1	90.957
	BML_08182015_8_5m_scaffold_33359_3	198	yes (at the end)	Gamma-	unknown	1146	yes	unbinned	WP_085214207.1	90.323
	BML_08182015_1_5m_scaffold_1905_1	151	yes (at the end)	Gamma-	unknown	7613	yes	unbinned	WP_085214207.1	89.209
	BML_08042016_6_5m_scaffold_11621_3	209	yes	Gamma-	unknown	1900	yes	unbinned	WP_085214207.1	88.482
	BML_08042016_7_5m_scaffold_23_3 #	209	yes	Gamma-	unknown	131129	yes	BML_08042016_7_5m_phage_34_15	WP_085214207.1	88.482
	BML_08042016_1_5m_scaffold_2583_1	170	yes (at the end)	Gamma-	unknown	6440	yes	unbinned	WP_085214207.1	87.975
	BML_08182015_1_5m_scaffold_10859_2	260	yes	Gamma-	unknown	1924	no	unbinned	WP_085214207.1	86.694
	BML_08182015_8_5m_scaffold_30435_2	260	yes (at the end)	Gamma-	unknown	1222	no	unbinned	WP_085214207.1	86.694
	BML_02172017_6_5m_scaffold_83_2	261	yes	Gamma-	unknown	91848	yes	unbinned	WP_085214207.1	88.306
	BML_02172017_9_0m_scaffold_9299_1	261	yes (at the end)	Gamma-	unknown	1755	no	unbinned	WP_085214207.1	88.306
	BML_05172017_1_5m_scaffold_2635_6	261	yes	Gamma-	unknown	5621	yes	unbinned	WP_085214207.1	88.306
	BML_05172017_7_5m_scaffold_4_166	261	yes	Gamma-	unknown	146291	yes	BML_05172017_7_5m_Phage_32_18	WP_085214207.1	88.306
	BML_05172017_8_0m_scaffold_136_44	261	yes	Gamma-	unknown	30978	yes	unbinned	WP_085214207.1	88.306
	BML_05172017_9_9m_scaffold_25_65	261	yes	Gamma-	unknown	66301	yes	unbinned	WP_085214207.1	88.306
	BML_08042016_1_5m_scaffold_142_2	261	yes	Gamma-	unknown	52638	yes	unbinned	WP_085214207.1	88.306
	BML_08042016_6_5m_scaffold_5_166	261	yes	Gamma-	unknown	146411	yes	unbinned	WP_085214207.1	88.306
	BML_08042016_7_5m_scaffold_7_166	261	yes	Gamma-	unknown	146219	yes	BML_08042016_7_5m_phage_32_24	WP_085214207.1	88.306
	BML_08042016_9_3m_scaffold_41_102	261	yes	Gamma-	unknown	99304	yes	unbinned	WP_085214207.1	88.306
	BML_09012016_5m_scaffold_731_8	261	yes	Gamma-	unknown	12174	yes	unbinned	WP_085214207.1	88.306
	BML_09012016_9m_scaffold_11_166 #	261	yes	Gamma-	unknown	146411	yes	BML_09012016_9m_phage_33_28	WP_085214207.1	88.306
	BML_02172017_0m_scaffold_2536_1	261	yes (at the end)	Gamma-	unknown	4475	yes	unbinned	WP_085214207.1	89.516
	BML_06152017_9_75_scaffold_14873_1	238	yes (at the end)	Gamma-	unknown	2257	yes	unbinned	WP_085214207.1	90.265
	BML_06132017_6_25m_scaffold_72_1	216	yes (at the end)	Gamma-	unknown	53547	yes	unbinned	WP_085214207.1	88.725
BML bacterial (Gamma)	BML_02132018_0_5m_scaffold_1990_1	135	yes (at the end)	Gamma-	Class: Gammaproteobacteria (54.55%) Gammaproteobacteria, Proteobacteria, Bacteria	10029	no	BML_02132018_0_5m_Methylococcales_57_12	WP_045227076.1	88.235
	BML_02132018_0_5m_scaffold_4570_6	135	yes (at the end)	Gamma-	Order: Methylococcales (66.67%) Methylococcales, Gammaproteobacteria, Proteobacteria, Bacteria	5702	no	BML_02132018_0_5m_Methylococcales_57_12	WP_045227076.1	89.706
	BML_02132018_0_5m_scaffold_4399_2	260	no (with pmoA)	Gamma-	unknown	5849	no	BML_02132018_0_5m_Methylococcales_57_12	WP_085214207.1	85.887
	BML_02132018_0_5m_scaffold_279_34	108	yes (at the end)	Gamma-	Species: Methylococcus capsulatus (54.29%) Methylococcus capsulatus, Methylococcus, Methylococcales, Gammaproteobacteria, Proteobacteria, Bacteria	33704	no	BML_02132018_0_5m_Methylococcales_57_12	WP_045227076.1	94.444
	BML_02132018_0_5m_scaffold_1828_11	114	yes (at the end)	Gamma-	Order: Methylococcales (50.00%) Methylococcales, Gammaproteobacteria, Proteobacteria, Bacteria	10635	no	BML_02132018_0_5m_Methylococcales_57_12	WP_045226598.1	91.964
	BML_02132018_6_5m_scaffold_5351_2	260	no (with pmoA)	Gamma-	unknown	5849	no	BML_02132018_6_5m_Methylococcales_57_18	WP_085214207.1	85.887
	BML_02132018_6_5m_scaffold_3767_9	162	yes (at the end)	Gamma-	Order: Methylococcales (60.00%) Methylococcales, Gammaproteobacteria, Proteobacteria, Bacteria	9804	no	BML_02132018_6_5m_Methylococcales_57_18	WP_045226598.1	93.125
	BML_07062016_9_25m_scaffold_4205_4	124	yes (at the end)	Gamma-	Methylococcales, Gammaproteobacteria, Proteobacteria, Bacteria	4008	no	BML_07062016_9_25m_Methylococcales_56_10	WP_045227076.1	88.8
	BML_07062016_9_25m_scaffold_2450_2	260	no (with pmoA)	Gamma-	unknown	5602	no	BML_07062016_9_25m_Methylococcales_56_10	WP_085214207.1	85.887
	BML_08182015_6_5m_scaffold_604_1	120	yes (at the end)	Gamma-	Order: Methylococcales (52.27%) Methylococcales, Gammaproteobacteria, Proteobacteria, Bacteria	39964	no	BML_08182015_6_5m_Methylococcales_57_8	WP_085214207.1	92.437
	BML_08182015_6_5m_scaffold_1804_7	260	no (with pmoA)	Gamma-	unknown	7211	no	BML_08182015_6_5m_Methylophilales_57_8	WP_085214207.1	85.887
	BML_08182015_6_5m_scaffold_1945_1	184	yes (at the end)	Gamma-	Class: Betaproteobacteria (52.94%) Betaproteobacteria, Proteobacteria, Bacteria	18868	no	BML_08182015_6_5m_Methylophilales_57_8	WP_045227076.1	90.761
	BML_08182015_8_5m_scaffold_465_15	260	no (with pmoAB)	Gamma-	Species: Methylococcus capsulatus (55.56%) Methylococcus capsulatus, Methylococcus, Methylococcales, Gammaproteobacteria, Proteobacteria, Bacteria	20397	no	BML_08182015_8_5m_Methylococcales_57_15	WP_085214207.1	89.474
	BML_08182015_8_5m_scaffold_2904_6	260	no (with pmoA)	Gamma-	unknown	5623	no	BML_08182015_8_5m_Methylococcales_57_15	WP_085214207.1	85.887
	BML_08182015_8_5m_scaffold_179_36	138	yes (at the end)	Gamma-	Species: Methylococcus capsulatus (59.46%) Methylococcus capsulatus, Methylococcus, Methylococcales, Gammaproteobacteria, Proteobacteria, Bacteria	35759	no	BML_08182015_8_5m_Methylococcales_57_15	WP_045227076.1	90.58
	BML_09012016_9m_scaffold_16223_2	260	no (with pmoA)	Gamma-	unknown	2484	no	BML_09012016_9m_Methylococcales_57_9	WP_085214207.1	85.887
	BML_09012016_9m_scaffold_6314_1	127	yes (at the end)	Gamma-	Species: Methylococcus capsulatus (83.33%) Methylococcus capsulatus, Methylococcus, Methylococcales, Gammaproteobacteria, Proteobacteria, Bacteria	4735	no	BML_09012016_9m_Methylococcales_57_9	WP_045227076.1	89.764
	BML_09192017_9_75m_scaffold_2383_1	137	yes (at the end)	Gamma-	Class: Gammaproteobacteria (50.00%) Gammaproteobacteria, Proteobacteria, Bacteria	9800	no	BML_09192017_9_75m_Methylococcales_57_11	WP_045227076.1	89.855
	BML_09192017_9_75m_scaffold_811_27	260	no (with pmoAB)	Gamma-	Order: Methylococcales (55.88%) Methylococcales, Gammaproteobacteria, Proteobacteria, Bacteria	29170	no	BML_09192017_9_75m_Methylococcales_57_11	WP_085214207.1	85.887
	BML_10242017_9_75m_scaffold_42437_1	265	no (with pmoA)	Gamma-	Methylococcales, Gammaproteobacteria, Proteobacteria, Bacteria	1108	no	BML_10242017_9_75m_Methylococcales_57_18	WP_085214207.1	89.069
	BML_10242017_9_75m_scaffold_44452_2	120	no (with pmoA)	Gamma-	Species: Methylocaldum marinum (50.00%) Methylocaldum marinum, Methylocaldum, Methylococcales, Gammaproteobacteria, Proteobacteria, Bacteria	1067	no	BML_10242017_9_75m_Methylococcales_57_18	WP_085214207.1	92.437
	BML_10242017_9_75m_scaffold_4001_2	260	no (with pmoA)	Gamma-	unknown	5849	no	BML_10242017_9_75m_Methylococcales_57_18	WP_085214207.1	85.887
	BML_08042016_7_5m_scaffold_3114_2	259	no (with pmoAB)	Gamma-	Order: Methylococcales (66.67%); Methylococcales, Gammaproteobacteria, Proteobacteria, Bacteria	4727	no	cound not be binned b/c of low coverage of the genome in this sample	WP_085214207.1	91.498
	BML_08042016_9_3m_scaffold_16457_2	145	no (with pmoA)	Gamma-	Species: Methylocaldum marinum (50.00%) Methylocaldum marinum, Methylocaldum, Methylococcales, Gammaproteobacteria, Proteobacteria, Bacteria	1260	no	cound not be binned b/c of low coverage of the genome in this sample	WP_085214207.1	88.194
	BML_08042016_9_3m_scaffold_16303_2	257	yes	Gamma-	Order: Methylococcales (66.67%) Methylococcales, Gammaproteobacteria, Proteobacteria, Bacteria	2062	no	cound not be binned b/c of low coverage of the genome in this sample	WP_010959659.1	88.384
	BML_09012016_5m_scaffold_10080_2	254	yes (at the end)	Gamma-	Phylum: Proteobacteria (100.00%); Proteobacteria, Bacteria	2279	no	cound not be binned b/c of low coverage of the genome in this sample	WP_085214207.1	90.833
	BML_09012016_9m_scaffold_3150_1	205	no (with pmoAB)	Gamma-	Order: Methylococcales (60.00%) Methylococcales, Gammaproteobacteria, Proteobacteria, Bacteria	6826	no	unbinned	WP_085214207.1	93.627
BML bacterial (Gamma)	BML_05172017_8_0m_scaffold_15666_3	137	no (with pmoAB)	Gamma-	Order: Methylococcales (100.00%) Methylococcales, Gammaproteobacteria, Proteobacteria, Bacteria	1923	no	BML_05172017_8_0m_Methylococcales_43_7 #	WP_036297034.1	91.176
	BML_05172017_9_9m_scaffold_28015_1	251	no	Gamma-	Species: Methylobacter tundripaludum (50.00%) Methylobacter tundripaludum, Methylobacter, Methylococcales, Gammaproteobacteria, Proteobacteria, Bacteria	1064	no	BML_05172017_9_9m_Methylococcales_43_?	WP_036297034.1	89.2
	BML_05172017_7_5m_scaffold_8380_2	251	no (with pmoA)	Gamma-	Species: Methylobacter tundripaludum (66.67%) Methylobacter tundripaludum, Methylobacter, Methylococcales, Gammaproteobacteria, Proteobacteria, Bacteria	2090	no	BML_05172017_7_5m_Methylococcales_43_?	WP_017841992.1	89.2
	BML_08042016_7_5m_scaffold_2130_8	196	no?	Gamma-	Species: Methylobacter tundripaludum (87.50%) Methylobacter tundripaludum, Methylobacter, Methylococcales, Gammaproteobacteria, Proteobacteria, Bacteria	9297	no	BML_08042016_7_5m_Methylobacter_tundripaludum_49_6 #	WP_031437563.1	98.469
	BML_02132018_0_5m_scaffold_910_3	251	no (with pmoAB)	Gamma-	Species: Methylobacter tundripaludum (50.00%) Methylobacter tundripaludum, Methylobacter, Methylococcales, Gammaproteobacteria, Proteobacteria, Bacteria	16248	no	BML_02132018_0_5m_Methylococcales_47_10	WP_019865091.1	92.8
	BML_02132018_6_5m_scaffold_24_21	251	no (with pmoAB)	Gamma-	Order: Methylococcales (69.01%) Methylococcales, Gammaproteobacteria, Proteobacteria, Bacteria	176415	no	BML_02132018_6_5m_Methylococcales_46_28 #	WP_019865091.1	93.2
	BML_06132017_6_25m_scaffold_1425_5	251	no (with pmoAB)	Gamma-	Order: Methylococcales (81.82%) Methylococcales, Gammaproteobacteria, Proteobacteria, Bacteria	9394	no	BML_06132017_6_25m_Methylococcales_49_15b #	WP_019865091.1	93.2
	BML_07122017_9_5m_scaffold_377_40	251	no (with pmoAB)	Gamma-	Order: Methylococcales (86.36%) Methylococcales, Gammaproteobacteria, Proteobacteria, Bacteria	40130	no	BML_07122017_9_5m_Methylococcales_49_7	WP_019865091.1	93.6
	BML_08012017_9_75m_scaffold_46_5	251	no (with pmoAB)	Gamma-	Order: Methylococcales (83.33%) Methylococcales, Gammaproteobacteria, Proteobacteria, Bacteria	84749	no	BML_08012017_9_75m_Methylococcales_49_10	WP_019865091.1	93.2
	BML_08012017_8_0m_scaffold_12737_2	251	no (with pmoA)	Gamma-	Order: Methylococcales (66.67%) Methylococcales, Gammaproteobacteria, Proteobacteria, Bacteria	1640	no	BML_08012017_8_0m_Methylococcales_49_?	WP_019865091.1	90.8
	BML_06152017_9_75_scaffold_16092_2	251	no (with pmoA)	Gamma-	Methylococcales, Gammaproteobacteria, Proteobacteria, Bacteria	1257	no	BML_06152017_9_75_Methylococcales_49_?	WP_019865091.1	93.2
	BML_02172017_0m_scaffold_14712_2	251	no (with pmoA)	Gamma-	Methylococcales, Gammaproteobacteria, Proteobacteria, Bacteria	1528	no	BML_02172017_0m_Methylococcales_49_?	WP_019865091.1	92.8
	BML_06132017_6_25m_scaffold_1038_4	251	no (with pmoAB)	Gamma-	Order: Methylococcales (82.35%) Methylococcales, Gammaproteobacteria, Proteobacteria, Bacteria	11598	no	BML_06132017_6_25m_Methylococcales_49_15a #	WP_019865091.1	94.4
	BML_08182015_8_5m_scaffold_41939_1	179	no (with pmoAB)	Gamma-	Order: Methylococcales (100.00%) Methylococcales, Gammaproteobacteria, Proteobacteria, Bacteria		no	BML_08182015_8_5m_Methylococcales_49_?	WP_020158145.1	95.506
	BML_02172017_9_0m_scaffold_966_2	251	no (with pmoA)	Gamma-	Order: Methylococcales (75.00%) Methylococcales, Gammaproteobacteria, Proteobacteria, Bacteria	7929	no	BML_02172017_9_0m_Methylococcales_41_9 #	WP_020158145.1	93.6
	BML_09012016_9m_scaffold_18720_3	251	no (with pmoAB)	Gamma-	Species: Methylobacter tundripaludum (66.67%) Methylobacter tundripaludum, Methylobacter, Methylococcales, Gammaproteobacteria, Proteobacteria, Bacteria	2259	no	BML_09012016_9m_Methylococcales_41_?	WP_020158145.1	94.8
	BML_09012016_5m_scaffold_5641_3	251	no (with pmoAB)	Gamma-	Order: Methylococcales (100.00%) Methylococcales, Gammaproteobacteria, Proteobacteria, Bacteria	3246	no	BML_09012016_5m_Methylococcales_42_12	WP_020158145.1	94.4
	BML_09012016_5m_scaffold_24059_2	264	yes	Gamma-	Species: Methyloglobulus morosus (100.00%) Methyloglobulus morosus, Methyloglobulus, Methylococcales, Gammaproteobacteria, Proteobacteria, Bacteria	1346	no	BML_09012016_5m_Methylococcales_42_12	WP_023495873.1	89.883
BML_S phage-associated (Gamma-)	BML_S_09192017_0_5m_scaffold_30977_1	252	yes	Gamma-	Class: Gammaproteobacteria (66.67%) Gammaproteobacteria, Proteobacteria, Bacteria	2489	no (with DNA ligase)	unbinned	WP_020158145.1	90.8
	BML_S_09192017_0_5m_scaffold_23583_3	252	yes	Gamma-	Class: Gammaproteobacteria (75.00%) Gammaproteobacteria, Proteobacteria, Bacteria	2950	no (with DNA ligase)	unbinned	WP_020158145.1	90.4
	BML_S_09192017_0_5m_scaffold_89401_2	184	yes	Gamma-	Gammaproteobacteria, Proteobacteria, Bacteria	1278	no (with DNA ligase)	unbinned	WP_020158145.1	92.308
	BML_S_09192017_0_5m_scaffold_5230_17	253	yes	Gamma-	unknown	12061	yes	unbinned	WP_020158145.1	92
BML_S bacterial (Gamma-)	BML_S_09192017_0_5m_scaffold_14798_5	251	no (with pmoAB)	Gamma-	Order: Methylococcales (100.00%) Methylococcales, Gammaproteobacteria, Proteobacteria, Bacteria	3943	no	BML_S_09192017_0_5m_Methylococcales_41_5	WP_020158145.1	93.6
	BML_S_09192017_0_5m_scaffold_8299_6	124	no	Gamma-	Order: Methylococcales (100.00%) Methylococcales, Gammaproteobacteria, Proteobacteria, Bacteria	5618	no	BML_S_09192017_0_5m_Methylococcales_41_5	WP_020158145.1	93.548
BML_S phage-associated (Alpha-)	BML_S_09192017_0_5m_scaffold_6634_37	253	yes	Alpha-	unknown	16214	yes	unbinned	WP_136495622.1	92.017
	BML_S_09192017_0_5m_scaffold_111844_4	210	yes	Alpha-	unknown	1871	no	unbinned	WP_136495622.1	94.712
BML_S bacterial (Alpha-)	BML_S_09192017_0_5m_scaffold_19646_1	255	no (with pmoAB)	Alpha-	Species: Methylocystis sp. M (50.00%) Methylocystis sp. M, Methylocystis, Rhizobiales, Alphaproteobacteria, Proteobacteria, Bacteria	3309	no	BML_S_09192017_0_5m_Methylocystis_60_5	WP_136495622.1	94.118
	BML_S_09192017_0_5m_scaffold_83176_1	257	no (with pmoAB)	Alpha-	unknown	1878	no	BML_S_09192017_0_5m_Methylocystis_60_5	WP_136495622.1	92.913
	BML_S_09192017_0_5m_scaffold_546_5	268	yes	Alpha-	Species: Methylocystis sp. SC2 (52.94%) Methylocystis sp. SC2, Methylocystis, Rhizobiales, Alphaproteobacteria, Proteobacteria, Bacteria	49278	no	BML_S_09192017_0_5m_Methylocystis_60_5	WP_085771887.1	61.161

## Sheet: Table S5
Table S5. The metagenomic datasets from Lake Mendota (LM) and Crystal Bog (CB) and the pmoC/amoC gene detected in de novo assembled scaffolds sets. * cd-hit cluster by 100% AA identity. # The corresponding scaffold is manually curated.
Sampling site	SRA for assembly	Sampling time	Gene ID #	scaffold depth	Length (aa)	e-value against "BML_pmoC.hmm"	Bit score against "BML_pmoC.hmm"	standalone?	pmoC type	gene cluster *	Bacteria/Phage based on gene context	curated scaffold	RefSeq Genbank ID	AA similarity (%)
Lake Mendota (LM)	SRR3986255	2009-09-14	LakMenEpi14Sep09_NODE_30253_length_1116_cov_0.380182_2	3.27847	246	1.2e-119	405.5	yes	type II		phage		WP_136495622.1	92.889
			LakMenEpi14Sep09_NODE_74_length_23414_cov_1.312363_15 #	23.8067	254	2.7e-122	414.2	yes	type II	#6	phage	Lake_Mendota_phage_scaffold_5	WP_136495622.1	91.176
	SRR3986256	2009-10-07	LakMenE07Oct09ns_NODE_1_length_125382_cov_1.840414_25 #	34.6163	257	2.8e-123	417.5	yes	type II		phage	Lake_Mendota_phage_scaffold_1	WP_136495622.1	92.017
			LakMenE07Oct09ns_NODE_14093_length_1919_cov_0.266741_2	4.62226	263	1.7e-79	273.2	no (with pmoB)	type I	#5	Bacteria		WP_033193892.1	100
			LakMenE07Oct09ns_NODE_18630_length_1645_cov_1.173913_2	27.9659	251	2.9e-164	552.5	no (with pmoA)	type I		Bacteria		WP_064028760.1	96.8
			LakMenE07Oct09ns_NODE_20139_length_1576_cov_0.122843_1	4.39902	261	6e-129	436.1	yes (but at the end)	type II		Bacteria		WP_136495622.1	85.944
			LakMenE07Oct09ns_NODE_31741_length_1215_cov_1.713235_2	26.1214	251	7.4e-174	584.1	no (with pmoA)	type I	#4	Bacteria		WP_020158145.1	94.4
			LakMenE07Oct09ns_NODE_9148_length_2395_cov_0.431217_2	15.5635	258	2.2e-89	305.7	no (with pmoB)	type I		Bacteria		WP_020483938.1	98.054
	SRR3987090	2010-10-13	LakMenEpi13Oct10_NODE_2_length_92118_cov_1.394332_121 #	23.8067	254	2.7e-122	414.2	yes	type II	#6	phage	Lake_Mendota_phage_scaffold_5	WP_136495622.1	91.176
			LakMenEpi13Oct10_NODE_22812_length_1848_cov_0.019756_1	1.92285	260	6e-187	627.3	no (with pmoA)	type Ib		Bacteria		WP_085214207.1	91.498
			LakMenEpi13Oct10_NODE_23089_length_1837_cov_0.374269_4	5.90456	257	4.2e-121	410.3	yes	type II		phage		WP_136495622.1	92.437
	SRR3987663	2012-06-29	LakMenEpi29Jun12_NODE_10637_length_2511_cov_0.132970_3	4.82253	257	1.9e-119	404.8	yes (but at the end)	type II		Bacteria		WP_016919976.1	91.406
			LakMenEpi29Jun12_NODE_19251_length_1863_cov_1.034562_2	15	251	7.4e-174	584.1	no (with pmoA)	type I	#4	Bacteria		WP_020158145.1	94.4
			LakMenEpi29Jun12_NODE_29591_length_1481_cov_0.125554_3	5.61758	132	5.1e-53	185.9	no (with pmoA/B)	type II		Bacteria		WP_136495622.1	90.152
			LakMenEpi29Jun12_NODE_31542_length_1431_cov_0.663344_1 #	10.2397	260	5.6e-185	620.8	yes (but at the end)	type Ib		phage	Lake_Mendota_phage_scaffold_6	WP_085214207.1	88.259
			LakMenEpi29Jun12_NODE_35841_length_1333_cov_0.244610_1	3.63905	251	5.9e-163	548.2	no (with pmoA)	type I		Bacteria		WP_013817025.1	96.8
			LakMenEpi29Jun12_NODE_4686_length_3703_cov_0.399609_1		114	9.7e-68	234.4	yes (but at the end)	type I		unsure		WP_020158145.1	85.088
			LakMenEpi29Jun12_NODE_71_length_22942_cov_2.029060_13 #	30.9458	256	3.2e-122	414	yes	type II	#3	phage	Lake_Mendota_phage_scaffold_2	WP_136495622.1	91.597
			LakMenEpi29Jun12_NODE_9739_length_2629_cov_0.129496_3	6.28237	260	4.3e-187	627.8	no (with pmoA)	type Ib		Bacteria		WP_085214207.1	91.903
	SRR3987933	2012-07-20	LakMenEpi20Jul12_NODE_1305_length_6543_cov_1.338217_5	23.0038	254	3.9e-124	420.3	yes	type II		phage		WP_136495622.1	93.277
			LakMenEpi20Jul12_NODE_16_length_45406_cov_2.240884_119 #	30.4671	168	9.6e-117	395.9	yes	type I		phage	Lake_Mendota_phage_scaffold_4	WP_020158145.1	89.286
			LakMenEpi20Jul12_NODE_21424_length_1618_cov_0.038900_1		260	1e-187	629.8	yes (but at the end)	type Ib		Unsure		WP_016919976.1	78.495
			LakMenEpi20Jul12_NODE_2366_length_4988_cov_0.427073_9	5.86978	148	2.8e-109	371.3	yes (but at the end)	type Ib		phage	Lake_Mendota_phage_scaffold_6	WP_045227076.1	83.108
			LakMenEpi20Jul12_NODE_26788_length_1426_cov_0.199384_1	3.9232	263	1.7e-79	273.2	no (with pmoB)	type I	#5	Bacteria		WP_033193892.1	100
			LakMenEpi20Jul12_NODE_47_length_30741_cov_1.968936_1	25.2708	243	1.7e-173	583	yes (but at the end)	type I		phage		WP_020158145.1	93.776
			LakMenEpi20Jul12_NODE_8_length_57499_cov_1.266419_1 #	23.7588	258	4.2e-121	410.3	yes	type II		phage	Lake_Mendota_phage_scaffold_3	WP_136495622.1	92.437
			LakMenEpi20Jul12_NODE_83_length_24155_cov_1.464666_8 #	23.1392	256	3.2e-122	414	yes	type II	#3	phage	Lake_Mendota_phage_scaffold_2	WP_136495622.1	91.597
Crystal Bog (CB)	SRR5260928	2007-09-10	CB_SRR5260928_NODE_1_length_352651_cov_6.751960_431 #	55.1128	256	3.8e-122	413.7	yes	type II		phage	Crystal_Bog_phage_scaffold_1	WP_085771887.1	93.697
			CB_SRR5260928_NODE_219_length_23096_cov_6.376116_25	55.2987	257	2.9e-123	417.4	yes	type II		phage		WP_136495622.1	92.437
			CB_SRR5260928_NODE_3198_length_4334_cov_1.497742_1	13.0459	254	1.5e-125	425	yes (but at the end)	type II		phage		WP_136495622.1	92.017
			CB_SRR5260928_NODE_40585_length_1033_cov_1.048565_1	5.92978	259	8.8e-180	603.7	yes (but at the end)	type Ib		Unsure		WP_085214207.1	91.903
			CB_SRR5260928_NODE_46_length_52164_cov_2.162019_7	17.5581	256	1.1e-120	408.9	yes	type II	#2	phage	Crystal_Bog_phage_scaffold_2	WP_136495622.1	92.017
			CB_SRR5260928_NODE_6486_length_2866_cov_1.848850_1 #	15.7613	255	3.9e-122	413.7	yes (but at the end)	type II	#1	Bacteria		WP_136495622.1	94.538
			CB_SRR5260928_NODE_9818_length_2274_cov_0.639963_6	2.34793	155	9.5e-74	254.2	yes (but at the end)	type II		phage		WP_136495622.1	90.78
	SRR5260756	2007-11-06	CB_SRR5260756_NODE_32_length_90189_cov_3.497480_43 #	24.6157	256	1.1e-120	408.9	yes	type II	#2	phage	Crystal_Bog_phage_scaffold_2	WP_136495622.1	92.017
			CB_SRR5260756_NODE_33917_length_1416_cov_1.982933_1	9.62453	255	3.9e-122	413.7	yes (but at the end)	type II	#1	Bacteria		WP_136495622.1	94.538
	SRR5260691	2008-09-17	CB_SRR5260691_NODE_25873_length_1084_cov_0.467085_2	3.69593	254	3.7e-181	608.2	yes (but at the end)	type Ib		unsure		WP_085214207.1	89.3
			CB_SRR5260691_NODE_288_length_15486_cov_2.355297_20 #	20.3475	256	4.5e-181	607.9	yes	type Ib		phage	Crystal_Bog_phage_scaffold_3	WP_085214207.1	88.843
			CB_SRR5260691_NODE_3_length_85098_cov_3.298843_1	27.1646	254	2.9e-125	424	yes (but at the end)	type II		phage		WP_136495622.1	90.756
			CB_SRR5260691_NODE_3876_length_3193_cov_1.806262_1	16.4489	259	4e-178	598.2	no (with pmoAB)	type Ib		Bacteria		WP_085214207.1	88.259
			CB_SRR5260691_NODE_5654_length_2555_cov_0.851318_2	6.43576	255	3.9e-122	413.7	yes (but at the end)	type II	#1	Bacteria		WP_136495622.1	94.538
	SRR5260555	2009-08-24	CB_SRR5260555_NODE_1182_length_9617_cov_1.177345_16	3.72293	213	9.6e-106	359.7	yes	type II		phage	Crystal_Bog_phage_scaffold_1	WP_136495622.1	93.846
			CB_SRR5260555_NODE_20859_length_1722_cov_0.838871_3	4.76654	250	1.2e-179	603.2	yes (but at the end)	type Ib		Bacteria		WP_085214207.1	90.795
			CB_SRR5260555_NODE_237_length_24341_cov_2.849591_12 #	20.7333	254	2e-123	417.9	yes	type II		phage	Crystal_Bog_phage_scaffold_4	WP_136495622.1	92.437
			CB_SRR5260555_NODE_41667_length_1187_cov_1.135849_1	5.32349	255	3.9e-122	413.7	yes (but at the end)	type II	#1	Bacteria		WP_136495622.1	94.538
			CB_SRR5260555_NODE_50_length_50397_cov_1.705610_74 #	12.2884	259	4.1e-179	601.5	yes	type Ib		phage	Crystal_Bog_phage_scaffold_5	WP_085214207.1	88.664
			CB_SRR5260555_NODE_7067_length_3226_cov_0.956115_2	6.87029	260	3.3e-176	591.9	yes	type Ib		phage		WP_085214207.1	87.045

## Sheet: Table S6
Table S6. The proteins used for phylogenetic analyses.
	BML_phage_scaffold_3	Lake_Mendota_partial-pmoC-phage_8	LR_pmoC-phage_4	Lake_Mendota_phage_scaffold_5	LR_pmoC-phage_6_linear	NC_027204.1	Crystal_Bog_phage_scaffold_1	BML_phage_scaffold_4	NC_027364.1	Crystal_Bog_phage_scaffold_4	NC_019526.1	BML_S_phage_scaffold_1	Lake_Mendota_non_pmoC_phage_9	Lake_Mendota_phage_scaffold_1	Lake_Mendota_phage_scaffold_2	NC_025447.1	LR_pmoC-phage_1	LR_pmoC-phage_2	PDSYNTPWS_1	Lake_Mendota_phage_scaffold_4	NC_019401.1	BML_phage_scaffold_2	BML_phage_scaffold_1	NC_025422.1	Lake_Mendota_phage_scaffold_6	NC_027399.1	Lake_Mendota_non-pmoC-phage_7	Crystal_Bog_phage_scaffold_2	Crystal_Bog_phage_scaffold_3	Crystal_Bog_phage_scaffold_6	NC_028945.1	CB_5	LR_pmoC-phage_3	LR_pmoC-phage_5	Lake_Mendota_phage_scaffold_3	count
PHA02546; endonuclease; SbcD	1	1	1	1	1	1	1	1	1	1	1	1	1	1	1	1	1	1	1	1	1	1	1	1	1	1	1	1	1	1	1	1	1	1	1	35
PHA02562; endonuclease; SbcC	1	1	1	1	1	1	1	1	1	1	1	1	1	1	1	1	1	1	1	1	1	1	1	1	1	1	1	1	1	1	1	1	1	1	1	35
PHA02542; phage replicative helicase	1	1	1	1	1	1	1	1	1	1	1	1	1	1	1	1	1	1	1	1	1	1	1	1	1	1	1	1	1	1	1	1	1	1	1	35
PHA02528; DNA polymerase	1	1	1	1	1	1	1	1	1	1	1	1	1	1	1	1	1	1	1	1	1	1	1	1	1	1	1	1	1	1	1	1	1	1	1	35
recombinase A (RecA)	1	1	1	1	1	1	1	1	1	1	1	1	1	1	1	1	1	1	1	1	1	1	0	1	1	1	1	1	1	1	1	1	1	1	1	34
PHA02567; RnaseH	1	1	1	1	1	1	1	1	1	1	1	1	1	1	1	1	1	1	1	1	1	1	1	1	1	0	1	1	1	1	1	1	1	1	1	34
PHA02558; UvsW helicase	1	1	2	1	1	1	1	1	1	1	1	1	1	1	1	1	1	1	1	2	1	1	0	1	1	1	1	1	1	1	1	1	1	1	1	34
PHA00911; prohead core scaffolding protein and protease	1	1	1	1	1	1	1	1	1	1	1	1	1	1	1	1	1	1	1	1	1	1	1	1	1	0	1	1	1	1	1	1	1	1	1	34
PHA02544; clamp loader, small subunit	1	1	1	1	1	1	1	1	1	1	1	1	1	1	1	1	1	1	1	1	1	1	1	1	1	0	1	1	1	1	1	1	1	1	1	34
PHA02541; major capsid protein	1	1	1	1	1	1	1	1	1	1	1	1	1	1	1	1	1	1	1	2	1	1	1	1	1	0	1	1	1	1	1	1	1	1	1	34
PHA02552; head completion protein	1	1	1	1	1	1	1	1	1	1	1	1	1	1	1	1	1	1	1	1	1	1	0	1	1	0	1	1	1	1	1	1	1	1	1	33
PHA02550; single-stranded DNA binding protein	1	1	1	1	1	1	1	1	1	1	1	1	1	1	1	1	1	1	1	1	1	1	0	1	0	1	1	1	1	1	1	1	1	1	1	33
putative exonuclease	1	1	1	1	1	0	1	1	1	1	1	1	1	1	1	1	1	1	1	1	1	1	1	1	0	0	1	1	1	1	1	1	1	1	1	32

## Sheet: Table S7
Table S7. The portiein families detected in the phage genomes
family	LM_8	LM_7	LM_5	LM_2	LR_2	CB_4	CB_5	BML_S_1	LM_3	LM_1	LM_9	LR_1	CB_6	NC_028945.1	NC_027204.1	NC_025422.1	PDSYNTPWS_1	BML_3	LM_6	BML_4	BML_2	LR_3	CB_3	CB_2	CB_1	LR_5	LR_6	TP6_1	NC_025447.1	NC_027364.1	NC_019526.1	NC_019401.1	LR_4	LM_4	NC_027399.1	ng	nb	seqLength	TMHMM	Pfam	keggAccession	keggDescription	keggPathway	keggCategory	keggBigCategory
fam0407	0	0	0	0	0	0	0	0	0	0	0	0	0	0	0	0	0	0	0	0	0	0	0	1	1	1	1	1	1	1	1	1	1	1	1	12	12	425	0	DUF2201_N (PF13203) + DUF2201 (PF09967) (0.67)	No KEGG annotation (0.58)	No KEGG annotation (0.58)	No KEGG annotation (0.58)	No KEGG annotation (0.58)	No KEGG annotation (0.58)
fam2620	0	0	0	0	0	0	0	0	0	0	0	0	0	0	0	0	0	0	0	0	0	0	0	1	1	1	1	1	1	1	1	1	1	1	1	12	12	368	0	No domains detected (1.00)	No KEGG annotation (0.83)	No KEGG annotation (0.83)	No KEGG annotation (0.83)	No KEGG annotation (0.83)	No KEGG annotation (0.83)
fam0089	0	0	0	0	0	0	0	0	0	0	0	0	0	0	0	0	0	0	0	0	0	0	0	1	1	1	1	1	1	1	1	1	1	1	1	12	12	777	0	No domains detected (0.92)	No KEGG annotation (0.92)	No KEGG annotation (0.92)	No KEGG annotation (0.92)	No KEGG annotation (0.92)	No KEGG annotation (0.92)
fam0002	0	0	0	0	0	0	0	0	0	0	0	0	0	0	0	0	0	0	0	0	0	0	0	1	1	1	1	1	1	1	1	1	1	1	1	12	54	494	0	No domains detected (0.91)	No KEGG annotation (1.00)	No KEGG annotation (1.00)	No KEGG annotation (1.00)	No KEGG annotation (1.00)	No KEGG annotation (1.00)
fam2047	0	0	0	0	0	0	0	0	0	0	0	0	0	0	0	0	0	0	0	0	0	0	0	1	1	1	1	1	1	1	1	1	1	1	1	12	12	1151	0	No domains detected (1.00)	No KEGG annotation (1.00)	No KEGG annotation (1.00)	No KEGG annotation (1.00)	No KEGG annotation (1.00)	No KEGG annotation (1.00)
fam3603	0	0	0	0	0	0	0	0	0	0	0	0	0	0	0	0	0	0	0	0	0	0	0	1	1	1	1	1	1	1	1	1	1	1	0	11	11	172	0	DNA_pol3_alpha (PF07733) (1.00)	K02337 (1.00)	DNA polymerase III subunit alpha (1.00)	Multiple (1.00)	Multiple (1.00)	Multiple (1.00)
fam2848	0	0	0	0	0	0	0	0	0	0	0	0	0	0	0	0	0	0	0	0	0	0	0	1	1	1	1	0	1	1	1	1	1	1	1	11	11	888	0	Phage_sheath_1C (PF17482) (0.73)	K06907 (1.00)	uncharacterized protein (1.00)	99997 Function unknown (1.00)	09194 Poorly characterized (1.00)	09190 Unclassified (1.00)
fam0284	0	0	0	0	0	0	0	0	0	0	0	0	0	0	0	0	0	0	0	0	0	0	0	1	1	1	1	1	1	1	1	1	1	1	0	11	15	204	0	No domains detected (1.00)	No KEGG annotation (0.93)	No KEGG annotation (0.93)	No KEGG annotation (0.93)	No KEGG annotation (0.93)	No KEGG annotation (0.93)
fam0043	0	0	0	0	0	0	0	0	0	0	0	0	0	0	0	0	0	0	0	0	0	0	0	1	1	1	1	1	1	1	1	1	1	1	0	11	11	165	0	No domains detected (1.00)	No KEGG annotation (1.00)	No KEGG annotation (1.00)	No KEGG annotation (1.00)	No KEGG annotation (1.00)	No KEGG annotation (1.00)
fam1231	0	0	0	0	0	0	0	0	0	0	0	0	0	0	0	0	0	0	0	0	0	0	0	1	1	1	1	1	1	1	1	1	1	1	0	11	11	102	0	No domains detected (0.91)	No KEGG annotation (1.00)	No KEGG annotation (1.00)	No KEGG annotation (1.00)	No KEGG annotation (1.00)	No KEGG annotation (1.00)
fam2055	0	0	0	0	0	0	0	0	0	0	0	0	0	0	0	0	0	0	0	0	0	0	0	1	1	1	1	0	1	1	1	1	1	1	1	11	11	497	0	No domains detected (0.91)	No KEGG annotation (1.00)	No KEGG annotation (1.00)	No KEGG annotation (1.00)	No KEGG annotation (1.00)	No KEGG annotation (1.00)
fam2320	0	0	0	0	0	0	0	0	0	0	0	0	0	0	0	0	0	0	0	0	0	0	0	1	1	1	1	1	1	1	1	1	1	1	0	11	11	245	0	No domains detected (1.00)	No KEGG annotation (1.00)	No KEGG annotation (1.00)	No KEGG annotation (1.00)	No KEGG annotation (1.00)	No KEGG annotation (1.00)
fam3518	0	0	0	0	0	0	0	0	0	0	0	0	0	0	0	0	0	0	0	0	0	0	0	1	1	1	1	0	1	1	1	1	1	1	0	10	10	196	0	No domains detected (1.00)	K02337 (0.60)	DNA polymerase III subunit alpha (0.60)	Multiple (0.60)	Multiple (0.60)	Multiple (0.60)
fam0209	0	0	0	0	0	0	0	0	0	0	0	0	0	0	0	0	0	0	0	0	0	0	0	1	1	1	1	1	1	1	1	1	0	0	1	10	11	762	0	AAA (PF00004) + AAA_2 (PF07724) + ClpB_D2-small (PF10431) (0.45)	K03694 (0.91)	ATP-dependent Clp protease ATP-binding subunit ClpA (0.91)	03110 Chaperones and folding catalysts [BR:ko03110] (0.91)	09123 Folding, sorting and degradation (0.91)	09120 Genetic Information Processing (0.91)
fam0159	0	0	0	0	0	0	0	0	0	0	0	0	0	0	0	0	0	0	0	0	0	0	0	1	1	1	1	0	1	1	1	1	1	1	0	10	10	165	0	No domains detected (1.00)	No KEGG annotation (0.80)	No KEGG annotation (0.80)	No KEGG annotation (0.80)	No KEGG annotation (0.80)	No KEGG annotation (0.80)
fam0207	0	0	0	0	0	0	0	0	0	0	0	0	0	0	0	0	0	0	0	0	0	0	0	1	1	1	1	0	1	1	1	1	1	1	0	10	16	228	0	No domains detected (1.00)	No KEGG annotation (0.94)	No KEGG annotation (0.94)	No KEGG annotation (0.94)	No KEGG annotation (0.94)	No KEGG annotation (0.94)
fam0132	0	0	0	0	0	0	0	0	0	0	0	0	0	0	0	0	0	0	0	0	0	0	0	1	1	1	1	0	1	1	1	1	1	1	0	10	10	125	0	No domains detected (1.00)	No KEGG annotation (1.00)	No KEGG annotation (1.00)	No KEGG annotation (1.00)	No KEGG annotation (1.00)	No KEGG annotation (1.00)
fam0794	0	0	0	0	0	0	0	0	0	0	0	0	0	0	0	0	0	0	0	0	0	0	0	1	1	1	1	0	1	1	1	1	1	1	0	10	10	166	0	No domains detected (1.00)	No KEGG annotation (1.00)	No KEGG annotation (1.00)	No KEGG annotation (1.00)	No KEGG annotation (1.00)	No KEGG annotation (1.00)
fam1914	0	0	0	0	0	0	0	0	0	0	0	0	0	0	0	0	0	0	0	0	0	0	0	1	1	1	1	0	1	1	1	1	1	1	0	10	10	236	0	No domains detected (1.00)	No KEGG annotation (1.00)	No KEGG annotation (1.00)	No KEGG annotation (1.00)	No KEGG annotation (1.00)	No KEGG annotation (1.00)
fam3442	0	0	0	0	0	0	0	0	0	0	0	0	0	0	0	0	0	0	0	0	0	0	0	1	1	1	1	1	1	1	1	1	0	0	1	10	10	3602	0	No domains detected (0.70)	No KEGG annotation (1.00)	No KEGG annotation (1.00)	No KEGG annotation (1.00)	No KEGG annotation (1.00)	No KEGG annotation (1.00)
fam1875	0	0	0	0	0	0	0	0	0	0	0	0	0	0	0	0	0	0	0	0	0	0	0	1	1	0	0	0	1	1	1	1	1	1	1	9	9	468	0	DNA_topoisoIV (PF00521) (0.89)	K03164 (0.89)	DNA topoisomerase II (0.89)	Multiple (0.89)	Multiple (0.89)	Multiple (0.89)
fam1589	0	0	0	0	0	0	0	0	0	0	0	0	0	0	0	0	0	0	0	0	0	0	0	1	1	1	1	1	1	1	1	1	0	0	0	9	9	244	0	No domains detected (1.00)	No KEGG annotation (0.89)	No KEGG annotation (0.89)	No KEGG annotation (0.89)	No KEGG annotation (0.89)	No KEGG annotation (0.89)
fam0027	0	0	0	0	0	0	0	0	0	0	0	0	0	0	0	0	0	0	0	0	0	0	0	1	1	1	1	1	1	1	1	1	0	0	0	9	9	119	0	No domains detected (1.00)	No KEGG annotation (1.00)	No KEGG annotation (1.00)	No KEGG annotation (1.00)	No KEGG annotation (1.00)	No KEGG annotation (1.00)
fam0066	0	0	0	0	0	0	0	0	0	0	0	0	0	0	0	0	0	0	0	0	0	0	0	1	1	1	1	1	1	1	1	1	0	0	0	9	9	126	0	No domains detected (1.00)	No KEGG annotation (1.00)	No KEGG annotation (1.00)	No KEGG annotation (1.00)	No KEGG annotation (1.00)	No KEGG annotation (1.00)
fam0124	0	0	0	0	0	0	0	0	0	0	0	0	0	0	0	0	0	0	0	0	0	0	0	1	1	1	1	1	1	1	1	1	0	0	0	9	9	286	0	No domains detected (1.00)	No KEGG annotation (1.00)	No KEGG annotation (1.00)	No KEGG annotation (1.00)	No KEGG annotation (1.00)	No KEGG annotation (1.00)
fam0166	0	0	0	0	0	0	0	0	0	0	0	0	0	0	0	0	0	0	0	0	0	0	0	1	1	1	1	1	1	1	1	1	0	0	0	9	9	218	0	No domains detected (1.00)	No KEGG annotation (1.00)	No KEGG annotation (1.00)	No KEGG annotation (1.00)	No KEGG annotation (1.00)	No KEGG annotation (1.00)
fam0272	0	0	0	0	0	0	0	0	0	0	0	0	0	0	0	0	0	0	0	0	0	0	0	1	1	1	1	1	1	1	1	1	0	0	0	9	9	94	0	No domains detected (1.00)	No KEGG annotation (1.00)	No KEGG annotation (1.00)	No KEGG annotation (1.00)	No KEGG annotation (1.00)	No KEGG annotation (1.00)
fam0277	0	0	0	0	0	0	0	0	0	0	0	0	0	0	0	0	0	0	0	0	0	0	0	1	1	1	1	1	1	1	1	1	0	0	0	9	9	86	0	No domains detected (1.00)	No KEGG annotation (1.00)	No KEGG annotation (1.00)	No KEGG annotation (1.00)	No KEGG annotation (1.00)	No KEGG annotation (1.00)
fam0285	0	0	0	0	0	0	0	0	0	0	0	0	0	0	0	0	0	0	0	0	0	0	0	1	1	1	1	1	1	1	1	1	0	0	0	9	9	76	0	No domains detected (1.00)	No KEGG annotation (1.00)	No KEGG annotation (1.00)	No KEGG annotation (1.00)	No KEGG annotation (1.00)	No KEGG annotation (1.00)
fam0339	0	0	0	0	0	0	0	0	0	0	0	0	0	0	0	0	0	0	0	0	0	0	0	1	1	1	1	0	1	1	1	1	0	0	1	9	9	364	0	No domains detected (1.00)	No KEGG annotation (1.00)	No KEGG annotation (1.00)	No KEGG annotation (1.00)	No KEGG annotation (1.00)	No KEGG annotation (1.00)
fam0937	0	0	0	0	0	0	0	0	0	0	0	0	0	0	0	0	0	0	0	0	0	0	0	1	1	1	1	1	1	1	1	1	0	0	0	9	9	186	0	No domains detected (1.00)	No KEGG annotation (1.00)	No KEGG annotation (1.00)	No KEGG annotation (1.00)	No KEGG annotation (1.00)	No KEGG annotation (1.00)
fam1970	0	0	0	0	0	0	0	0	0	0	0	0	0	0	0	0	0	0	0	0	0	0	0	1	1	1	1	1	1	1	1	1	0	0	0	9	9	227	0	No domains detected (1.00)	No KEGG annotation (1.00)	No KEGG annotation (1.00)	No KEGG annotation (1.00)	No KEGG annotation (1.00)	No KEGG annotation (1.00)
fam3080	0	0	0	0	0	0	0	0	0	0	0	0	0	0	0	0	0	0	0	0	0	0	0	1	1	1	1	1	1	1	1	1	0	0	0	9	9	89	0	No domains detected (1.00)	No KEGG annotation (1.00)	No KEGG annotation (1.00)	No KEGG annotation (1.00)	No KEGG annotation (1.00)	No KEGG annotation (1.00)
fam0061	0	0	0	0	0	0	0	0	0	0	0	0	0	0	0	0	0	0	0	0	0	0	0	1	0	0	0	0	1	1	1	1	1	1	1	8	16	304	0	Phage_lysozyme (PF00959) (0.62)	K01185 (1.00)	lysozyme (1.00)	99999 Others (1.00)	09191 Metabolism (1.00)	09190 Unclassified (1.00)
fam2068	0	0	0	0	0	0	0	0	0	0	0	0	0	0	0	0	0	0	0	0	0	0	0	1	0	0	0	0	1	1	1	1	1	1	1	8	8	654	0	HATPase_c (PF02518) + DNA_gyraseB (PF00204) + Toprim (PF01751) + TOPRIM_C (PF16898) (0.75)	K02470 (0.75)	DNA gyrase subunit B (0.75)	Multiple (1.00)	09124 Replication and repair (0.75)	09120 Genetic Information Processing (0.75)
fam0060	0	0	0	0	0	0	0	0	0	0	0	0	0	0	0	0	0	0	0	0	0	0	0	0	1	0	1	1	1	1	1	1	0	0	1	8	8	734	0	No domains detected (1.00)	No KEGG annotation (0.62)	No KEGG annotation (0.62)	No KEGG annotation (0.62)	No KEGG annotation (0.62)	No KEGG annotation (0.62)
fam0161	0	0	0	0	0	0	0	0	0	0	0	0	0	0	0	0	0	0	0	0	0	0	0	1	1	0	1	0	1	1	1	1	0	0	1	8	8	428	0	No domains detected (1.00)	No KEGG annotation (1.00)	No KEGG annotation (1.00)	No KEGG annotation (1.00)	No KEGG annotation (1.00)	No KEGG annotation (1.00)
fam0174	0	0	0	0	0	0	0	0	0	0	0	0	0	0	0	0	0	0	0	0	0	0	0	1	1	1	1	0	1	1	1	1	0	0	0	8	8	188	0	No domains detected (1.00)	No KEGG annotation (1.00)	No KEGG annotation (1.00)	No KEGG annotation (1.00)	No KEGG annotation (1.00)	No KEGG annotation (1.00)
fam0243	0	0	0	0	0	0	0	0	0	0	0	0	0	0	0	0	0	0	0	0	0	0	0	1	1	1	0	1	1	1	1	1	0	0	0	8	8	161	0	No domains detected (1.00)	No KEGG annotation (1.00)	No KEGG annotation (1.00)	No KEGG annotation (1.00)	No KEGG annotation (1.00)	No KEGG annotation (1.00)
fam3303	0	0	0	0	0	0	0	0	0	0	0	0	0	0	0	0	0	0	0	0	0	0	0	1	1	1	1	0	1	1	1	1	0	0	0	8	8	176	0	No domains detected (1.00)	No KEGG annotation (1.00)	No KEGG annotation (1.00)	No KEGG annotation (1.00)	No KEGG annotation (1.00)	No KEGG annotation (1.00)
fam3912	0	0	0	0	0	0	0	0	0	0	0	0	0	0	0	0	0	0	0	0	0	0	0	0	0	1	0	0	1	1	1	1	1	1	0	7	7	146	0	Pyr_excise (PF03013) (1.00)	K01161 (1.00)	deoxyribonuclease (pyrimidine dimer) (1.00)	99999 Others (1.00)	09191 Metabolism (1.00)	09190 Unclassified (1.00)
fam1322	0	0	0	0	0	0	0	0	0	0	0	0	0	0	0	0	0	0	0	0	0	0	0	1	1	1	1	1	0	0	0	0	1	1	0	7	7	292	0	DnaJ (PF00226) + DnaJ_C (PF01556) (1.00)	K05516 (0.57)	curved DNA-binding protein (0.57)	Multiple (1.00)	Multiple (1.00)	09120 Genetic Information Processing (1.00)
fam1555	0	0	0	0	0	0	0	0	0	0	0	0	0	0	0	0	0	0	0	0	0	0	0	1	1	1	1	1	0	0	0	0	1	1	0	7	7	166	0	Pribosyltran (PF00156) (1.00)	K07101 (1.00)	uncharacterized protein (1.00)	99997 Function unknown (1.00)	09194 Poorly characterized (1.00)	09190 Unclassified (1.00)
fam1983	0	0	0	0	0	0	0	0	0	0	0	0	0	0	0	0	0	0	0	0	0	0	0	1	1	1	0	1	1	0	0	1	1	0	0	7	11	1477	0	No domains detected (0.64)	No KEGG annotation (0.73)	No KEGG annotation (0.73)	No KEGG annotation (0.73)	No KEGG annotation (0.73)	No KEGG annotation (0.73)
fam0072	0	0	0	0	0	0	0	0	0	0	0	0	0	0	0	0	0	0	0	0	0	0	0	1	0	1	1	0	1	1	1	1	0	0	0	7	7	215	0	No domains detected (1.00)	No KEGG annotation (0.86)	No KEGG annotation (0.86)	No KEGG annotation (0.86)	No KEGG annotation (0.86)	No KEGG annotation (0.86)
fam0078	0	0	0	0	0	0	0	0	0	0	0	0	0	0	0	0	0	0	0	0	0	0	0	1	0	0	0	0	1	1	1	1	0	1	0	6	6	321	0	Sigma70_r3 (PF04539) (0.50)	K03086 (0.67)	RNA polymerase primary sigma factor (0.67)	03021 Transcription machinery [BR:ko03021] (0.83)	09121 Transcription (0.83)	09120 Genetic Information Processing (0.83)
fam1731	0	0	0	0	0	0	0	0	0	0	0	0	0	0	0	0	0	0	0	0	0	0	0	0	0	0	0	0	1	1	1	1	1	1	0	6	6	247	0	SIR2 (PF02146) (1.00)	K12410 (1.00)	NAD-dependent deacetylase (1.00)	99987 Metabolism of cofactors and vitamins (1.00)	09191 Metabolism (1.00)	09190 Unclassified (1.00)
fam0502	0	0	0	0	0	0	0	0	0	0	0	0	0	0	0	0	0	0	0	0	0	0	0	1	1	1	0	0	1	1	0	1	0	0	0	6	6	72	0	No domains detected (1.00)	No KEGG annotation (1.00)	No KEGG annotation (1.00)	No KEGG annotation (1.00)	No KEGG annotation (1.00)	No KEGG annotation (1.00)
fam3126	0	0	0	0	0	0	0	0	0	0	0	0	0	0	0	0	0	0	0	0	0	0	0	0	0	0	0	0	1	1	1	1	0	0	1	5	5	601	0	NRDD (PF13597) (1.00)	K00527 (1.00)	ribonucleoside-triphosphate reductase (thioredoxin) (1.00)	Multiple (1.00)	09104 Nucleotide metabolism (1.00)	09100 Metabolism (1.00)
fam1025	0	0	0	0	0	0	0	0	0	0	0	0	0	0	0	0	0	0	0	0	0	0	0	1	1	0	0	1	0	0	0	0	1	1	0	5	5	229	0	GTP_cyclohydroI (PF01227) (1.00)	K01495 (1.00)	GTP cyclohydrolase IA (1.00)	00790 Folate biosynthesis [PATH:ko00790] (1.00)	09108 Metabolism of cofactors and vitamins (1.00)	09100 Metabolism (1.00)
fam2494	0	0	0	0	0	0	0	0	0	0	0	0	0	0	0	0	0	0	0	0	0	0	0	1	0	0	0	0	1	1	1	1	0	0	0	5	5	168	0	IF3_N (PF05198) + IF3_C (PF00707) (1.00)	K02520 (1.00)	translation initiation factor IF-3 (1.00)	Multiple (1.00)	09122 Translation (1.00)	09120 Genetic Information Processing (1.00)
fam0297	0	0	0	0	0	0	0	0	0	0	0	0	0	0	0	0	0	0	0	0	0	0	0	1	1	1	1	1	0	0	0	0	0	0	0	5	5	85	0	Ribosomal_S21 (PF01165) (1.00)	K02970 (1.00)	small subunit ribosomal protein S21 (1.00)	Multiple (1.00)	09122 Translation (1.00)	09120 Genetic Information Processing (1.00)
fam3516	0	0	0	0	0	0	0	0	0	0	0	0	0	0	0	0	0	0	0	0	0	0	0	0	1	0	1	1	0	0	0	0	1	1	0	5	5	91	0	Rotamase_3 (PF13616) (0.60)	K03769 (1.00)	peptidyl-prolyl cis-trans isomerase C (1.00)	03110 Chaperones and folding catalysts [BR:ko03110] (1.00)	09123 Folding, sorting and degradation (1.00)	09120 Genetic Information Processing (1.00)
fam3567	0	0	0	0	0	0	0	0	0	0	0	0	0	0	0	0	0	0	0	0	0	0	0	1	1	1	1	1	0	0	0	0	0	0	0	5	5	634	0	HSP70 (PF00012) (1.00)	K04043 (1.00)	molecular chaperone DnaK (1.00)	Multiple (1.00)	Multiple (1.00)	Multiple (1.00)
fam2815	0	0	0	0	0	0	0	0	0	0	0	0	0	0	0	0	0	0	0	0	0	0	0	1	1	1	1	1	0	0	0	0	0	0	0	5	5	104	0	ClpS (PF02617) (1.00)	K06891 (1.00)	ATP-dependent Clp protease adaptor protein ClpS (1.00)	99975 Protein folding and associated processing (1.00)	09192 Genetic information processing (1.00)	09190 Unclassified (1.00)
fam3213	0	0	0	0	0	0	0	0	0	0	0	0	0	0	0	0	0	0	0	0	0	0	0	1	0	0	0	0	1	1	1	1	0	0	0	5	5	272	0	RNase_T (PF00929) (0.80)	K10857 (1.00)	exodeoxyribonuclease X (1.00)	Multiple (1.00)	09124 Replication and repair (1.00)	09120 Genetic Information Processing (1.00)
fam0203	0	0	0	0	0	0	0	0	0	0	0	0	0	0	0	0	0	0	0	0	0	0	0	1	0	0	0	0	1	1	1	1	0	0	0	5	5	109	0	No domains detected (1.00)	No KEGG annotation (0.60)	No KEGG annotation (0.60)	No KEGG annotation (0.60)	No KEGG annotation (0.60)	No KEGG annotation (0.60)
fam0893	0	0	0	0	0	0	0	0	0	0	0	0	0	0	0	0	0	0	0	0	0	0	0	0	0	0	1	0	1	1	1	1	0	0	0	5	5	194	0	No domains detected (1.00)	No KEGG annotation (0.60)	No KEGG annotation (0.60)	No KEGG annotation (0.60)	No KEGG annotation (0.60)	No KEGG annotation (0.60)
fam3503	0	0	0	0	0	0	0	0	0	0	0	0	0	0	0	0	0	0	0	0	0	0	0	0	0	0	0	0	1	1	1	1	0	0	1	5	5	790	0	No domains detected (1.00)	No KEGG annotation (0.60)	No KEGG annotation (0.60)	No KEGG annotation (0.60)	No KEGG annotation (0.60)	No KEGG annotation (0.60)
fam0204	0	0	0	0	0	0	0	0	0	0	0	0	0	0	0	0	0	0	0	0	0	0	0	1	1	1	1	1	0	0	0	0	0	0	0	5	5	1086	0	No domains detected (0.40)	No KEGG annotation (0.80)	No KEGG annotation (0.80)	No KEGG annotation (0.80)	No KEGG annotation (0.80)	No KEGG annotation (0.80)
fam0229	0	0	0	0	0	0	0	0	0	0	0	0	0	0	0	0	0	0	0	0	0	0	0	0	0	0	0	0	1	1	1	1	0	0	1	5	7	495	0	No domains detected (1.00)	No KEGG annotation (0.86)	No KEGG annotation (0.86)	No KEGG annotation (0.86)	No KEGG annotation (0.86)	No KEGG annotation (0.86)
fam0144	0	0	0	0	0	0	0	0	0	0	0	0	0	0	0	0	0	0	0	0	0	0	0	1	1	1	1	1	0	0	0	0	0	0	0	5	7	130	0	No domains detected (1.00)	No KEGG annotation (1.00)	No KEGG annotation (1.00)	No KEGG annotation (1.00)	No KEGG annotation (1.00)	No KEGG annotation (1.00)
fam0236	0	0	0	0	0	0	0	0	0	0	0	0	0	0	0	0	0	0	0	0	0	0	0	1	0	0	0	0	1	1	1	1	0	0	0	5	5	111	0	No domains detected (1.00)	No KEGG annotation (1.00)	No KEGG annotation (1.00)	No KEGG annotation (1.00)	No KEGG annotation (1.00)	No KEGG annotation (1.00)
fam0912	0	0	0	0	0	0	0	0	0	0	0	0	0	0	0	0	0	0	0	0	0	0	0	0	0	0	0	0	1	1	1	1	0	0	1	5	5	645	0	No domains detected (1.00)	No KEGG annotation (1.00)	No KEGG annotation (1.00)	No KEGG annotation (1.00)	No KEGG annotation (1.00)	No KEGG annotation (1.00)
fam1662	0	0	0	0	0	0	0	0	0	0	0	0	0	0	0	0	0	0	0	0	0	0	0	1	0	0	0	0	1	1	1	1	0	0	0	5	5	223	0	No domains detected (1.00)	No KEGG annotation (1.00)	No KEGG annotation (1.00)	No KEGG annotation (1.00)	No KEGG annotation (1.00)	No KEGG annotation (1.00)
fam1823	0	0	0	0	0	0	0	0	0	0	0	0	0	0	0	0	0	0	0	0	0	0	0	0	0	0	0	0	1	1	1	1	0	0	1	5	5	375	0	No domains detected (1.00)	No KEGG annotation (1.00)	No KEGG annotation (1.00)	No KEGG annotation (1.00)	No KEGG annotation (1.00)	No KEGG annotation (1.00)
fam1870	0	0	0	0	0	0	0	0	0	0	0	0	0	0	0	0	0	0	0	0	0	0	0	0	0	0	0	0	1	1	1	1	0	0	1	5	5	371	0	No domains detected (1.00)	No KEGG annotation (1.00)	No KEGG annotation (1.00)	No KEGG annotation (1.00)	No KEGG annotation (1.00)	No KEGG annotation (1.00)
fam1975	0	0	0	0	0	0	0	0	0	0	0	0	0	0	0	0	0	0	0	0	0	0	0	0	0	0	0	0	1	1	1	1	0	0	1	5	5	404	0	No domains detected (1.00)	No KEGG annotation (1.00)	No KEGG annotation (1.00)	No KEGG annotation (1.00)	No KEGG annotation (1.00)	No KEGG annotation (1.00)
fam2315	0	0	0	0	0	0	0	0	0	0	0	0	0	0	0	0	0	0	0	0	0	0	0	0	0	0	0	0	1	1	1	0	1	1	0	5	5	180	0	No domains detected (1.00)	No KEGG annotation (1.00)	No KEGG annotation (1.00)	No KEGG annotation (1.00)	No KEGG annotation (1.00)	No KEGG annotation (1.00)
fam2430	0	0	0	0	0	0	0	0	0	0	0	0	0	0	0	0	0	0	0	0	0	0	0	0	0	0	0	0	1	1	1	1	0	0	1	5	5	539	0	No domains detected (1.00)	No KEGG annotation (1.00)	No KEGG annotation (1.00)	No KEGG annotation (1.00)	No KEGG annotation (1.00)	No KEGG annotation (1.00)
fam2496	0	0	0	0	0	0	0	0	0	0	0	0	0	0	0	0	0	0	0	0	0	0	0	0	0	0	0	0	1	1	1	1	0	0	1	5	5	378	0	TelA (PF05816) (1.00)	No KEGG annotation (1.00)	No KEGG annotation (1.00)	No KEGG annotation (1.00)	No KEGG annotation (1.00)	No KEGG annotation (1.00)
fam3318	0	0	0	0	0	0	0	0	0	0	0	0	0	0	0	0	0	0	0	0	0	0	0	0	0	1	1	0	0	0	0	0	1	1	0	4	4	247	0	Lipase_3 (PF01764) (1.00)	K01046 (1.00)	triacylglycerol lipase (1.00)	00561 Glycerolipid metabolism [PATH:ko00561] (1.00)	09103 Lipid metabolism (1.00)	09100 Metabolism (1.00)
fam2246	0	0	0	0	0	0	0	0	0	0	0	0	0	0	0	0	0	0	0	0	0	0	0	1	0	1	1	0	0	0	1	0	0	0	0	4	4	252	0	Endonuclease_NS (PF01223) (1.00)	K01173 (1.00)	endonuclease G, mitochondrial (1.00)	Multiple (1.00)	Multiple (1.00)	Multiple (1.00)
fam1039	0	0	0	0	0	0	0	0	0	0	0	0	0	0	0	0	0	0	0	0	0	0	0	0	0	0	0	0	1	1	1	1	0	0	0	4	4	180	0	No domains detected (1.00)	K03091 (0.50)	RNA polymerase sporulation-specific sigma factor (0.50)	03021 Transcription machinery [BR:ko03021] (0.50)	09121 Transcription (0.50)	09120 Genetic Information Processing (0.50)
fam2280	0	0	0	0	0	0	0	0	0	0	0	0	0	0	0	0	0	0	0	0	0	0	0	0	0	0	1	0	1	1	0	1	0	0	0	4	4	142	0	RNase_H (PF00075) (1.00)	K03469 (1.00)	ribonuclease HI (1.00)	Multiple (1.00)	09124 Replication and repair (1.00)	09120 Genetic Information Processing (1.00)
fam3913	0	0	0	0	0	0	0	0	0	0	0	0	0	0	0	0	0	0	0	0	0	0	0	1	1	1	0	1	0	0	0	0	0	0	0	4	4	375	4	No domains detected (0.75)	K03529 (0.50)	chromosome segregation protein (0.50)	03036 Chromosome and associated proteins [BR:ko03036] (0.50)	09124 Replication and repair (0.50)	09120 Genetic Information Processing (0.50)
fam3692	0	0	0	0	0	0	0	0	0	0	0	0	0	0	0	0	0	0	0	0	0	0	0	0	0	0	0	0	1	1	1	1	0	0	0	4	4	156	0	Fer4_12 (PF13353) (1.00)	K04068 (1.00)	anaerobic ribonucleoside-triphosphate reductase activating protein (1.00)	99975 Protein folding and associated processing (1.00)	09192 Genetic information processing (1.00)	09190 Unclassified (1.00)
fam3637	0	0	0	0	0	0	0	0	0	0	0	0	0	0	0	0	0	0	0	0	0	0	0	0	0	0	0	0	1	1	1	1	0	0	0	4	4	180	0	ClpS (PF02617) (0.75)	K06891 (1.00)	ATP-dependent Clp protease adaptor protein ClpS (1.00)	99975 Protein folding and associated processing (1.00)	09192 Genetic information processing (1.00)	09190 Unclassified (1.00)
fam2387	0	0	0	0	0	0	0	0	0	0	0	0	0	0	0	0	0	0	0	0	0	0	0	0	0	0	0	0	1	1	1	1	0	0	0	4	4	266	0	No domains detected (1.00)	K07456 (0.50)	DNA mismatch repair protein MutS2 (0.50)	Multiple (0.50)	09124 Replication and repair (0.50)	09120 Genetic Information Processing (0.50)
fam2346	0	0	0	0	0	0	0	0	0	0	0	0	0	0	0	0	0	0	0	0	0	0	0	0	0	0	0	0	1	1	1	1	0	0	0	4	4	83	0	No domains detected (1.00)	K09770 (0.50)	uncharacterized protein (0.50)	99997 Function unknown (0.50)	09194 Poorly characterized (0.50)	09190 Unclassified (0.50)
fam1633	0	0	0	0	0	0	0	0	0	0	0	0	0	0	0	0	0	0	0	0	0	0	0	1	1	0	1	1	0	0	0	0	0	0	0	4	4	341	0	UvdE (PF03851) (1.00)	K13281 (1.00)	UV DNA damage endonuclease (1.00)	Multiple (1.00)	Multiple (1.00)	09190 Unclassified (1.00)
fam3433	0	0	0	0	0	0	0	0	0	0	0	0	0	0	0	0	0	0	0	0	0	0	0	0	0	0	0	0	1	1	1	1	0	0	0	4	4	183	0	NUDIX (PF00293) (0.75)	K16855 (1.00)	U8 snoRNA-decapping enzyme (1.00)	Multiple (1.00)	Multiple (1.00)	Multiple (1.00)
fam2103	0	0	0	0	0	0	0	0	0	0	0	0	0	0	0	0	0	0	0	0	0	0	0	0	0	0	0	0	1	1	1	1	0	0	0	4	4	287	0	DNA_methylase (PF00145) + DNA_methylase (PF00145) (1.00)	K17398 (1.00)	DNA (cytosine-5)-methyltransferase 3A (1.00)	Multiple (1.00)	Multiple (1.00)	Multiple (1.00)
fam3530	0	0	0	0	0	0	0	0	0	0	0	0	0	0	0	0	0	0	0	0	0	0	0	0	0	0	0	0	1	1	1	1	0	0	0	4	4	163	0	No domains detected (1.00)	K18960 (1.00)	recombination endonuclease VII (1.00)	03200 Viral proteins [BR:ko03200] (1.00)	09196 Viral protein family (1.00)	09190 Unclassified (1.00)
fam0075	0	0	0	0	0	0	0	0	0	0	0	0	0	0	0	0	0	0	0	0	0	0	0	0	0	0	0	0	1	1	1	1	0	0	0	4	7	203	0	No domains detected (0.86)	No KEGG annotation (0.57)	No KEGG annotation (0.57)	No KEGG annotation (0.57)	No KEGG annotation (0.57)	No KEGG annotation (0.57)
fam0226	0	0	0	0	0	0	0	0	0	0	0	0	0	0	0	0	0	0	0	0	0	0	0	0	0	1	1	0	0	0	0	0	1	1	0	4	4	61	0	No domains detected (1.00)	No KEGG annotation (0.75)	No KEGG annotation (0.75)	No KEGG annotation (0.75)	No KEGG annotation (0.75)	No KEGG annotation (0.75)
fam0258	0	0	0	0	0	0	0	0	0	0	0	0	0	0	0	0	0	0	0	0	0	0	0	0	0	0	0	0	1	1	1	1	0	0	0	4	8	257	0	No domains detected (0.75)	No KEGG annotation (0.75)	No KEGG annotation (0.75)	No KEGG annotation (0.75)	No KEGG annotation (0.75)	No KEGG annotation (0.75)
fam0365	0	0	0	0	0	0	0	0	0	0	0	0	0	0	0	0	0	0	0	0	0	0	0	0	0	0	0	0	1	1	1	1	0	0	0	4	4	96	0	No domains detected (1.00)	No KEGG annotation (0.75)	No KEGG annotation (0.75)	No KEGG annotation (0.75)	No KEGG annotation (0.75)	No KEGG annotation (0.75)
fam0370	0	0	0	0	0	0	0	0	0	0	0	0	0	0	0	0	0	0	0	0	0	0	0	0	0	0	0	0	1	1	1	1	0	0	0	4	4	202	0	No domains detected (1.00)	No KEGG annotation (0.75)	No KEGG annotation (0.75)	No KEGG annotation (0.75)	No KEGG annotation (0.75)	No KEGG annotation (0.75)
fam1461	0	0	0	0	0	0	0	0	0	0	0	0	0	0	0	0	0	0	0	0	0	0	0	0	0	0	0	0	1	1	1	1	0	0	0	4	4	163	0	No domains detected (1.00)	No KEGG annotation (0.75)	No KEGG annotation (0.75)	No KEGG annotation (0.75)	No KEGG annotation (0.75)	No KEGG annotation (0.75)
fam2296	0	0	0	0	0	0	0	0	0	0	0	0	0	0	0	0	0	0	0	0	0	0	0	0	0	0	0	0	1	1	1	1	0	0	0	4	4	157	0	No domains detected (1.00)	No KEGG annotation (0.75)	No KEGG annotation (0.75)	No KEGG annotation (0.75)	No KEGG annotation (0.75)	No KEGG annotation (0.75)
fam3895	0	0	0	0	0	0	0	0	0	0	0	0	0	0	0	0	0	0	0	0	0	0	0	0	1	0	0	0	1	1	0	1	0	0	0	4	8	898	0	No domains detected (1.00)	No KEGG annotation (0.88)	No KEGG annotation (0.88)	No KEGG annotation (0.88)	No KEGG annotation (0.88)	No KEGG annotation (0.88)
fam0006	0	0	0	0	0	0	0	0	0	0	0	0	0	0	0	0	0	0	0	0	0	0	0	0	0	0	0	0	1	1	1	1	0	0	0	4	48	163	0	No domains detected (1.00)	No KEGG annotation (1.00)	No KEGG annotation (1.00)	No KEGG annotation (1.00)	No KEGG annotation (1.00)	No KEGG annotation (1.00)
fam0074	0	0	0	0	0	0	0	0	0	0	0	0	0	0	0	0	0	0	0	0	0	0	0	0	0	0	0	0	1	1	1	1	0	0	0	4	8	180	0	No domains detected (1.00)	No KEGG annotation (1.00)	No KEGG annotation (1.00)	No KEGG annotation (1.00)	No KEGG annotation (1.00)	No KEGG annotation (1.00)
fam0105	0	0	0	0	0	0	0	0	0	0	0	0	0	0	0	0	0	0	0	0	0	0	0	1	1	0	1	1	0	0	0	0	0	0	0	4	4	78	0	No domains detected (1.00)	No KEGG annotation (1.00)	No KEGG annotation (1.00)	No KEGG annotation (1.00)	No KEGG annotation (1.00)	No KEGG annotation (1.00)
fam0106	0	0	0	0	0	0	0	0	0	0	0	0	0	0	0	0	0	0	0	0	0	0	0	0	0	0	0	0	1	1	1	1	0	0	0	4	4	148	0	No domains detected (1.00)	No KEGG annotation (1.00)	No KEGG annotation (1.00)	No KEGG annotation (1.00)	No KEGG annotation (1.00)	No KEGG annotation (1.00)
fam0113	0	0	0	0	0	0	0	0	0	0	0	0	0	0	0	0	0	0	0	0	0	0	0	1	1	1	1	0	0	0	0	0	0	0	0	4	4	133	0	No domains detected (1.00)	No KEGG annotation (1.00)	No KEGG annotation (1.00)	No KEGG annotation (1.00)	No KEGG annotation (1.00)	No KEGG annotation (1.00)
fam0136	0	0	0	0	0	0	0	0	0	0	0	0	0	0	0	0	0	0	0	0	0	0	0	0	0	0	0	0	1	1	1	1	0	0	0	4	4	163	0	No domains detected (1.00)	No KEGG annotation (1.00)	No KEGG annotation (1.00)	No KEGG annotation (1.00)	No KEGG annotation (1.00)	No KEGG annotation (1.00)
fam0157	0	0	0	0	0	0	0	0	0	0	0	0	0	0	0	0	0	0	0	0	0	0	0	0	0	0	0	0	1	1	1	1	0	0	0	4	5	112	0	No domains detected (1.00)	No KEGG annotation (1.00)	No KEGG annotation (1.00)	No KEGG annotation (1.00)	No KEGG annotation (1.00)	No KEGG annotation (1.00)
fam0164	0	0	0	0	0	0	0	0	0	0	0	0	0	0	0	0	0	0	0	0	0	0	0	0	0	0	0	0	1	1	1	1	0	0	0	4	4	98	0	No domains detected (1.00)	No KEGG annotation (1.00)	No KEGG annotation (1.00)	No KEGG annotation (1.00)	No KEGG annotation (1.00)	No KEGG annotation (1.00)
fam0178	0	0	0	0	0	0	0	0	0	0	0	0	0	0	0	0	0	0	0	0	0	0	0	0	0	0	0	0	1	1	1	1	0	0	0	4	5	168	1	No domains detected (1.00)	No KEGG annotation (1.00)	No KEGG annotation (1.00)	No KEGG annotation (1.00)	No KEGG annotation (1.00)	No KEGG annotation (1.00)
fam0182	0	0	0	0	0	0	0	0	0	0	0	0	0	0	0	0	0	0	0	0	0	0	0	0	0	1	0	0	1	1	1	0	0	0	0	4	5	220	0	No domains detected (1.00)	No KEGG annotation (1.00)	No KEGG annotation (1.00)	No KEGG annotation (1.00)	No KEGG annotation (1.00)	No KEGG annotation (1.00)
fam0192	0	0	0	0	0	0	0	0	0	0	0	0	0	0	0	0	0	0	0	0	0	0	0	0	1	1	1	1	0	0	0	0	0	0	0	4	6	237	0	No domains detected (1.00)	No KEGG annotation (1.00)	No KEGG annotation (1.00)	No KEGG annotation (1.00)	No KEGG annotation (1.00)	No KEGG annotation (1.00)
fam0196	0	0	0	0	0	0	0	0	0	0	0	0	0	0	0	0	0	0	0	0	0	0	0	0	0	0	0	0	1	1	1	1	0	0	0	4	4	145	0	No domains detected (1.00)	No KEGG annotation (1.00)	No KEGG annotation (1.00)	No KEGG annotation (1.00)	No KEGG annotation (1.00)	No KEGG annotation (1.00)
fam0208	0	0	0	0	0	0	0	0	0	0	0	0	0	0	0	0	0	0	0	0	0	0	0	0	0	0	0	0	1	1	1	1	0	0	0	4	4	75	0	No domains detected (1.00)	No KEGG annotation (1.00)	No KEGG annotation (1.00)	No KEGG annotation (1.00)	No KEGG annotation (1.00)	No KEGG annotation (1.00)
fam0219	0	0	0	0	0	0	0	0	0	0	0	0	0	0	0	0	0	0	0	0	0	0	0	0	0	0	0	0	1	1	1	1	0	0	0	4	4	115	0	No domains detected (1.00)	No KEGG annotation (1.00)	No KEGG annotation (1.00)	No KEGG annotation (1.00)	No KEGG annotation (1.00)	No KEGG annotation (1.00)
fam0241	0	0	0	0	0	0	0	0	0	0	0	0	0	0	0	0	0	0	0	0	0	0	0	1	1	1	1	0	0	0	0	0	0	0	0	4	4	78	0	No domains detected (1.00)	No KEGG annotation (1.00)	No KEGG annotation (1.00)	No KEGG annotation (1.00)	No KEGG annotation (1.00)	No KEGG annotation (1.00)
fam0265	0	0	0	0	0	0	0	0	0	0	0	0	0	0	0	0	0	0	0	0	0	0	0	0	0	0	0	0	1	1	1	1	0	0	0	4	4	292	0	No domains detected (1.00)	No KEGG annotation (1.00)	No KEGG annotation (1.00)	No KEGG annotation (1.00)	No KEGG annotation (1.00)	No KEGG annotation (1.00)
fam0286	0	0	0	0	0	0	0	0	0	0	0	0	0	0	0	0	0	0	0	0	0	0	0	0	0	1	1	0	0	0	0	0	1	1	0	4	8	93	1	No domains detected (1.00)	No KEGG annotation (1.00)	No KEGG annotation (1.00)	No KEGG annotation (1.00)	No KEGG annotation (1.00)	No KEGG annotation (1.00)
fam0306	0	0	0	0	0	0	0	0	0	0	0	0	0	0	0	0	0	0	0	0	0	0	0	0	0	0	0	0	1	1	1	1	0	0	0	4	4	124	0	No domains detected (1.00)	No KEGG annotation (1.00)	No KEGG annotation (1.00)	No KEGG annotation (1.00)	No KEGG annotation (1.00)	No KEGG annotation (1.00)
fam0312	0	0	0	0	0	0	0	0	0	0	0	0	0	0	0	0	0	0	0	0	0	0	0	0	0	0	0	0	1	1	1	1	0	0	0	4	4	117	2	No domains detected (1.00)	No KEGG annotation (1.00)	No KEGG annotation (1.00)	No KEGG annotation (1.00)	No KEGG annotation (1.00)	No KEGG annotation (1.00)
fam0318	0	0	0	0	0	0	0	0	0	0	0	0	0	0	0	0	0	0	0	0	0	0	0	0	0	0	0	0	1	1	1	1	0	0	0	4	4	132	0	No domains detected (1.00)	No KEGG annotation (1.00)	No KEGG annotation (1.00)	No KEGG annotation (1.00)	No KEGG annotation (1.00)	No KEGG annotation (1.00)
fam0332	0	0	0	0	0	0	0	0	0	0	0	0	0	0	0	0	0	0	0	0	0	0	0	0	0	0	0	0	1	1	1	1	0	0	0	4	4	103	0	No domains detected (1.00)	No KEGG annotation (1.00)	No KEGG annotation (1.00)	No KEGG annotation (1.00)	No KEGG annotation (1.00)	No KEGG annotation (1.00)
fam0433	0	0	0	0	0	0	0	0	0	0	0	0	0	0	0	0	0	0	0	0	0	0	0	0	0	0	1	1	1	0	0	0	1	0	0	4	4	129	0	No domains detected (1.00)	No KEGG annotation (1.00)	No KEGG annotation (1.00)	No KEGG annotation (1.00)	No KEGG annotation (1.00)	No KEGG annotation (1.00)
fam0450	0	0	0	0	0	0	0	0	0	0	0	0	0	0	0	0	0	0	0	0	0	0	0	0	1	1	1	1	0	0	0	0	0	0	0	4	4	133	0	No domains detected (1.00)	No KEGG annotation (1.00)	No KEGG annotation (1.00)	No KEGG annotation (1.00)	No KEGG annotation (1.00)	No KEGG annotation (1.00)
fam0474	0	0	0	0	0	0	0	0	0	0	0	0	0	0	0	0	0	0	0	0	0	0	0	1	1	0	1	1	0	0	0	0	0	0	0	4	4	226	0	No domains detected (1.00)	No KEGG annotation (1.00)	No KEGG annotation (1.00)	No KEGG annotation (1.00)	No KEGG annotation (1.00)	No KEGG annotation (1.00)
fam0485	0	0	0	0	0	0	0	0	0	0	0	0	0	0	0	0	0	0	0	0	0	0	0	0	0	0	0	0	1	1	1	1	0	0	0	4	4	173	0	Dam (PF05869) (1.00)	No KEGG annotation (1.00)	No KEGG annotation (1.00)	No KEGG annotation (1.00)	No KEGG annotation (1.00)	No KEGG annotation (1.00)
fam0545	0	0	0	0	0	0	0	0	0	0	0	0	0	0	0	0	0	0	0	0	0	0	0	0	0	0	0	0	1	1	1	1	0	0	0	4	4	140	0	No domains detected (1.00)	No KEGG annotation (1.00)	No KEGG annotation (1.00)	No KEGG annotation (1.00)	No KEGG annotation (1.00)	No KEGG annotation (1.00)
fam0565	0	0	0	0	0	0	0	0	0	0	0	0	0	0	0	0	0	0	0	0	0	0	0	0	0	0	0	0	1	1	1	1	0	0	0	4	4	64	0	No domains detected (1.00)	No KEGG annotation (1.00)	No KEGG annotation (1.00)	No KEGG annotation (1.00)	No KEGG annotation (1.00)	No KEGG annotation (1.00)
fam0696	0	0	0	0	0	0	0	0	0	0	0	0	0	0	0	0	0	0	0	0	0	0	0	0	0	0	0	0	1	1	1	1	0	0	0	4	4	125	0	No domains detected (0.75)	No KEGG annotation (1.00)	No KEGG annotation (1.00)	No KEGG annotation (1.00)	No KEGG annotation (1.00)	No KEGG annotation (1.00)
fam0712	0	0	0	0	0	0	0	0	0	0	0	0	0	0	0	0	0	0	0	0	0	0	0	0	0	0	0	0	1	1	1	1	0	0	0	4	4	116	0	No domains detected (1.00)	No KEGG annotation (1.00)	No KEGG annotation (1.00)	No KEGG annotation (1.00)	No KEGG annotation (1.00)	No KEGG annotation (1.00)
fam0772	0	0	0	0	0	0	0	0	0	0	0	0	0	0	0	0	0	0	0	0	0	0	0	0	0	0	0	0	1	1	1	1	0	0	0	4	4	194	0	No domains detected (1.00)	No KEGG annotation (1.00)	No KEGG annotation (1.00)	No KEGG annotation (1.00)	No KEGG annotation (1.00)	No KEGG annotation (1.00)
fam0780	0	0	0	0	0	0	0	0	0	0	0	0	0	0	0	0	0	0	0	0	0	0	0	0	0	0	0	0	1	1	1	1	0	0	0	4	4	89	0	No domains detected (1.00)	No KEGG annotation (1.00)	No KEGG annotation (1.00)	No KEGG annotation (1.00)	No KEGG annotation (1.00)	No KEGG annotation (1.00)
fam0815	0	0	0	0	0	0	0	0	0	0	0	0	0	0	0	0	0	0	0	0	0	0	0	0	0	0	0	0	1	1	1	1	0	0	0	4	4	267	0	No domains detected (1.00)	No KEGG annotation (1.00)	No KEGG annotation (1.00)	No KEGG annotation (1.00)	No KEGG annotation (1.00)	No KEGG annotation (1.00)
fam0839	0	0	0	0	0	0	0	0	0	0	0	0	0	0	0	0	0	0	0	0	0	0	0	0	0	0	0	0	1	1	1	1	0	0	0	4	4	100	0	No domains detected (1.00)	No KEGG annotation (1.00)	No KEGG annotation (1.00)	No KEGG annotation (1.00)	No KEGG annotation (1.00)	No KEGG annotation (1.00)
fam0843	0	0	0	0	0	0	0	0	0	0	0	0	0	0	0	0	0	0	0	0	0	0	0	0	0	0	0	0	1	1	1	1	0	0	0	4	4	242	0	No domains detected (1.00)	No KEGG annotation (1.00)	No KEGG annotation (1.00)	No KEGG annotation (1.00)	No KEGG annotation (1.00)	No KEGG annotation (1.00)
fam0846	0	0	0	0	0	0	0	0	0	0	0	0	0	0	0	0	0	0	0	0	0	0	0	0	0	0	0	0	1	1	1	1	0	0	0	4	4	185	0	No domains detected (1.00)	No KEGG annotation (1.00)	No KEGG annotation (1.00)	No KEGG annotation (1.00)	No KEGG annotation (1.00)	No KEGG annotation (1.00)
fam0859	0	0	0	0	0	0	0	0	0	0	0	0	0	0	0	0	0	0	0	0	0	0	0	0	0	0	0	0	1	1	1	1	0	0	0	4	4	203	0	No domains detected (1.00)	No KEGG annotation (1.00)	No KEGG annotation (1.00)	No KEGG annotation (1.00)	No KEGG annotation (1.00)	No KEGG annotation (1.00)
fam0907	0	0	0	0	0	0	0	0	0	0	0	0	0	0	0	0	0	0	0	0	0	0	0	0	0	0	0	0	1	1	1	1	0	0	0	4	4	80	0	No domains detected (1.00)	No KEGG annotation (1.00)	No KEGG annotation (1.00)	No KEGG annotation (1.00)	No KEGG annotation (1.00)	No KEGG annotation (1.00)
fam0954	0	0	0	0	0	0	0	0	0	0	0	0	0	0	0	0	0	0	0	0	0	0	0	0	0	0	0	0	1	1	1	1	0	0	0	4	4	100	0	No domains detected (1.00)	No KEGG annotation (1.00)	No KEGG annotation (1.00)	No KEGG annotation (1.00)	No KEGG annotation (1.00)	No KEGG annotation (1.00)
fam1006	0	0	0	0	0	0	0	0	0	0	0	0	0	0	0	0	0	0	0	0	0	0	0	0	0	0	0	0	1	1	1	1	0	0	0	4	7	104	1	No domains detected (1.00)	No KEGG annotation (1.00)	No KEGG annotation (1.00)	No KEGG annotation (1.00)	No KEGG annotation (1.00)	No KEGG annotation (1.00)
fam1030	0	0	0	0	0	0	0	0	0	0	0	0	0	0	0	0	0	0	0	0	0	0	0	0	0	0	0	0	1	1	1	1	0	0	0	4	4	192	0	No domains detected (1.00)	No KEGG annotation (1.00)	No KEGG annotation (1.00)	No KEGG annotation (1.00)	No KEGG annotation (1.00)	No KEGG annotation (1.00)
fam1113	0	0	0	0	0	0	0	0	0	0	0	0	0	0	0	0	0	0	0	0	0	0	0	0	0	0	0	0	1	1	1	1	0	0	0	4	5	57	0	No domains detected (1.00)	No KEGG annotation (1.00)	No KEGG annotation (1.00)	No KEGG annotation (1.00)	No KEGG annotation (1.00)	No KEGG annotation (1.00)
fam1260	0	0	0	0	0	0	0	0	0	0	0	0	0	0	0	0	0	0	0	0	0	0	0	0	0	0	0	0	1	1	1	1	0	0	0	4	4	242	0	No domains detected (1.00)	No KEGG annotation (1.00)	No KEGG annotation (1.00)	No KEGG annotation (1.00)	No KEGG annotation (1.00)	No KEGG annotation (1.00)
fam1485	0	0	0	0	0	0	0	0	0	0	0	0	0	0	0	0	0	0	0	0	0	0	0	0	0	0	0	0	1	1	1	1	0	0	0	4	4	187	0	No domains detected (1.00)	No KEGG annotation (1.00)	No KEGG annotation (1.00)	No KEGG annotation (1.00)	No KEGG annotation (1.00)	No KEGG annotation (1.00)
fam1509	0	0	0	0	0	0	0	0	0	0	0	0	0	0	0	0	0	0	0	0	0	0	0	0	0	0	0	0	1	1	1	1	0	0	0	4	4	136	0	No domains detected (1.00)	No KEGG annotation (1.00)	No KEGG annotation (1.00)	No KEGG annotation (1.00)	No KEGG annotation (1.00)	No KEGG annotation (1.00)
fam1515	0	0	0	0	0	0	0	0	0	0	0	0	0	0	0	0	0	0	0	0	0	0	0	0	0	0	0	0	1	1	1	1	0	0	0	4	4	75	0	No domains detected (1.00)	No KEGG annotation (1.00)	No KEGG annotation (1.00)	No KEGG annotation (1.00)	No KEGG annotation (1.00)	No KEGG annotation (1.00)
fam1582	0	0	0	0	0	0	0	0	0	0	0	0	0	0	0	0	0	0	0	0	0	0	0	0	0	0	0	0	1	1	1	1	0	0	0	4	4	68	0	Zn-ribbon_8 (PF09723) (1.00)	No KEGG annotation (1.00)	No KEGG annotation (1.00)	No KEGG annotation (1.00)	No KEGG annotation (1.00)	No KEGG annotation (1.00)
fam1652	0	0	0	0	0	0	0	0	0	0	0	0	0	0	0	0	0	0	0	0	0	0	0	1	1	1	0	1	0	0	0	0	0	0	0	4	4	93	0	No domains detected (1.00)	No KEGG annotation (1.00)	No KEGG annotation (1.00)	No KEGG annotation (1.00)	No KEGG annotation (1.00)	No KEGG annotation (1.00)
fam1686	0	0	0	0	0	0	0	0	0	0	0	0	0	0	0	0	0	0	0	0	0	0	0	0	0	0	0	0	1	1	1	1	0	0	0	4	4	129	0	No domains detected (1.00)	No KEGG annotation (1.00)	No KEGG annotation (1.00)	No KEGG annotation (1.00)	No KEGG annotation (1.00)	No KEGG annotation (1.00)
fam1720	0	0	0	0	0	0	0	0	0	0	0	0	0	0	0	0	0	0	0	0	0	0	0	0	0	0	0	0	1	1	1	1	0	0	0	4	4	128	0	No domains detected (1.00)	No KEGG annotation (1.00)	No KEGG annotation (1.00)	No KEGG annotation (1.00)	No KEGG annotation (1.00)	No KEGG annotation (1.00)
fam2025	0	0	0	0	0	0	0	0	0	0	0	0	0	0	0	0	0	0	0	0	0	0	0	0	0	0	0	0	1	1	1	1	0	0	0	4	4	116	0	No domains detected (1.00)	No KEGG annotation (1.00)	No KEGG annotation (1.00)	No KEGG annotation (1.00)	No KEGG annotation (1.00)	No KEGG annotation (1.00)
fam2039	0	0	0	0	0	0	0	0	0	0	0	0	0	0	0	0	0	0	0	0	0	0	0	1	1	1	0	1	0	0	0	0	0	0	0	4	4	65	0	No domains detected (1.00)	No KEGG annotation (1.00)	No KEGG annotation (1.00)	No KEGG annotation (1.00)	No KEGG annotation (1.00)	No KEGG annotation (1.00)
fam2117	0	0	0	0	0	0	0	0	0	0	0	0	0	0	0	0	0	0	0	0	0	0	0	0	0	0	0	0	1	1	1	1	0	0	0	4	4	110	0	No domains detected (1.00)	No KEGG annotation (1.00)	No KEGG annotation (1.00)	No KEGG annotation (1.00)	No KEGG annotation (1.00)	No KEGG annotation (1.00)
fam2234	0	0	0	0	0	0	0	0	0	0	0	0	0	0	0	0	0	0	0	0	0	0	0	0	0	0	0	0	1	1	1	1	0	0	0	4	4	85	0	No domains detected (1.00)	No KEGG annotation (1.00)	No KEGG annotation (1.00)	No KEGG annotation (1.00)	No KEGG annotation (1.00)	No KEGG annotation (1.00)
fam2325	0	0	0	0	0	0	0	0	0	0	0	0	0	0	0	0	0	0	0	0	0	0	0	0	0	0	0	0	1	1	1	1	0	0	0	4	4	224	0	No domains detected (1.00)	No KEGG annotation (1.00)	No KEGG annotation (1.00)	No KEGG annotation (1.00)	No KEGG annotation (1.00)	No KEGG annotation (1.00)
fam2337	0	0	0	0	0	0	0	0	0	0	0	0	0	0	0	0	0	0	0	0	0	0	0	0	0	0	0	0	1	1	1	1	0	0	0	4	4	101	0	No domains detected (1.00)	No KEGG annotation (1.00)	No KEGG annotation (1.00)	No KEGG annotation (1.00)	No KEGG annotation (1.00)	No KEGG annotation (1.00)
fam2392	0	0	0	0	0	0	0	0	0	0	0	0	0	0	0	0	0	0	0	0	0	0	0	0	0	0	0	0	1	1	1	1	0	0	0	4	4	314	0	No domains detected (1.00)	No KEGG annotation (1.00)	No KEGG annotation (1.00)	No KEGG annotation (1.00)	No KEGG annotation (1.00)	No KEGG annotation (1.00)
fam2447	0	0	0	0	0	0	0	0	0	0	0	0	0	0	0	0	0	0	0	0	0	0	0	0	0	0	0	0	1	1	1	1	0	0	0	4	4	89	0	No domains detected (1.00)	No KEGG annotation (1.00)	No KEGG annotation (1.00)	No KEGG annotation (1.00)	No KEGG annotation (1.00)	No KEGG annotation (1.00)
fam2474	0	0	0	0	0	0	0	0	0	0	0	0	0	0	0	0	0	0	0	0	0	0	0	1	1	1	0	1	0	0	0	0	0	0	0	4	4	97	0	No domains detected (1.00)	No KEGG annotation (1.00)	No KEGG annotation (1.00)	No KEGG annotation (1.00)	No KEGG annotation (1.00)	No KEGG annotation (1.00)
fam2519	0	0	0	0	0	0	0	0	0	0	0	0	0	0	0	0	0	0	0	0	0	0	0	0	0	0	0	0	1	1	1	1	0	0	0	4	4	153	0	No domains detected (1.00)	No KEGG annotation (1.00)	No KEGG annotation (1.00)	No KEGG annotation (1.00)	No KEGG annotation (1.00)	No KEGG annotation (1.00)
fam2634	0	0	0	0	0	0	0	0	0	0	0	0	0	0	0	0	0	0	0	0	0	0	0	0	0	0	0	0	1	1	1	1	0	0	0	4	4	150	0	No domains detected (1.00)	No KEGG annotation (1.00)	No KEGG annotation (1.00)	No KEGG annotation (1.00)	No KEGG annotation (1.00)	No KEGG annotation (1.00)
fam2662	0	0	0	0	0	0	0	0	0	0	0	0	0	0	0	0	0	0	0	0	0	0	0	0	0	0	0	0	1	1	1	1	0	0	0	4	4	227	0	DUF5051 (PF16473) (1.00)	No KEGG annotation (1.00)	No KEGG annotation (1.00)	No KEGG annotation (1.00)	No KEGG annotation (1.00)	No KEGG annotation (1.00)
fam2853	0	0	0	0	0	0	0	0	0	0	0	0	0	0	0	0	0	0	0	0	0	0	0	0	0	0	0	0	1	1	1	1	0	0	0	4	4	180	0	No domains detected (1.00)	No KEGG annotation (1.00)	No KEGG annotation (1.00)	No KEGG annotation (1.00)	No KEGG annotation (1.00)	No KEGG annotation (1.00)
fam2890	0	0	0	0	0	0	0	0	0	0	0	0	0	0	0	0	0	0	0	0	0	0	0	0	0	0	0	0	1	1	1	1	0	0	0	4	8	210	0	No domains detected (1.00)	No KEGG annotation (1.00)	No KEGG annotation (1.00)	No KEGG annotation (1.00)	No KEGG annotation (1.00)	No KEGG annotation (1.00)
fam2914	0	0	0	0	0	0	0	0	0	0	0	0	0	0	0	0	0	0	0	0	0	0	0	0	0	0	0	0	1	1	1	1	0	0	0	4	4	244	0	PRA-PH (PF01503) (1.00)	No KEGG annotation (1.00)	No KEGG annotation (1.00)	No KEGG annotation (1.00)	No KEGG annotation (1.00)	No KEGG annotation (1.00)
fam2917	0	0	0	0	0	0	0	0	0	0	0	0	0	0	0	0	0	0	0	0	0	0	0	0	0	0	0	0	1	1	1	1	0	0	0	4	4	142	0	No domains detected (1.00)	No KEGG annotation (1.00)	No KEGG annotation (1.00)	No KEGG annotation (1.00)	No KEGG annotation (1.00)	No KEGG annotation (1.00)
fam3172	0	0	0	0	0	0	0	0	0	0	0	0	0	0	0	0	0	0	0	0	0	0	0	0	0	0	0	0	1	1	1	1	0	0	0	4	4	284	0	No domains detected (1.00)	No KEGG annotation (1.00)	No KEGG annotation (1.00)	No KEGG annotation (1.00)	No KEGG annotation (1.00)	No KEGG annotation (1.00)
fam3173	0	0	0	0	0	0	0	0	0	0	0	0	0	0	0	0	0	0	0	0	0	0	0	0	0	0	0	0	1	1	1	1	0	0	0	4	4	184	0	No domains detected (1.00)	No KEGG annotation (1.00)	No KEGG annotation (1.00)	No KEGG annotation (1.00)	No KEGG annotation (1.00)	No KEGG annotation (1.00)
fam3179	0	0	0	0	0	0	0	0	0	0	0	0	0	0	0	0	0	0	0	0	0	0	0	0	0	0	0	0	1	1	1	1	0	0	0	4	4	70	0	No domains detected (1.00)	No KEGG annotation (1.00)	No KEGG annotation (1.00)	No KEGG annotation (1.00)	No KEGG annotation (1.00)	No KEGG annotation (1.00)
fam3184	0	0	0	0	0	0	0	0	0	0	0	0	0	0	0	0	0	0	0	0	0	0	0	0	1	1	1	1	0	0	0	0	0	0	0	4	4	81	1	No domains detected (1.00)	No KEGG annotation (1.00)	No KEGG annotation (1.00)	No KEGG annotation (1.00)	No KEGG annotation (1.00)	No KEGG annotation (1.00)
fam3201	0	0	0	0	0	0	0	0	0	0	0	0	0	0	0	0	0	0	0	0	0	0	0	0	0	0	0	0	1	1	1	1	0	0	0	4	4	143	0	No domains detected (1.00)	No KEGG annotation (1.00)	No KEGG annotation (1.00)	No KEGG annotation (1.00)	No KEGG annotation (1.00)	No KEGG annotation (1.00)
fam3225	0	0	0	0	0	0	0	0	0	0	0	0	0	0	0	0	0	0	0	0	0	0	0	0	0	0	0	0	1	1	1	1	0	0	0	4	4	181	0	KTSC (PF13619) (1.00)	No KEGG annotation (1.00)	No KEGG annotation (1.00)	No KEGG annotation (1.00)	No KEGG annotation (1.00)	No KEGG annotation (1.00)
fam3228	0	0	0	0	0	0	0	0	0	0	0	0	0	0	0	0	0	0	0	0	0	0	0	0	0	0	0	0	1	1	1	1	0	0	0	4	4	276	0	No domains detected (1.00)	No KEGG annotation (1.00)	No KEGG annotation (1.00)	No KEGG annotation (1.00)	No KEGG annotation (1.00)	No KEGG annotation (1.00)
fam3245	0	0	0	0	0	0	0	0	0	0	0	0	0	0	0	0	0	0	0	0	0	0	0	0	0	0	0	0	1	1	1	1	0	0	0	4	4	208	0	No domains detected (1.00)	No KEGG annotation (1.00)	No KEGG annotation (1.00)	No KEGG annotation (1.00)	No KEGG annotation (1.00)	No KEGG annotation (1.00)
fam3286	0	0	0	0	0	0	0	0	0	0	0	0	0	0	0	0	0	0	0	0	0	0	0	0	0	0	0	0	1	1	1	1	0	0	0	4	4	95	0	No domains detected (1.00)	No KEGG annotation (1.00)	No KEGG annotation (1.00)	No KEGG annotation (1.00)	No KEGG annotation (1.00)	No KEGG annotation (1.00)
fam3331	0	0	0	0	0	0	0	0	0	0	0	0	0	0	0	0	0	0	0	0	0	0	0	1	1	0	1	1	0	0	0	0	0	0	0	4	4	114	0	No domains detected (1.00)	No KEGG annotation (1.00)	No KEGG annotation (1.00)	No KEGG annotation (1.00)	No KEGG annotation (1.00)	No KEGG annotation (1.00)
fam3465	0	0	0	0	0	0	0	0	0	0	0	0	0	0	0	0	0	0	0	0	0	0	0	0	0	0	0	0	1	1	1	1	0	0	0	4	4	157	0	No domains detected (1.00)	No KEGG annotation (1.00)	No KEGG annotation (1.00)	No KEGG annotation (1.00)	No KEGG annotation (1.00)	No KEGG annotation (1.00)
fam3476	0	0	0	0	0	0	0	0	0	0	0	0	0	0	0	0	0	0	0	0	0	0	0	0	0	0	0	0	1	1	1	1	0	0	0	4	4	131	0	No domains detected (1.00)	No KEGG annotation (1.00)	No KEGG annotation (1.00)	No KEGG annotation (1.00)	No KEGG annotation (1.00)	No KEGG annotation (1.00)
fam3478	0	0	0	0	0	0	0	0	0	0	0	0	0	0	0	0	0	0	0	0	0	0	0	0	0	0	0	0	1	1	1	1	0	0	0	4	4	489	0	No domains detected (1.00)	No KEGG annotation (1.00)	No KEGG annotation (1.00)	No KEGG annotation (1.00)	No KEGG annotation (1.00)	No KEGG annotation (1.00)
fam3493	0	0	0	0	0	0	0	0	0	0	0	0	0	0	0	0	0	0	0	0	0	0	0	0	0	0	0	0	1	1	1	1	0	0	0	4	4	69	0	No domains detected (1.00)	No KEGG annotation (1.00)	No KEGG annotation (1.00)	No KEGG annotation (1.00)	No KEGG annotation (1.00)	No KEGG annotation (1.00)
fam3533	0	0	0	0	0	0	0	0	0	0	0	0	0	0	0	0	0	0	0	0	0	0	0	0	0	0	0	0	1	1	1	1	0	0	0	4	4	178	0	No domains detected (1.00)	No KEGG annotation (1.00)	No KEGG annotation (1.00)	No KEGG annotation (1.00)	No KEGG annotation (1.00)	No KEGG annotation (1.00)
fam3577	0	0	0	0	0	0	0	0	0	0	0	0	0	0	0	0	0	0	0	0	0	0	0	0	0	0	0	0	1	1	1	1	0	0	0	4	4	137	0	No domains detected (1.00)	No KEGG annotation (1.00)	No KEGG annotation (1.00)	No KEGG annotation (1.00)	No KEGG annotation (1.00)	No KEGG annotation (1.00)
fam3583	0	0	0	0	0	0	0	0	0	0	0	0	0	0	0	0	0	0	0	0	0	0	0	0	0	0	0	0	1	1	1	1	0	0	0	4	4	130	0	No domains detected (1.00)	No KEGG annotation (1.00)	No KEGG annotation (1.00)	No KEGG annotation (1.00)	No KEGG annotation (1.00)	No KEGG annotation (1.00)
fam3753	0	0	0	0	0	0	0	0	0	0	0	0	0	0	0	0	0	0	0	0	0	0	0	0	0	0	0	0	1	1	1	1	0	0	0	4	4	203	0	No domains detected (1.00)	No KEGG annotation (1.00)	No KEGG annotation (1.00)	No KEGG annotation (1.00)	No KEGG annotation (1.00)	No KEGG annotation (1.00)
fam3781	0	0	0	0	0	0	0	0	0	0	0	0	0	0	0	0	0	0	0	0	0	0	0	0	0	0	0	0	1	1	1	1	0	0	0	4	4	142	0	No domains detected (1.00)	No KEGG annotation (1.00)	No KEGG annotation (1.00)	No KEGG annotation (1.00)	No KEGG annotation (1.00)	No KEGG annotation (1.00)
fam3803	0	0	0	0	0	0	0	0	0	0	0	0	0	0	0	0	0	0	0	0	0	0	0	0	0	0	0	0	1	1	1	1	0	0	0	4	4	322	0	No domains detected (1.00)	No KEGG annotation (1.00)	No KEGG annotation (1.00)	No KEGG annotation (1.00)	No KEGG annotation (1.00)	No KEGG annotation (1.00)
fam3842	0	0	0	0	0	0	0	0	0	0	0	0	0	0	0	0	0	0	0	0	0	0	0	0	0	0	0	0	1	1	1	1	0	0	0	4	4	102	0	No domains detected (1.00)	No KEGG annotation (1.00)	No KEGG annotation (1.00)	No KEGG annotation (1.00)	No KEGG annotation (1.00)	No KEGG annotation (1.00)
fam3916	0	0	0	0	0	0	0	0	0	0	0	0	0	0	0	0	0	0	0	0	0	0	0	0	0	0	0	0	1	1	1	1	0	0	0	4	4	77	0	No domains detected (1.00)	No KEGG annotation (1.00)	No KEGG annotation (1.00)	No KEGG annotation (1.00)	No KEGG annotation (1.00)	No KEGG annotation (1.00)
fam3926	0	0	0	0	0	0	0	0	0	0	0	0	0	0	0	0	0	0	0	0	0	0	0	0	0	0	0	0	1	1	1	1	0	0	0	4	6	119	0	No domains detected (1.00)	No KEGG annotation (1.00)	No KEGG annotation (1.00)	No KEGG annotation (1.00)	No KEGG annotation (1.00)	No KEGG annotation (1.00)
fam2555	0	0	0	0	0	0	0	0	0	0	0	0	0	0	0	0	0	0	0	0	0	0	0	1	1	0	0	1	0	0	0	0	0	0	0	3	3	398	0	Aminotran_1_2 (PF00155) (1.00)	K00643 (1.00)	5-aminolevulinate synthase (1.00)	Multiple (1.00)	Multiple (1.00)	09100 Metabolism (1.00)
fam0107	0	0	0	0	0	0	0	0	0	0	0	0	0	0	0	0	0	0	0	0	0	0	0	0	0	0	0	1	0	0	0	0	1	1	0	3	4	185	0	PTPS (PF01242) (0.75)	K01737 (1.00)	6-pyruvoyltetrahydropterin/6-carboxytetrahydropterin synthase (1.00)	Multiple (1.00)	Multiple (1.00)	Multiple (1.00)
fam2179	0	0	0	0	0	0	0	0	0	0	0	0	0	0	0	0	0	0	0	0	0	0	0	0	0	0	0	0	1	1	1	0	0	0	0	3	3	139	0	No domains detected (1.00)	K02078 (0.67)	acyl carrier protein (0.67)	00061 Fatty acid biosynthesis [PATH:ko00061] (0.67)	09103 Lipid metabolism (0.67)	09100 Metabolism (0.67)
fam1642	0	0	0	0	0	0	0	0	0	0	0	0	0	0	0	0	0	0	0	0	0	0	0	0	1	1	0	1	0	0	0	0	0	0	0	3	3	73	0	eIF-1a (PF01176) (1.00)	K02518 (1.00)	translation initiation factor IF-1 (1.00)	03012 Translation factors [BR:ko03012] (1.00)	09122 Translation (1.00)	09120 Genetic Information Processing (1.00)
fam3099	0	0	0	0	0	0	0	0	0	0	0	0	0	0	0	0	0	0	0	0	0	0	0	0	0	0	0	0	1	1	1	0	0	0	0	3	3	134	0	No domains detected (1.00)	K06168 (0.67)	tRNA-2-methylthio-N6-dimethylallyladenosine synthase (0.67)	03016 Transfer RNA biogenesis [BR:ko03016] (0.67)	09122 Translation (0.67)	09120 Genetic Information Processing (0.67)
fam2577	0	0	0	0	0	0	0	0	0	0	0	0	0	0	0	0	0	0	0	0	0	0	0	0	0	1	0	0	0	0	0	0	1	1	0	3	3	181	0	SLT (PF01464) (1.00)	K08309 (1.00)	soluble lytic murein transglycosylase (1.00)	01011 Peptidoglycan biosynthesis and degradation proteins [BR:ko01011] (1.00)	09107 Glycan biosynthesis and metabolism (1.00)	09100 Metabolism (1.00)
fam0788	0	0	0	0	0	0	0	0	0	0	0	0	0	0	0	0	0	0	0	0	0	0	0	0	0	0	0	0	1	1	1	0	0	0	0	3	3	160	0	No domains detected (1.00)	K15302 (0.67)	syntaxin-binding protein 4 (0.67)	04147 Exosome [BR:ko04147] (0.67)	09141 Transport and catabolism (0.67)	09140 Cellular Processes (0.67)
fam1195	0	0	0	0	0	0	0	0	0	0	0	0	0	0	0	0	0	0	0	0	0	0	0	0	0	0	0	0	1	1	0	1	0	0	0	3	3	713	0	Pectate_lyase_3 (PF12708) + Pectate_lyase_3 (PF12708) (0.67)	K16711 (1.00)	colanic acid biosynthesis protein WcaM (1.00)	99986 Glycan biosynthesis and metabolism (1.00)	09191 Metabolism (1.00)	09190 Unclassified (1.00)
fam0234	0	0	0	0	0	0	0	0	0	0	0	0	0	0	0	0	0	0	0	0	0	0	0	1	0	1	1	0	0	0	0	0	0	0	0	3	3	231	0	PMM (PF03332) (0.67)	K17497 (0.67)	phosphomannomutase (0.67)	Multiple (0.67)	09101 Carbohydrate metabolism (0.67)	09100 Metabolism (0.67)
fam2528	0	0	0	0	0	0	0	0	0	0	0	0	0	0	0	0	0	0	0	0	0	0	0	0	0	0	1	0	0	0	0	0	1	1	0	3	4	652	0	No domains detected (0.25)	K18959 (0.50)	ATP-dependent DNA helicase UvsW (0.50)	03200 Viral proteins [BR:ko03200] (0.50)	09196 Viral protein family (0.50)	09190 Unclassified (0.75)
fam0711	0	0	0	0	0	0	0	0	0	0	0	0	0	0	0	0	0	0	0	0	0	0	0	0	0	0	0	0	1	1	0	1	0	0	0	3	4	529	0	No domains detected (0.75)	No KEGG annotation (0.50)	No KEGG annotation (0.50)	Multiple (0.50)	No KEGG annotation (0.50)	No KEGG annotation (0.50)
fam0720	0	0	0	0	0	0	0	0	0	0	0	0	0	0	0	0	0	0	0	0	0	0	0	0	0	0	0	0	1	1	1	0	0	0	0	3	3	165	0	No domains detected (1.00)	No KEGG annotation (0.67)	No KEGG annotation (0.67)	No KEGG annotation (0.67)	No KEGG annotation (0.67)	No KEGG annotation (0.67)
fam1345	0	0	0	0	0	0	0	0	0	0	0	0	0	0	0	0	0	0	0	0	0	0	0	0	0	0	0	0	1	0	0	0	1	1	0	3	3	88	0	zf-dskA_traR (PF01258) (0.67)	No KEGG annotation (0.67)	No KEGG annotation (0.67)	No KEGG annotation (0.67)	No KEGG annotation (0.67)	No KEGG annotation (0.67)
fam1750	0	0	0	0	0	0	0	0	0	0	0	0	0	0	0	0	0	0	0	0	0	0	0	0	0	0	0	0	1	1	1	0	0	0	0	3	3	165	0	No domains detected (1.00)	No KEGG annotation (0.67)	No KEGG annotation (0.67)	No KEGG annotation (0.67)	No KEGG annotation (0.67)	No KEGG annotation (0.67)
fam2220	0	0	0	0	0	0	0	0	0	0	0	0	0	0	0	0	0	0	0	0	0	0	0	0	0	0	0	0	1	1	1	0	0	0	0	3	3	49	0	No domains detected (1.00)	No KEGG annotation (0.67)	No KEGG annotation (0.67)	No KEGG annotation (0.67)	No KEGG annotation (0.67)	No KEGG annotation (0.67)
fam2471	0	0	0	0	0	0	0	0	0	0	0	0	0	0	0	0	0	0	0	0	0	0	0	0	1	1	0	1	0	0	0	0	0	0	0	3	3	108	0	No domains detected (1.00)	No KEGG annotation (0.67)	No KEGG annotation (0.67)	No KEGG annotation (0.67)	No KEGG annotation (0.67)	No KEGG annotation (0.67)
fam2945	0	0	0	0	0	0	0	0	0	0	0	0	0	0	0	0	0	0	0	0	0	0	0	0	0	0	0	0	1	1	1	0	0	0	0	3	3	159	0	No domains detected (1.00)	No KEGG annotation (0.67)	No KEGG annotation (0.67)	No KEGG annotation (0.67)	No KEGG annotation (0.67)	No KEGG annotation (0.67)
fam3447	0	0	0	0	0	0	0	0	0	0	0	0	0	0	0	0	0	0	0	0	0	0	0	0	0	0	0	0	1	1	1	0	0	0	0	3	3	190	0	No domains detected (1.00)	No KEGG annotation (0.67)	No KEGG annotation (0.67)	No KEGG annotation (0.67)	No KEGG annotation (0.67)	No KEGG annotation (0.67)
fam0117	0	0	0	0	0	0	0	0	0	0	0	0	0	0	0	0	0	0	0	0	0	0	0	0	1	1	1	0	0	0	0	0	0	0	0	3	4	329	0	No domains detected (0.75)	No KEGG annotation (0.75)	No KEGG annotation (0.75)	No KEGG annotation (0.75)	No KEGG annotation (0.75)	No KEGG annotation (0.75)
fam0266	0	0	0	0	0	0	0	0	0	0	0	0	0	0	0	0	0	0	0	0	0	0	0	0	0	0	0	0	1	1	1	0	0	0	0	3	4	115	3	No domains detected (1.00)	No KEGG annotation (0.75)	No KEGG annotation (0.75)	No KEGG annotation (0.75)	No KEGG annotation (0.75)	No KEGG annotation (0.75)
fam0150	0	0	0	0	0	0	0	0	0	0	0	0	0	0	0	0	0	0	0	0	0	0	0	1	1	0	0	1	0	0	0	0	0	0	0	3	6	115	0	No domains detected (1.00)	No KEGG annotation (0.83)	No KEGG annotation (0.83)	No KEGG annotation (0.83)	No KEGG annotation (0.83)	No KEGG annotation (0.83)
fam0009	0	0	0	0	0	0	0	0	0	0	0	0	0	0	0	0	0	0	0	0	0	0	0	0	0	0	0	0	1	1	1	0	0	0	0	3	25	117	0	No domains detected (1.00)	No KEGG annotation (0.96)	No KEGG annotation (0.96)	No KEGG annotation (0.96)	No KEGG annotation (0.96)	No KEGG annotation (0.96)
fam0005	0	0	0	0	0	0	0	0	0	0	0	0	0	0	0	0	0	0	0	0	0	0	0	0	0	0	0	0	1	1	1	0	0	0	0	3	51	71	0	No domains detected (1.00)	No KEGG annotation (1.00)	No KEGG annotation (1.00)	No KEGG annotation (1.00)	No KEGG annotation (1.00)	No KEGG annotation (1.00)
fam0057	0	0	0	0	0	0	0	0	0	0	0	0	0	0	0	0	0	0	0	0	0	0	0	0	0	0	0	0	1	1	1	0	0	0	0	3	10	95	0	No domains detected (1.00)	No KEGG annotation (1.00)	No KEGG annotation (1.00)	No KEGG annotation (1.00)	No KEGG annotation (1.00)	No KEGG annotation (1.00)
fam0095	0	0	0	0	0	0	0	0	0	0	0	0	0	0	0	0	0	0	0	0	0	0	0	0	0	0	0	0	1	1	1	0	0	0	0	3	10	131	0	No domains detected (1.00)	No KEGG annotation (1.00)	No KEGG annotation (1.00)	No KEGG annotation (1.00)	No KEGG annotation (1.00)	No KEGG annotation (1.00)
fam0153	0	0	0	0	0	0	0	0	0	0	0	0	0	0	0	0	0	0	0	0	0	0	0	1	1	0	0	1	0	0	0	0	0	0	0	3	4	90	0	No domains detected (1.00)	No KEGG annotation (1.00)	No KEGG annotation (1.00)	No KEGG annotation (1.00)	No KEGG annotation (1.00)	No KEGG annotation (1.00)
fam0173	0	0	0	0	0	0	0	0	0	0	0	0	0	0	0	0	0	0	0	0	0	0	0	0	0	0	0	0	1	1	1	0	0	0	0	3	4	95	0	No domains detected (1.00)	No KEGG annotation (1.00)	No KEGG annotation (1.00)	No KEGG annotation (1.00)	No KEGG annotation (1.00)	No KEGG annotation (1.00)
fam0190	0	0	0	0	0	0	0	0	0	0	0	0	0	0	0	0	0	0	0	0	0	0	0	0	0	0	0	0	1	1	1	0	0	0	0	3	3	108	3	No domains detected (1.00)	No KEGG annotation (1.00)	No KEGG annotation (1.00)	No KEGG annotation (1.00)	No KEGG annotation (1.00)	No KEGG annotation (1.00)
fam0197	0	0	0	0	0	0	0	0	0	0	0	0	0	0	0	0	0	0	0	0	0	0	0	0	0	0	0	0	1	1	0	1	0	0	0	3	3	164	0	No domains detected (1.00)	No KEGG annotation (1.00)	No KEGG annotation (1.00)	No KEGG annotation (1.00)	No KEGG annotation (1.00)	No KEGG annotation (1.00)
fam0210	0	0	0	0	0	0	0	0	0	0	0	0	0	0	0	0	0	0	0	0	0	0	0	0	0	0	0	0	1	1	0	1	0	0	0	3	3	37	0	No domains detected (1.00)	No KEGG annotation (1.00)	No KEGG annotation (1.00)	No KEGG annotation (1.00)	No KEGG annotation (1.00)	No KEGG annotation (1.00)
fam0233	0	0	0	0	0	0	0	0	0	0	0	0	0	0	0	0	0	0	0	0	0	0	0	0	0	0	0	0	1	1	1	0	0	0	0	3	5	140	0	No domains detected (1.00)	No KEGG annotation (1.00)	No KEGG annotation (1.00)	No KEGG annotation (1.00)	No KEGG annotation (1.00)	No KEGG annotation (1.00)
fam0261	0	0	0	0	0	0	0	0	0	0	0	0	0	0	0	0	0	0	0	0	0	0	0	0	0	0	0	0	1	1	1	0	0	0	0	3	3	122	3	No domains detected (1.00)	No KEGG annotation (1.00)	No KEGG annotation (1.00)	No KEGG annotation (1.00)	No KEGG annotation (1.00)	No KEGG annotation (1.00)
fam0287	0	0	0	0	0	0	0	0	0	0	0	0	0	0	0	0	0	0	0	0	0	0	0	0	0	0	0	0	1	1	1	0	0	0	0	3	4	80	2	No domains detected (1.00)	No KEGG annotation (1.00)	No KEGG annotation (1.00)	No KEGG annotation (1.00)	No KEGG annotation (1.00)	No KEGG annotation (1.00)
fam0324	0	0	0	0	0	0	0	0	0	0	0	0	0	0	0	0	0	0	0	0	0	0	0	0	0	0	0	0	1	1	1	0	0	0	0	3	3	59	0	No domains detected (1.00)	No KEGG annotation (1.00)	No KEGG annotation (1.00)	No KEGG annotation (1.00)	No KEGG annotation (1.00)	No KEGG annotation (1.00)
fam0343	0	0	0	0	0	0	0	0	0	0	0	0	0	0	0	0	0	0	0	0	0	0	0	0	0	0	0	0	1	1	1	0	0	0	0	3	3	140	3	No domains detected (1.00)	No KEGG annotation (1.00)	No KEGG annotation (1.00)	No KEGG annotation (1.00)	No KEGG annotation (1.00)	No KEGG annotation (1.00)
fam0378	0	0	0	0	0	0	0	0	0	0	0	0	0	0	0	0	0	0	0	0	0	0	0	0	0	1	1	0	0	0	0	0	1	0	0	3	3	119	1	No domains detected (1.00)	No KEGG annotation (1.00)	No KEGG annotation (1.00)	No KEGG annotation (1.00)	No KEGG annotation (1.00)	No KEGG annotation (1.00)
fam0404	0	0	0	0	0	0	0	0	0	0	0	0	0	0	0	0	0	0	0	0	0	0	0	1	1	0	0	1	0	0	0	0	0	0	0	3	3	76	0	No domains detected (1.00)	No KEGG annotation (1.00)	No KEGG annotation (1.00)	No KEGG annotation (1.00)	No KEGG annotation (1.00)	No KEGG annotation (1.00)
fam0572	0	0	0	0	0	0	0	0	0	0	0	0	0	0	0	0	0	0	0	0	0	0	0	0	0	0	0	0	1	1	1	0	0	0	0	3	3	146	0	No domains detected (1.00)	No KEGG annotation (1.00)	No KEGG annotation (1.00)	No KEGG annotation (1.00)	No KEGG annotation (1.00)	No KEGG annotation (1.00)
fam0588	0	0	0	0	0	0	0	0	0	0	0	0	0	0	0	0	0	0	0	0	0	0	0	0	0	0	0	0	1	1	1	0	0	0	0	3	3	282	0	No domains detected (1.00)	No KEGG annotation (1.00)	No KEGG annotation (1.00)	No KEGG annotation (1.00)	No KEGG annotation (1.00)	No KEGG annotation (1.00)
fam0631	0	0	0	0	0	0	0	0	0	0	0	0	0	0	0	0	0	0	0	0	0	0	0	0	0	0	0	0	1	1	1	0	0	0	0	3	3	162	0	No domains detected (1.00)	No KEGG annotation (1.00)	No KEGG annotation (1.00)	No KEGG annotation (1.00)	No KEGG annotation (1.00)	No KEGG annotation (1.00)
fam0642	0	0	0	0	0	0	0	0	0	0	0	0	0	0	0	0	0	0	0	0	0	0	0	0	1	0	1	1	0	0	0	0	0	0	0	3	3	71	0	No domains detected (1.00)	No KEGG annotation (1.00)	No KEGG annotation (1.00)	No KEGG annotation (1.00)	No KEGG annotation (1.00)	No KEGG annotation (1.00)
fam0722	0	0	0	0	0	0	0	0	0	0	0	0	0	0	0	0	0	0	0	0	0	0	0	0	0	1	1	0	0	0	0	0	1	0	0	3	3	87	0	No domains detected (1.00)	No KEGG annotation (1.00)	No KEGG annotation (1.00)	No KEGG annotation (1.00)	No KEGG annotation (1.00)	No KEGG annotation (1.00)
fam0727	0	0	0	0	0	0	0	0	0	0	0	0	0	0	0	0	0	0	0	0	0	0	0	0	0	1	0	0	0	0	0	0	1	1	0	3	3	64	2	No domains detected (1.00)	No KEGG annotation (1.00)	No KEGG annotation (1.00)	No KEGG annotation (1.00)	No KEGG annotation (1.00)	No KEGG annotation (1.00)
fam0753	0	0	0	0	0	0	0	0	0	0	0	0	0	0	0	0	0	0	0	0	0	0	0	0	0	0	0	0	1	1	1	0	0	0	0	3	3	47	0	No domains detected (1.00)	No KEGG annotation (1.00)	No KEGG annotation (1.00)	No KEGG annotation (1.00)	No KEGG annotation (1.00)	No KEGG annotation (1.00)
fam0763	0	0	0	0	0	0	0	0	0	0	0	0	0	0	0	0	0	0	0	0	0	0	0	0	0	0	0	0	1	1	1	0	0	0	0	3	3	227	0	No domains detected (1.00)	No KEGG annotation (1.00)	No KEGG annotation (1.00)	No KEGG annotation (1.00)	No KEGG annotation (1.00)	No KEGG annotation (1.00)
fam0816	0	0	0	0	0	0	0	0	0	0	0	0	0	0	0	0	0	0	0	0	0	0	0	0	0	0	0	0	1	1	1	0	0	0	0	3	3	109	0	No domains detected (1.00)	No KEGG annotation (1.00)	No KEGG annotation (1.00)	No KEGG annotation (1.00)	No KEGG annotation (1.00)	No KEGG annotation (1.00)
fam0865	0	0	0	0	0	0	0	0	0	0	0	0	0	0	0	0	0	0	0	0	0	0	0	0	0	0	0	0	1	1	1	0	0	0	0	3	3	142	0	No domains detected (1.00)	No KEGG annotation (1.00)	No KEGG annotation (1.00)	No KEGG annotation (1.00)	No KEGG annotation (1.00)	No KEGG annotation (1.00)
fam0919	0	0	0	0	0	0	0	0	0	0	0	0	0	0	0	0	0	0	0	0	0	0	0	0	0	0	0	0	1	1	1	0	0	0	0	3	3	113	0	No domains detected (1.00)	No KEGG annotation (1.00)	No KEGG annotation (1.00)	No KEGG annotation (1.00)	No KEGG annotation (1.00)	No KEGG annotation (1.00)
fam0962	0	0	0	0	0	0	0	0	0	0	0	0	0	0	0	0	0	0	0	0	0	0	0	0	0	0	0	0	1	1	1	0	0	0	0	3	3	131	0	No domains detected (1.00)	No KEGG annotation (1.00)	No KEGG annotation (1.00)	No KEGG annotation (1.00)	No KEGG annotation (1.00)	No KEGG annotation (1.00)
fam1029	0	0	0	0	0	0	0	0	0	0	0	0	0	0	0	0	0	0	0	0	0	0	0	0	0	0	0	0	1	1	1	0	0	0	0	3	3	102	0	No domains detected (1.00)	No KEGG annotation (1.00)	No KEGG annotation (1.00)	No KEGG annotation (1.00)	No KEGG annotation (1.00)	No KEGG annotation (1.00)
fam1061	0	0	0	0	0	0	0	0	0	0	0	0	0	0	0	0	0	0	0	0	0	0	0	0	0	0	1	0	0	0	0	0	1	1	0	3	3	73	1	No domains detected (1.00)	No KEGG annotation (1.00)	No KEGG annotation (1.00)	No KEGG annotation (1.00)	No KEGG annotation (1.00)	No KEGG annotation (1.00)
fam1073	0	0	0	0	0	0	0	0	0	0	0	0	0	0	0	0	0	0	0	0	0	0	0	0	0	0	0	0	1	1	0	1	0	0	0	3	3	90	0	No domains detected (1.00)	No KEGG annotation (1.00)	No KEGG annotation (1.00)	No KEGG annotation (1.00)	No KEGG annotation (1.00)	No KEGG annotation (1.00)
fam1127	0	0	0	0	0	0	0	0	0	0	0	0	0	0	0	0	0	0	0	0	0	0	0	0	0	0	0	0	1	1	1	0	0	0	0	3	3	75	0	No domains detected (1.00)	No KEGG annotation (1.00)	No KEGG annotation (1.00)	No KEGG annotation (1.00)	No KEGG annotation (1.00)	No KEGG annotation (1.00)
fam1174	0	0	0	0	0	0	0	0	0	0	0	0	0	0	0	0	0	0	0	0	0	0	0	1	1	0	0	1	0	0	0	0	0	0	0	3	3	65	0	No domains detected (1.00)	No KEGG annotation (1.00)	No KEGG annotation (1.00)	No KEGG annotation (1.00)	No KEGG annotation (1.00)	No KEGG annotation (1.00)
fam1201	0	0	0	0	0	0	0	0	0	0	0	0	0	0	0	0	0	0	0	0	0	0	0	0	0	0	0	0	1	1	1	0	0	0	0	3	3	66	0	No domains detected (1.00)	No KEGG annotation (1.00)	No KEGG annotation (1.00)	No KEGG annotation (1.00)	No KEGG annotation (1.00)	No KEGG annotation (1.00)
fam1209	0	0	0	0	0	0	0	0	0	0	0	0	0	0	0	0	0	0	0	0	0	0	0	0	0	0	0	0	1	1	1	0	0	0	0	3	3	144	0	No domains detected (1.00)	No KEGG annotation (1.00)	No KEGG annotation (1.00)	No KEGG annotation (1.00)	No KEGG annotation (1.00)	No KEGG annotation (1.00)
fam1257	0	0	0	0	0	0	0	0	0	0	0	0	0	0	0	0	0	0	0	0	0	0	0	0	0	0	0	0	1	1	1	0	0	0	0	3	3	74	2	No domains detected (1.00)	No KEGG annotation (1.00)	No KEGG annotation (1.00)	No KEGG annotation (1.00)	No KEGG annotation (1.00)	No KEGG annotation (1.00)
fam1307	0	0	0	0	0	0	0	0	0	0	0	0	0	0	0	0	0	0	0	0	0	0	0	0	1	0	1	1	0	0	0	0	0	0	0	3	3	113	0	No domains detected (1.00)	No KEGG annotation (1.00)	No KEGG annotation (1.00)	No KEGG annotation (1.00)	No KEGG annotation (1.00)	No KEGG annotation (1.00)
fam1319	0	0	0	0	0	0	0	0	0	0	0	0	0	0	0	0	0	0	0	0	0	0	0	0	1	0	1	1	0	0	0	0	0	0	0	3	3	88	0	No domains detected (1.00)	No KEGG annotation (1.00)	No KEGG annotation (1.00)	No KEGG annotation (1.00)	No KEGG annotation (1.00)	No KEGG annotation (1.00)
fam1321	0	0	0	0	0	0	0	0	0	0	0	0	0	0	0	0	0	0	0	0	0	0	0	0	0	0	0	0	1	1	0	1	0	0	0	3	3	84	0	No domains detected (1.00)	No KEGG annotation (1.00)	No KEGG annotation (1.00)	No KEGG annotation (1.00)	No KEGG annotation (1.00)	No KEGG annotation (1.00)
fam1415	0	0	0	0	0	0	0	0	0	0	0	0	0	0	0	0	0	0	0	0	0	0	0	1	0	1	1	0	0	0	0	0	0	0	0	3	3	172	0	No domains detected (1.00)	No KEGG annotation (1.00)	No KEGG annotation (1.00)	No KEGG annotation (1.00)	No KEGG annotation (1.00)	No KEGG annotation (1.00)
fam1462	0	0	0	0	0	0	0	0	0	0	0	0	0	0	0	0	0	0	0	0	0	0	0	0	0	0	0	0	1	1	1	0	0	0	0	3	3	169	0	No domains detected (1.00)	No KEGG annotation (1.00)	No KEGG annotation (1.00)	No KEGG annotation (1.00)	No KEGG annotation (1.00)	No KEGG annotation (1.00)
fam1581	0	0	0	0	0	0	0	0	0	0	0	0	0	0	0	0	0	0	0	0	0	0	0	0	0	0	0	0	1	1	1	0	0	0	0	3	3	91	0	No domains detected (1.00)	No KEGG annotation (1.00)	No KEGG annotation (1.00)	No KEGG annotation (1.00)	No KEGG annotation (1.00)	No KEGG annotation (1.00)
fam1638	0	0	0	0	0	0	0	0	0	0	0	0	0	0	0	0	0	0	0	0	0	0	0	0	0	0	0	0	1	1	1	0	0	0	0	3	3	125	3	No domains detected (1.00)	No KEGG annotation (1.00)	No KEGG annotation (1.00)	No KEGG annotation (1.00)	No KEGG annotation (1.00)	No KEGG annotation (1.00)
fam1656	0	0	0	0	0	0	0	0	0	0	0	0	0	0	0	0	0	0	0	0	0	0	0	0	0	0	0	0	1	1	1	0	0	0	0	3	3	123	3	No domains detected (1.00)	No KEGG annotation (1.00)	No KEGG annotation (1.00)	No KEGG annotation (1.00)	No KEGG annotation (1.00)	No KEGG annotation (1.00)
fam1657	0	0	0	0	0	0	0	0	0	0	0	0	0	0	0	0	0	0	0	0	0	0	0	0	0	0	0	0	1	1	1	0	0	0	0	3	3	111	3	No domains detected (1.00)	No KEGG annotation (1.00)	No KEGG annotation (1.00)	No KEGG annotation (1.00)	No KEGG annotation (1.00)	No KEGG annotation (1.00)
fam1699	0	0	0	0	0	0	0	0	0	0	0	0	0	0	0	0	0	0	0	0	0	0	0	0	0	1	1	0	0	0	0	0	1	0	0	3	3	79	0	No domains detected (1.00)	No KEGG annotation (1.00)	No KEGG annotation (1.00)	No KEGG annotation (1.00)	No KEGG annotation (1.00)	No KEGG annotation (1.00)
fam1716	0	0	0	0	0	0	0	0	0	0	0	0	0	0	0	0	0	0	0	0	0	0	0	0	0	0	0	0	1	1	1	0	0	0	0	3	3	184	0	No domains detected (1.00)	No KEGG annotation (1.00)	No KEGG annotation (1.00)	No KEGG annotation (1.00)	No KEGG annotation (1.00)	No KEGG annotation (1.00)
fam1832	0	0	0	0	0	0	0	0	0	0	0	0	0	0	0	0	0	0	0	0	0	0	0	0	0	0	0	0	1	1	1	0	0	0	0	3	3	119	0	No domains detected (1.00)	No KEGG annotation (1.00)	No KEGG annotation (1.00)	No KEGG annotation (1.00)	No KEGG annotation (1.00)	No KEGG annotation (1.00)
fam1851	0	0	0	0	0	0	0	0	0	0	0	0	0	0	0	0	0	0	0	0	0	0	0	0	0	0	0	0	1	1	1	0	0	0	0	3	3	180	0	No domains detected (1.00)	No KEGG annotation (1.00)	No KEGG annotation (1.00)	No KEGG annotation (1.00)	No KEGG annotation (1.00)	No KEGG annotation (1.00)
fam1902	0	0	0	0	0	0	0	0	0	0	0	0	0	0	0	0	0	0	0	0	0	0	0	1	0	0	0	0	0	0	1	1	0	0	0	3	3	101	0	No domains detected (1.00)	No KEGG annotation (1.00)	No KEGG annotation (1.00)	No KEGG annotation (1.00)	No KEGG annotation (1.00)	No KEGG annotation (1.00)
fam1909	0	0	0	0	0	0	0	0	0	0	0	0	0	0	0	0	0	0	0	0	0	0	0	0	0	0	0	0	1	1	0	1	0	0	0	3	3	259	0	DUF4376 (PF14301) (1.00)	No KEGG annotation (1.00)	No KEGG annotation (1.00)	No KEGG annotation (1.00)	No KEGG annotation (1.00)	No KEGG annotation (1.00)
fam2020	0	0	0	0	0	0	0	0	0	0	0	0	0	0	0	0	0	0	0	0	0	0	0	0	0	0	0	0	1	1	1	0	0	0	0	3	3	50	0	No domains detected (1.00)	No KEGG annotation (1.00)	No KEGG annotation (1.00)	No KEGG annotation (1.00)	No KEGG annotation (1.00)	No KEGG annotation (1.00)
fam2024	0	0	0	0	0	0	0	0	0	0	0	0	0	0	0	0	0	0	0	0	0	0	0	0	0	0	0	0	1	1	1	0	0	0	0	3	3	93	0	No domains detected (1.00)	No KEGG annotation (1.00)	No KEGG annotation (1.00)	No KEGG annotation (1.00)	No KEGG annotation (1.00)	No KEGG annotation (1.00)
fam2076	0	0	0	0	0	0	0	0	0	0	0	0	0	0	0	0	0	0	0	0	0	0	0	0	0	0	0	0	1	1	1	0	0	0	0	3	3	109	0	No domains detected (1.00)	No KEGG annotation (1.00)	No KEGG annotation (1.00)	No KEGG annotation (1.00)	No KEGG annotation (1.00)	No KEGG annotation (1.00)
fam2081	0	0	0	0	0	0	0	0	0	0	0	0	0	0	0	0	0	0	0	0	0	0	0	0	0	0	0	0	1	1	1	0	0	0	0	3	3	64	0	No domains detected (1.00)	No KEGG annotation (1.00)	No KEGG annotation (1.00)	No KEGG annotation (1.00)	No KEGG annotation (1.00)	No KEGG annotation (1.00)
fam2143	0	0	0	0	0	0	0	0	0	0	0	0	0	0	0	0	0	0	0	0	0	0	0	0	0	0	0	0	1	1	1	0	0	0	0	3	5	197	0	No domains detected (1.00)	No KEGG annotation (1.00)	No KEGG annotation (1.00)	No KEGG annotation (1.00)	No KEGG annotation (1.00)	No KEGG annotation (1.00)
fam2210	0	0	0	0	0	0	0	0	0	0	0	0	0	0	0	0	0	0	0	0	0	0	0	0	0	0	0	0	1	1	1	0	0	0	0	3	4	177	0	No domains detected (1.00)	No KEGG annotation (1.00)	No KEGG annotation (1.00)	No KEGG annotation (1.00)	No KEGG annotation (1.00)	No KEGG annotation (1.00)
fam2283	0	0	0	0	0	0	0	0	0	0	0	0	0	0	0	0	0	0	0	0	0	0	0	0	0	0	0	0	0	1	1	1	0	0	0	3	3	79	0	No domains detected (1.00)	No KEGG annotation (1.00)	No KEGG annotation (1.00)	No KEGG annotation (1.00)	No KEGG annotation (1.00)	No KEGG annotation (1.00)
fam2321	0	0	0	0	0	0	0	0	0	0	0	0	0	0	0	0	0	0	0	0	0	0	0	0	1	1	1	0	0	0	0	0	0	0	0	3	3	103	0	No domains detected (1.00)	No KEGG annotation (1.00)	No KEGG annotation (1.00)	No KEGG annotation (1.00)	No KEGG annotation (1.00)	No KEGG annotation (1.00)
fam2336	0	0	0	0	0	0	0	0	0	0	0	0	0	0	0	0	0	0	0	0	0	0	0	0	0	0	0	0	1	1	1	0	0	0	0	3	3	87	0	No domains detected (1.00)	No KEGG annotation (1.00)	No KEGG annotation (1.00)	No KEGG annotation (1.00)	No KEGG annotation (1.00)	No KEGG annotation (1.00)
fam2398	0	0	0	0	0	0	0	0	0	0	0	0	0	0	0	0	0	0	0	0	0	0	0	0	0	0	0	0	1	1	1	0	0	0	0	3	5	84	0	No domains detected (1.00)	No KEGG annotation (1.00)	No KEGG annotation (1.00)	No KEGG annotation (1.00)	No KEGG annotation (1.00)	No KEGG annotation (1.00)
fam2434	0	0	0	0	0	0	0	0	0	0	0	0	0	0	0	0	0	0	0	0	0	0	0	0	1	1	0	1	0	0	0	0	0	0	0	3	3	114	0	No domains detected (1.00)	No KEGG annotation (1.00)	No KEGG annotation (1.00)	No KEGG annotation (1.00)	No KEGG annotation (1.00)	No KEGG annotation (1.00)
fam2436	0	0	0	0	0	0	0	0	0	0	0	0	0	0	0	0	0	0	0	0	0	0	0	0	0	0	0	0	1	1	1	0	0	0	0	3	3	196	0	No domains detected (1.00)	No KEGG annotation (1.00)	No KEGG annotation (1.00)	No KEGG annotation (1.00)	No KEGG annotation (1.00)	No KEGG annotation (1.00)
fam2497	0	0	0	0	0	0	0	0	0	0	0	0	0	0	0	0	0	0	0	0	0	0	0	0	0	0	0	0	1	1	1	0	0	0	0	3	3	113	0	No domains detected (1.00)	No KEGG annotation (1.00)	No KEGG annotation (1.00)	No KEGG annotation (1.00)	No KEGG annotation (1.00)	No KEGG annotation (1.00)
fam2508	0	0	0	0	0	0	0	0	0	0	0	0	0	0	0	0	0	0	0	0	0	0	0	0	0	0	0	0	1	1	1	0	0	0	0	3	3	122	0	No domains detected (1.00)	No KEGG annotation (1.00)	No KEGG annotation (1.00)	No KEGG annotation (1.00)	No KEGG annotation (1.00)	No KEGG annotation (1.00)
fam2511	0	0	0	0	0	0	0	0	0	0	0	0	0	0	0	0	0	0	0	0	0	0	0	0	0	0	0	0	1	1	0	1	0	0	0	3	3	120	0	No domains detected (1.00)	No KEGG annotation (1.00)	No KEGG annotation (1.00)	No KEGG annotation (1.00)	No KEGG annotation (1.00)	No KEGG annotation (1.00)
fam2551	0	0	0	0	0	0	0	0	0	0	0	0	0	0	0	0	0	0	0	0	0	0	0	0	0	0	0	0	1	1	1	0	0	0	0	3	3	113	0	No domains detected (1.00)	No KEGG annotation (1.00)	No KEGG annotation (1.00)	No KEGG annotation (1.00)	No KEGG annotation (1.00)	No KEGG annotation (1.00)
fam2643	0	0	0	0	0	0	0	0	0	0	0	0	0	0	0	0	0	0	0	0	0	0	0	0	0	0	0	0	1	1	1	0	0	0	0	3	3	133	0	No domains detected (1.00)	No KEGG annotation (1.00)	No KEGG annotation (1.00)	No KEGG annotation (1.00)	No KEGG annotation (1.00)	No KEGG annotation (1.00)
fam2647	0	0	0	0	0	0	0	0	0	0	0	0	0	0	0	0	0	0	0	0	0	0	0	0	0	0	0	0	1	1	0	1	0	0	0	3	3	171	0	Caudo_TAP (PF02413) (0.67)	No KEGG annotation (1.00)	No KEGG annotation (1.00)	No KEGG annotation (1.00)	No KEGG annotation (1.00)	No KEGG annotation (1.00)
fam2686	0	0	0	0	0	0	0	0	0	0	0	0	0	0	0	0	0	0	0	0	0	0	0	0	0	0	0	0	1	1	1	0	0	0	0	3	3	89	0	No domains detected (1.00)	No KEGG annotation (1.00)	No KEGG annotation (1.00)	No KEGG annotation (1.00)	No KEGG annotation (1.00)	No KEGG annotation (1.00)
fam2703	0	0	0	0	0	0	0	0	0	0	0	0	0	0	0	0	0	0	0	0	0	0	0	1	1	0	0	1	0	0	0	0	0	0	0	3	3	181	0	No domains detected (1.00)	No KEGG annotation (1.00)	No KEGG annotation (1.00)	No KEGG annotation (1.00)	No KEGG annotation (1.00)	No KEGG annotation (1.00)
fam2749	0	0	0	0	0	0	0	0	0	0	0	0	0	0	0	0	0	0	0	0	0	0	0	0	0	0	0	0	1	1	1	0	0	0	0	3	3	67	0	No domains detected (1.00)	No KEGG annotation (1.00)	No KEGG annotation (1.00)	No KEGG annotation (1.00)	No KEGG annotation (1.00)	No KEGG annotation (1.00)
fam2822	0	0	0	0	0	0	0	0	0	0	0	0	0	0	0	0	0	0	0	0	0	0	0	0	0	0	0	0	1	1	1	0	0	0	0	3	3	141	4	No domains detected (1.00)	No KEGG annotation (1.00)	No KEGG annotation (1.00)	No KEGG annotation (1.00)	No KEGG annotation (1.00)	No KEGG annotation (1.00)
fam2832	0	0	0	0	0	0	0	0	0	0	0	0	0	0	0	0	0	0	0	0	0	0	0	1	1	0	0	1	0	0	0	0	0	0	0	3	3	361	0	No domains detected (0.67)	No KEGG annotation (1.00)	No KEGG annotation (1.00)	No KEGG annotation (1.00)	No KEGG annotation (1.00)	No KEGG annotation (1.00)
fam2859	0	0	0	0	0	0	0	0	0	0	0	0	0	0	0	0	0	0	0	0	0	0	0	0	0	0	0	0	1	1	1	0	0	0	0	3	3	178	0	No domains detected (1.00)	No KEGG annotation (1.00)	No KEGG annotation (1.00)	No KEGG annotation (1.00)	No KEGG annotation (1.00)	No KEGG annotation (1.00)
fam2865	0	0	0	0	0	0	0	0	0	0	0	0	0	0	0	0	0	0	0	0	0	0	0	0	0	0	0	0	1	1	1	0	0	0	0	3	3	169	0	No domains detected (1.00)	No KEGG annotation (1.00)	No KEGG annotation (1.00)	No KEGG annotation (1.00)	No KEGG annotation (1.00)	No KEGG annotation (1.00)
fam2908	0	0	0	0	0	0	0	0	0	0	0	0	0	0	0	0	0	0	0	0	0	0	0	0	1	1	0	1	0	0	0	0	0	0	0	3	3	78	0	No domains detected (1.00)	No KEGG annotation (1.00)	No KEGG annotation (1.00)	No KEGG annotation (1.00)	No KEGG annotation (1.00)	No KEGG annotation (1.00)
fam2940	0	0	0	0	0	0	0	0	0	0	0	0	0	0	0	0	0	0	0	0	0	0	0	0	0	1	0	0	0	0	0	0	1	1	0	3	3	61	2	No domains detected (1.00)	No KEGG annotation (1.00)	No KEGG annotation (1.00)	No KEGG annotation (1.00)	No KEGG annotation (1.00)	No KEGG annotation (1.00)
fam2968	0	0	0	0	0	0	0	0	0	0	0	0	0	0	0	0	0	0	0	0	0	0	0	1	1	0	0	1	0	0	0	0	0	0	0	3	3	110	0	No domains detected (1.00)	No KEGG annotation (1.00)	No KEGG annotation (1.00)	No KEGG annotation (1.00)	No KEGG annotation (1.00)	No KEGG annotation (1.00)
fam3070	0	0	0	0	0	0	0	0	0	0	0	0	0	0	0	0	0	0	0	0	0	0	0	0	0	0	1	0	0	0	0	0	1	1	0	3	3	293	0	No domains detected (1.00)	No KEGG annotation (1.00)	No KEGG annotation (1.00)	No KEGG annotation (1.00)	No KEGG annotation (1.00)	No KEGG annotation (1.00)
fam3100	0	0	0	0	0	0	0	0	0	0	0	0	0	0	0	0	0	0	0	0	0	0	0	0	0	0	0	0	1	1	1	0	0	0	0	3	3	127	0	No domains detected (1.00)	No KEGG annotation (1.00)	No KEGG annotation (1.00)	No KEGG annotation (1.00)	No KEGG annotation (1.00)	No KEGG annotation (1.00)
fam3164	0	0	0	0	0	0	0	0	0	0	0	0	0	0	0	0	0	0	0	0	0	0	0	0	0	0	0	0	1	1	0	1	0	0	0	3	3	69	0	No domains detected (1.00)	No KEGG annotation (1.00)	No KEGG annotation (1.00)	No KEGG annotation (1.00)	No KEGG annotation (1.00)	No KEGG annotation (1.00)
fam3166	0	0	0	0	0	0	0	0	0	0	0	0	0	0	0	0	0	0	0	0	0	0	0	0	0	0	0	0	1	1	1	0	0	0	0	3	3	151	0	No domains detected (1.00)	No KEGG annotation (1.00)	No KEGG annotation (1.00)	No KEGG annotation (1.00)	No KEGG annotation (1.00)	No KEGG annotation (1.00)
fam3219	0	0	0	0	0	0	0	0	0	0	0	0	0	0	0	0	0	0	0	0	0	0	0	0	0	0	0	0	1	1	1	0	0	0	0	3	4	112	3	No domains detected (1.00)	No KEGG annotation (1.00)	No KEGG annotation (1.00)	No KEGG annotation (1.00)	No KEGG annotation (1.00)	No KEGG annotation (1.00)
fam3254	0	0	0	0	0	0	0	0	0	0	0	0	0	0	0	0	0	0	0	0	0	0	0	0	0	0	0	0	1	1	1	0	0	0	0	3	3	73	0	No domains detected (1.00)	No KEGG annotation (1.00)	No KEGG annotation (1.00)	No KEGG annotation (1.00)	No KEGG annotation (1.00)	No KEGG annotation (1.00)
fam3264	0	0	0	0	0	0	0	0	0	0	0	0	0	0	0	0	0	0	0	0	0	0	0	0	0	0	0	0	1	1	1	0	0	0	0	3	3	71	0	No domains detected (1.00)	No KEGG annotation (1.00)	No KEGG annotation (1.00)	No KEGG annotation (1.00)	No KEGG annotation (1.00)	No KEGG annotation (1.00)
fam3269	0	0	0	0	0	0	0	0	0	0	0	0	0	0	0	0	0	0	0	0	0	0	0	0	0	0	0	0	1	1	1	0	0	0	0	3	3	263	0	No domains detected (1.00)	No KEGG annotation (1.00)	No KEGG annotation (1.00)	No KEGG annotation (1.00)	No KEGG annotation (1.00)	No KEGG annotation (1.00)
fam3293	0	0	0	0	0	0	0	0	0	0	0	0	0	0	0	0	0	0	0	0	0	0	0	0	0	1	1	1	0	0	0	0	0	0	0	3	3	101	0	No domains detected (1.00)	No KEGG annotation (1.00)	No KEGG annotation (1.00)	No KEGG annotation (1.00)	No KEGG annotation (1.00)	No KEGG annotation (1.00)
fam3358	0	0	0	0	0	0	0	0	0	0	0	0	0	0	0	0	0	0	0	0	0	0	0	0	0	0	0	0	1	1	1	0	0	0	0	3	3	129	0	No domains detected (1.00)	No KEGG annotation (1.00)	No KEGG annotation (1.00)	No KEGG annotation (1.00)	No KEGG annotation (1.00)	No KEGG annotation (1.00)
fam3412	0	0	0	0	0	0	0	0	0	0	0	0	0	0	0	0	0	0	0	0	0	0	0	1	1	0	0	1	0	0	0	0	0	0	0	3	3	553	0	No domains detected (1.00)	No KEGG annotation (1.00)	No KEGG annotation (1.00)	No KEGG annotation (1.00)	No KEGG annotation (1.00)	No KEGG annotation (1.00)
fam3452	0	0	0	0	0	0	0	0	0	0	0	0	0	0	0	0	0	0	0	0	0	0	0	0	0	0	0	0	1	1	1	0	0	0	0	3	3	66	0	No domains detected (1.00)	No KEGG annotation (1.00)	No KEGG annotation (1.00)	No KEGG annotation (1.00)	No KEGG annotation (1.00)	No KEGG annotation (1.00)
fam3513	0	0	0	0	0	0	0	0	0	0	0	0	0	0	0	0	0	0	0	0	0	0	0	0	1	1	1	0	0	0	0	0	0	0	0	3	3	208	0	No domains detected (1.00)	No KEGG annotation (1.00)	No KEGG annotation (1.00)	No KEGG annotation (1.00)	No KEGG annotation (1.00)	No KEGG annotation (1.00)
fam3537	0	0	0	0	0	0	0	0	0	0	0	0	0	0	0	0	0	0	0	0	0	0	0	0	0	0	0	0	1	1	1	0	0	0	0	3	3	86	0	No domains detected (1.00)	No KEGG annotation (1.00)	No KEGG annotation (1.00)	No KEGG annotation (1.00)	No KEGG annotation (1.00)	No KEGG annotation (1.00)
fam3616	0	0	0	0	0	0	0	0	0	0	0	0	0	0	0	0	0	0	0	0	0	0	0	0	1	0	1	1	0	0	0	0	0	0	0	3	3	83	0	No domains detected (1.00)	No KEGG annotation (1.00)	No KEGG annotation (1.00)	No KEGG annotation (1.00)	No KEGG annotation (1.00)	No KEGG annotation (1.00)
fam3629	0	0	0	0	0	0	0	0	0	0	0	0	0	0	0	0	0	0	0	0	0	0	0	0	0	0	0	0	1	1	1	0	0	0	0	3	3	47	0	No domains detected (1.00)	No KEGG annotation (1.00)	No KEGG annotation (1.00)	No KEGG annotation (1.00)	No KEGG annotation (1.00)	No KEGG annotation (1.00)
fam3636	0	0	0	0	0	0	0	0	0	0	0	0	0	0	0	0	0	0	0	0	0	0	0	0	0	0	0	0	1	1	1	0	0	0	0	3	3	65	2	No domains detected (1.00)	No KEGG annotation (1.00)	No KEGG annotation (1.00)	No KEGG annotation (1.00)	No KEGG annotation (1.00)	No KEGG annotation (1.00)
fam3644	0	0	0	0	0	0	0	0	0	0	0	0	0	0	0	0	0	0	0	0	0	0	0	0	0	0	0	0	1	1	1	0	0	0	0	3	3	107	0	No domains detected (1.00)	No KEGG annotation (1.00)	No KEGG annotation (1.00)	No KEGG annotation (1.00)	No KEGG annotation (1.00)	No KEGG annotation (1.00)
fam3698	0	0	0	0	0	0	0	0	0	0	0	0	0	0	0	0	0	0	0	0	0	0	0	0	0	0	0	0	1	1	1	0	0	0	0	3	3	66	0	No domains detected (1.00)	No KEGG annotation (1.00)	No KEGG annotation (1.00)	No KEGG annotation (1.00)	No KEGG annotation (1.00)	No KEGG annotation (1.00)
fam3746	0	0	0	0	0	0	0	0	0	0	0	0	0	0	0	0	0	0	0	0	0	0	0	0	0	0	0	0	1	1	0	1	0	0	0	3	3	55	0	No domains detected (1.00)	No KEGG annotation (1.00)	No KEGG annotation (1.00)	No KEGG annotation (1.00)	No KEGG annotation (1.00)	No KEGG annotation (1.00)
fam3760	0	0	0	0	0	0	0	0	0	0	0	0	0	0	0	0	0	0	0	0	0	0	0	0	0	0	0	0	1	0	1	1	0	0	0	3	3	80	0	No domains detected (1.00)	No KEGG annotation (1.00)	No KEGG annotation (1.00)	No KEGG annotation (1.00)	No KEGG annotation (1.00)	No KEGG annotation (1.00)
fam3817	0	0	0	0	0	0	0	0	0	0	0	0	0	0	0	0	0	0	0	0	0	0	0	0	0	0	1	0	0	0	0	0	1	1	0	3	3	156	0	No domains detected (1.00)	No KEGG annotation (1.00)	No KEGG annotation (1.00)	No KEGG annotation (1.00)	No KEGG annotation (1.00)	No KEGG annotation (1.00)
fam3818	0	0	0	0	0	0	0	0	0	0	0	0	0	0	0	0	0	0	0	0	0	0	0	0	1	0	1	1	0	0	0	0	0	0	0	3	3	131	0	No domains detected (1.00)	No KEGG annotation (1.00)	No KEGG annotation (1.00)	No KEGG annotation (1.00)	No KEGG annotation (1.00)	No KEGG annotation (1.00)
fam3837	0	0	0	0	0	0	0	0	0	0	0	0	0	0	0	0	0	0	0	0	0	0	0	0	0	0	0	0	1	1	1	0	0	0	0	3	3	62	0	No domains detected (1.00)	No KEGG annotation (1.00)	No KEGG annotation (1.00)	No KEGG annotation (1.00)	No KEGG annotation (1.00)	No KEGG annotation (1.00)
fam3846	0	0	0	0	0	0	0	0	0	0	0	0	0	0	0	0	0	0	0	0	0	0	0	0	0	0	0	0	1	1	1	0	0	0	0	3	3	90	0	No domains detected (1.00)	No KEGG annotation (1.00)	No KEGG annotation (1.00)	No KEGG annotation (1.00)	No KEGG annotation (1.00)	No KEGG annotation (1.00)
fam3851	0	0	0	0	0	0	0	0	0	0	0	0	0	0	0	0	0	0	0	0	0	0	0	0	0	0	0	0	1	1	1	0	0	0	0	3	3	71	0	No domains detected (1.00)	No KEGG annotation (1.00)	No KEGG annotation (1.00)	No KEGG annotation (1.00)	No KEGG annotation (1.00)	No KEGG annotation (1.00)
fam3854	0	0	0	0	0	0	0	0	0	0	0	0	0	0	0	0	0	0	0	0	0	0	0	0	0	0	0	0	1	1	1	0	0	0	0	3	3	136	0	No domains detected (1.00)	No KEGG annotation (1.00)	No KEGG annotation (1.00)	No KEGG annotation (1.00)	No KEGG annotation (1.00)	No KEGG annotation (1.00)
fam3855	0	0	0	0	0	0	0	0	0	0	0	0	0	0	0	0	0	0	0	0	0	0	0	0	0	0	1	0	0	0	0	0	1	1	0	3	3	100	0	No domains detected (0.67)	No KEGG annotation (1.00)	No KEGG annotation (1.00)	No KEGG annotation (1.00)	No KEGG annotation (1.00)	No KEGG annotation (1.00)
fam3877	0	0	0	0	0	0	0	0	0	0	0	0	0	0	0	0	0	0	0	0	0	0	0	0	0	0	0	0	1	1	1	0	0	0	0	3	3	129	0	No domains detected (1.00)	No KEGG annotation (1.00)	No KEGG annotation (1.00)	No KEGG annotation (1.00)	No KEGG annotation (1.00)	No KEGG annotation (1.00)
fam3886	0	0	0	0	0	0	0	0	0	0	0	0	0	0	0	0	0	0	0	0	0	0	0	0	0	0	0	0	1	1	1	0	0	0	0	3	3	144	0	No domains detected (1.00)	No KEGG annotation (1.00)	No KEGG annotation (1.00)	No KEGG annotation (1.00)	No KEGG annotation (1.00)	No KEGG annotation (1.00)
fam3936	0	0	0	0	0	0	0	0	0	0	0	0	0	0	0	0	0	0	0	0	0	0	0	1	1	0	0	1	0	0	0	0	0	0	0	3	3	125	0	No domains detected (1.00)	No KEGG annotation (1.00)	No KEGG annotation (1.00)	No KEGG annotation (1.00)	No KEGG annotation (1.00)	No KEGG annotation (1.00)
fam1733	0	0	0	0	0	0	0	0	0	0	0	0	0	0	0	0	0	0	0	0	0	0	0	0	0	0	0	0	0	0	0	0	1	1	0	2	2	239	0	No domains detected (1.00)	K00657 (0.50)	diamine N-acetyltransferase (0.50)	Multiple (0.50)	Multiple (0.50)	Multiple (0.50)
fam3427	0	0	0	0	0	0	0	0	0	0	0	0	0	0	0	0	0	0	0	0	0	0	0	1	0	1	0	0	0	0	0	0	0	0	0	2	2	147	0	GGACT (PF06094) (0.50)	K00682 (1.00)	gamma-glutamylcyclotransferase (1.00)	00480 Glutathione metabolism [PATH:ko00480] (1.00)	09106 Metabolism of other amino acids (1.00)	09100 Metabolism (1.00)
fam2695	0	0	0	0	0	0	0	0	0	0	0	0	0	0	0	0	0	0	0	0	0	0	0	0	1	0	1	0	0	0	0	0	0	0	0	2	2	233	0	No domains detected (1.00)	K00750 (0.50)	glycogenin (0.50)	Multiple (0.50)	Multiple (0.50)	09100 Metabolism (0.50)
fam1855	0	0	0	0	0	0	0	0	0	0	0	0	0	0	0	0	0	0	0	0	0	0	0	0	0	0	0	0	0	0	0	0	1	1	0	2	2	607	0	UPRTase (PF14681) (0.50)	K00762 (0.50)	orotate phosphoribosyltransferase (0.50)	00240 Pyrimidine metabolism [PATH:ko00240] (1.00)	09104 Nucleotide metabolism (1.00)	09100 Metabolism (1.00)
fam0760	0	0	0	0	0	0	0	0	0	0	0	0	0	0	0	0	0	0	0	0	0	0	0	0	0	1	0	1	0	0	0	0	0	0	0	2	2	142	0	No domains detected (1.00)	K00832 (0.50)	aromatic-amino-acid transaminase (0.50)	Multiple (0.50)	Multiple (0.50)	09100 Metabolism (0.50)
fam1248	0	0	0	0	0	0	0	0	0	0	0	0	0	0	0	0	0	0	0	0	0	0	0	0	0	0	0	0	0	0	1	1	0	0	0	2	2	190	0	TK (PF00265) (1.00)	K00857 (1.00)	thymidine kinase (1.00)	Multiple (1.00)	Multiple (1.00)	09100 Metabolism (1.00)
fam1316	0	0	0	0	0	0	0	0	0	0	0	0	0	0	0	0	0	0	0	0	0	0	0	0	0	0	0	0	0	0	0	0	1	1	0	2	2	197	0	APS_kinase (PF01583) (1.00)	K00860 (1.00)	adenylylsulfate kinase (1.00)	Multiple (1.00)	Multiple (1.00)	09100 Metabolism (1.00)
fam2809	0	0	0	0	0	0	0	0	0	0	0	0	0	0	0	0	0	0	0	0	0	0	0	0	0	0	0	0	0	0	1	1	0	0	0	2	2	209	0	No domains detected (1.00)	K00951 (1.00)	GTP pyrophosphokinase (1.00)	00230 Purine metabolism [PATH:ko00230] (1.00)	09104 Nucleotide metabolism (1.00)	09100 Metabolism (1.00)
fam1237	0	0	0	0	0	0	0	0	0	0	0	0	0	0	0	0	0	0	0	0	0	0	0	1	1	0	0	0	0	0	0	0	0	0	0	2	2	198	0	No domains detected (0.50)	K01046 (1.00)	triacylglycerol lipase (1.00)	00561 Glycerolipid metabolism [PATH:ko00561] (1.00)	09103 Lipid metabolism (1.00)	09100 Metabolism (1.00)
fam0986	0	0	0	0	0	0	0	0	0	0	0	0	0	0	0	0	0	0	0	0	0	0	0	1	1	0	0	0	0	0	0	0	0	0	0	2	2	352	0	No domains detected (1.00)	K01197 (0.50)	pulmonary surfactant-associated protein D (0.50)	Multiple (1.00)	Multiple (1.00)	Multiple (1.00)
fam2450	0	0	0	0	0	0	0	0	0	0	0	0	0	0	0	0	0	0	0	0	0	0	0	0	0	0	0	0	1	1	0	0	0	0	0	2	2	197	0	No domains detected (1.00)	K01419 (1.00)	ATP-dependent HslUV protease, peptidase subunit HslV (1.00)	01002 Peptidases [BR:ko01002] (1.00)	09112 Enzyme families (1.00)	09100 Metabolism (1.00)
fam1083	0	0	0	0	0	0	0	0	0	0	0	0	0	0	0	0	0	0	0	0	0	0	0	0	0	0	0	0	0	0	0	0	1	1	0	2	2	1207	2	No domains detected (1.00)	K01421 (0.50)	putative membrane protein (0.50)	Multiple (0.50)	Multiple (0.50)	09190 Unclassified (0.50)
fam0388	0	0	0	0	0	0	0	0	0	0	0	0	0	0	0	0	0	0	0	0	0	0	0	0	0	0	0	0	0	0	0	0	1	1	0	2	2	250	0	dUTPase (PF00692) (1.00)	K01520 (1.00)	dUTP pyrophosphatase (1.00)	Multiple (1.00)	Multiple (1.00)	Multiple (1.00)
fam0934	0	0	0	0	0	0	0	0	0	0	0	0	0	0	0	0	0	0	0	0	0	0	0	0	0	0	0	0	0	0	0	0	1	1	0	2	2	220	0	dUTPase_2 (PF08761) (1.00)	K01520 (1.00)	dUTP pyrophosphatase (1.00)	Multiple (1.00)	Multiple (1.00)	Multiple (1.00)
fam3345	0	0	0	0	0	0	0	0	0	0	0	0	0	0	0	0	0	0	0	0	0	0	0	1	1	0	0	0	0	0	0	0	0	0	0	2	2	152	0	No domains detected (1.00)	K01578 (0.50)	malonyl-CoA decarboxylase (0.50)	Multiple (0.50)	Multiple (0.50)	Multiple (0.50)
fam1753	0	0	0	0	0	0	0	0	0	0	0	0	0	0	0	0	0	0	0	0	0	0	0	1	1	0	0	0	0	0	0	0	0	0	0	2	2	221	0	No domains detected (1.00)	K01737 (0.50)	6-pyruvoyltetrahydropterin/6-carboxytetrahydropterin synthase (0.50)	Multiple (0.50)	Multiple (0.50)	Multiple (0.50)
fam3833	0	0	0	0	0	0	0	0	0	0	0	0	0	0	0	0	0	0	0	0	0	0	0	1	1	0	0	0	0	0	0	0	0	0	0	2	2	158	0	PTPS (PF01242) (1.00)	K01737 (1.00)	6-pyruvoyltetrahydropterin/6-carboxytetrahydropterin synthase (1.00)	Multiple (1.00)	Multiple (1.00)	Multiple (1.00)
fam0056	0	0	0	0	0	0	0	0	0	0	0	0	0	0	0	0	0	0	0	0	0	0	0	1	0	0	0	1	0	0	0	0	0	0	0	2	3	1481	0	No domains detected (0.67)	K02284 (0.33)	collagen, type IX, alpha (0.33)	Multiple (0.67)	Multiple (0.33)	Multiple (0.33)
fam0608	0	0	0	0	0	0	0	0	0	0	0	0	0	0	0	0	0	0	0	0	0	0	0	0	0	0	0	0	1	1	0	0	0	0	0	2	2	102	0	No domains detected (1.00)	K03346 (0.50)	replication initiation and membrane attachment protein (0.50)	03032 DNA replication proteins [BR:ko03032] (0.50)	09124 Replication and repair (0.50)	09120 Genetic Information Processing (0.50)
fam0813	0	0	0	0	0	0	0	0	0	0	0	0	0	0	0	0	0	0	0	0	0	0	0	0	0	0	0	0	1	1	0	0	0	0	0	2	2	75	0	Anti-TRAP (PF15777) (1.00)	K03686 (1.00)	molecular chaperone DnaJ (1.00)	Multiple (1.00)	Multiple (1.00)	09120 Genetic Information Processing (1.00)
fam0560	0	0	0	0	0	0	0	0	0	0	0	0	0	0	0	0	0	0	0	0	0	0	0	0	0	0	0	0	0	0	0	0	1	1	0	2	2	525	0	ResIII (PF04851) + Helicase_C_2 (PF13307) (0.50)	K03722 (1.00)	ATP-dependent DNA helicase DinG (1.00)	03400 DNA repair and recombination proteins [BR:ko03400] (1.00)	09124 Replication and repair (1.00)	09120 Genetic Information Processing (1.00)
fam1505	0	0	0	0	0	0	0	0	0	0	0	0	0	0	0	0	0	0	0	0	0	0	0	0	1	1	0	0	0	0	0	0	0	0	0	2	4	570	0	B12-binding (PF02310) + Radical_SAM (PF04055) (0.75)	K04034 (1.00)	anaerobic magnesium-protoporphyrin IX monomethyl ester cyclase (1.00)	00860 Porphyrin and chlorophyll metabolism [PATH:ko00860] (1.00)	09108 Metabolism of cofactors and vitamins (1.00)	09100 Metabolism (1.00)
fam3377	0	0	0	0	0	0	0	0	0	0	0	0	0	0	0	0	0	0	0	0	0	0	0	1	1	0	0	0	0	0	0	0	0	0	0	2	2	259	0	ATP_bind_3 (PF01171) (1.00)	K04075 (1.00)	tRNA(Ile)-lysidine synthase (1.00)	03016 Transfer RNA biogenesis [BR:ko03016] (1.00)	09122 Translation (1.00)	09120 Genetic Information Processing (1.00)
fam3141	0	0	0	0	0	0	0	0	0	0	0	0	0	0	0	0	0	0	0	0	0	0	0	0	0	0	0	0	1	1	0	0	0	0	0	2	2	110	0	Ribosomal_S30AE (PF02482) (1.00)	K05808 (1.00)	putative sigma-54 modulation protein (1.00)	03009 Ribosome biogenesis [BR:ko03009] (1.00)	09122 Translation (1.00)	09120 Genetic Information Processing (1.00)
fam3942	0	0	0	0	0	0	0	0	0	0	0	0	0	0	0	0	0	0	0	0	0	0	0	0	0	0	0	0	0	0	0	0	1	1	0	2	2	188	0	No domains detected (0.50)	K06078 (0.50)	murein lipoprotein (0.50)	01011 Peptidoglycan biosynthesis and degradation proteins [BR:ko01011] (0.50)	09107 Glycan biosynthesis and metabolism (0.50)	09100 Metabolism (0.50)
fam0311	0	0	0	0	0	0	0	0	0	0	0	0	0	0	0	0	0	0	0	0	0	0	0	0	0	0	0	0	0	0	0	0	1	1	0	2	2	174	0	AAA_28 (PF13521) (1.00)	K06211 (1.00)	HTH-type transcriptional regulator, transcriptional repressor of NAD biosynthesis genes (1.00)	Multiple (1.00)	Multiple (1.00)	Multiple (1.00)
fam0273	0	0	0	0	0	0	0	0	0	0	0	0	0	0	0	0	0	0	0	0	0	0	0	0	0	0	0	0	0	0	0	0	1	1	0	2	4	821	0	fn3 (PF00041) + fn3 (PF00041) + fn3 (PF00041) + fn3 (PF00041) + fn3 (PF00041) (0.25)	K06491 (0.50)	neural cell adhesion molecule (0.50)	Multiple (0.75)	Multiple (0.75)	Multiple (0.75)
fam0244	0	0	0	0	0	0	0	0	0	0	0	0	0	0	0	0	0	0	0	0	0	0	0	0	1	1	0	0	0	0	0	0	0	0	0	2	19	435	0	Radical_SAM (PF04055) (0.53)	K06871 (0.95)	uncharacterized protein (0.95)	99997 Function unknown (0.95)	09194 Poorly characterized (0.95)	09190 Unclassified (0.95)
fam0505	0	0	0	0	0	0	0	0	0	0	0	0	0	0	0	0	0	0	0	0	0	0	0	0	0	0	0	0	0	0	0	0	1	1	0	2	2	241	0	QueC (PF06508) (1.00)	K06920 (1.00)	7-cyano-7-deazaguanine synthase (1.00)	Multiple (1.00)	Multiple (1.00)	Multiple (1.00)
fam0232	0	0	0	0	0	0	0	0	0	0	0	0	0	0	0	0	0	0	0	0	0	0	0	0	0	0	0	0	0	0	0	0	1	1	0	2	2	329	0	No domains detected (1.00)	K06950 (0.50)	uncharacterized protein (0.50)	99997 Function unknown (0.50)	09194 Poorly characterized (0.50)	09190 Unclassified (0.50)
fam0995	0	0	0	0	0	0	0	0	0	0	0	0	0	0	0	0	0	0	0	0	0	0	0	0	0	0	0	0	0	0	0	0	1	1	0	2	2	215	0	Zn_protease (PF05618) (1.00)	K06985 (0.50)	pimeloyl-[acyl-carrier protein] methyl ester esterase (0.50)	00780 Biotin metabolism [PATH:ko00780] (0.50)	09108 Metabolism of cofactors and vitamins (0.50)	09100 Metabolism (0.50)
fam3600	0	0	0	0	0	0	0	0	0	0	0	0	0	0	0	0	0	0	0	0	0	0	0	0	0	0	0	0	1	1	0	0	0	0	0	2	2	48	1	No domains detected (1.00)	K07486 (0.50)	transposase (0.50)	99976 Replication, recombination and repair proteins (0.50)	09192 Genetic information processing (0.50)	09190 Unclassified (0.50)
fam3239	0	0	0	0	0	0	0	0	0	0	0	0	0	0	0	0	0	0	0	0	0	0	0	0	0	0	1	1	0	0	0	0	0	0	0	2	2	183	0	DUF179 (PF02622) (1.00)	K07735 (1.00)	putative transcriptional regulator (1.00)	03000 Transcription factors [BR:ko03000] (1.00)	09121 Transcription (1.00)	09120 Genetic Information Processing (1.00)
fam0187	0	0	0	0	0	0	0	0	0	0	0	0	0	0	0	0	0	0	0	0	0	0	0	0	0	0	0	0	0	0	0	1	1	0	0	2	2	891	0	Laminin_G_3 (PF13385) + Laminin_G_3 (PF13385) + Laminin_G_3 (PF13385) + Laminin_G_3 (PF13385) + Laminin_G_3 (PF13385) + Laminin_G_3 (PF13385) + Laminin_G_3 (PF13385) (0.50)	K07762 (0.50)	pappalysin-1 (0.50)	01002 Peptidases [BR:ko01002] (0.50)	09112 Enzyme families (0.50)	09100 Metabolism (0.50)
fam1921	0	0	0	0	0	0	0	0	0	0	0	0	0	0	0	0	0	0	0	0	0	0	0	0	0	0	0	0	0	0	0	0	1	1	0	2	2	872	0	Laminin_G_3 (PF13385) (1.00)	K08647 (0.50)	pappalysin-2 (0.50)	01002 Peptidases [BR:ko01002] (0.50)	09112 Enzyme families (0.50)	09100 Metabolism (0.50)
fam3555	0	0	0	0	0	0	0	0	0	0	0	0	0	0	0	0	0	0	0	0	0	0	0	0	0	0	0	0	0	0	0	0	1	1	0	2	2	288	0	No domains detected (1.00)	K09787 (0.50)	uncharacterized protein (0.50)	99997 Function unknown (0.50)	09194 Poorly characterized (0.50)	09190 Unclassified (0.50)
fam1009	0	0	0	0	0	0	0	0	0	0	0	0	0	0	0	0	0	0	0	0	0	0	0	0	0	0	0	0	0	0	0	0	1	1	0	2	2	199	0	DUF1768 (PF08719) (1.00)	K09935 (1.00)	uncharacterized protein (1.00)	99997 Function unknown (1.00)	09194 Poorly characterized (1.00)	09190 Unclassified (1.00)
fam0810	0	0	0	0	0	0	0	0	0	0	0	0	0	0	0	0	0	0	0	0	0	0	0	0	0	0	0	0	0	0	0	0	1	1	0	2	2	190	0	No domains detected (1.00)	K09951 (0.50)	CRISPR-associated protein Cas2 (0.50)	Multiple (0.50)	Multiple (0.50)	Multiple (0.50)
fam2828	0	0	0	0	0	0	0	0	0	0	0	0	0	0	0	0	0	0	0	0	0	0	0	0	0	1	1	0	0	0	0	0	0	0	0	2	2	121	0	4HBT (PF03061) (1.00)	K10806 (1.00)	acyl-CoA thioesterase YciA (1.00)	Multiple (1.00)	09103 Lipid metabolism (1.00)	09100 Metabolism (1.00)
fam2531	0	0	0	0	0	0	0	0	0	0	0	0	0	0	0	0	0	0	0	0	0	0	0	0	0	0	0	0	0	0	0	0	1	1	0	2	2	80	0	No domains detected (1.00)	K11053 (0.50)	CylF protein (0.50)	99988 Biosynthesis and biodegradation of secondary metabolites (0.50)	09191 Metabolism (0.50)	09190 Unclassified (0.50)
fam3820	0	0	0	0	0	0	0	0	0	0	0	0	0	0	0	0	0	0	0	0	0	0	0	0	0	0	0	0	1	1	0	0	0	0	0	2	2	209	2	No domains detected (1.00)	K13114 (1.00)	pinin (1.00)	Multiple (1.00)	Multiple (1.00)	09120 Genetic Information Processing (1.00)
fam0790	0	0	0	0	0	0	0	0	0	0	0	0	0	0	0	0	0	0	0	0	0	0	0	0	0	0	0	0	0	0	0	0	1	1	0	2	2	619	0	No domains detected (1.00)	K13909 (0.50)	No KEGG annotation (0.50)	Multiple (0.50)	Multiple (0.50)	Multiple (0.50)
fam1859	0	0	0	0	0	0	0	0	0	0	0	0	0	0	0	0	0	0	0	0	0	0	0	0	0	0	0	0	1	1	0	0	0	0	0	2	2	223	0	No domains detected (1.00)	K14853 (1.00)	ribosome assembly protein 1 (1.00)	03009 Ribosome biogenesis [BR:ko03009] (1.00)	09122 Translation (1.00)	09120 Genetic Information Processing (1.00)
fam1424	0	0	0	0	0	0	0	0	0	0	0	0	0	0	0	0	0	0	0	0	0	0	0	1	1	0	0	0	0	0	0	0	0	0	0	2	2	257	0	RimK (PF08443) (1.00)	K14940 (1.00)	gamma-F420-2:alpha-L-glutamate ligase (1.00)	00680 Methane metabolism [PATH:ko00680] (1.00)	09102 Energy metabolism (1.00)	09100 Metabolism (1.00)
fam2160	0	0	0	0	0	0	0	0	0	0	0	0	0	0	0	0	0	0	0	0	0	0	0	1	0	1	0	0	0	0	0	0	0	0	0	2	2	111	0	Fe-S_biosyn (PF01521) (1.00)	K15724 (0.50)	iron-sulfur cluster insertion protein (0.50)	03016 Transfer RNA biogenesis [BR:ko03016] (0.50)	09122 Translation (0.50)	09190 Unclassified (0.50)
fam2918	0	0	0	0	0	0	0	0	0	0	0	0	0	0	0	0	0	0	0	0	0	0	0	1	1	0	0	0	0	0	0	0	0	0	0	2	2	267	0	OMP_b-brl (PF13505) (1.00)	K16079 (1.00)	outer membrane immunogenic protein (1.00)	02000 Transporters [BR:ko02000] (1.00)	09131 Membrane transport (1.00)	09130 Environmental Information Processing (1.00)
fam2411	0	0	0	0	0	0	0	0	0	0	0	0	0	0	0	0	0	0	0	0	0	0	0	1	1	0	0	0	0	0	0	0	0	0	0	2	3	460	0	OprB (PF04966) (1.00)	K16080 (1.00)	high affinity Mn2+ porin (1.00)	02000 Transporters [BR:ko02000] (1.00)	09131 Membrane transport (1.00)	09130 Environmental Information Processing (1.00)
fam3150	0	0	0	0	0	0	0	0	0	0	0	0	0	0	0	0	0	0	0	0	0	0	0	1	0	0	1	0	0	0	0	0	0	0	0	2	2	554	0	Peptidase_S8 (PF00082) (1.00)	K17734 (0.50)	serine protease AprX (0.50)	Multiple (0.50)	Multiple (0.50)	Multiple (0.50)
fam2804	0	0	0	0	0	0	0	0	0	0	0	0	0	0	0	0	0	0	0	0	0	0	0	0	0	0	0	0	0	0	0	0	1	1	0	2	2	517	0	No domains detected (1.00)	K18637 (0.50)	axial budding pattern protein 2 (0.50)	04812 Cytoskeleton proteins [BR:ko04812] (0.50)	09142 Cell motility (0.50)	09140 Cellular Processes (0.50)
fam3664	0	0	0	0	0	0	0	0	0	0	0	0	0	0	0	0	0	0	0	0	0	0	0	0	0	0	0	0	0	0	0	0	1	1	0	2	2	230	0	No domains detected (1.00)	K18943 (1.00)	DNA polymerase processivity component (1.00)	03200 Viral proteins [BR:ko03200] (1.00)	09196 Viral protein family (1.00)	09190 Unclassified (1.00)
fam3906	0	0	0	0	0	0	0	0	0	0	0	0	0	0	0	0	0	0	0	0	0	0	0	0	0	0	0	0	0	0	1	0	0	0	1	2	3	715	0	No domains detected (1.00)	No KEGG annotation (0.67)	No KEGG annotation (0.67)	No KEGG annotation (0.67)	No KEGG annotation (0.67)	No KEGG annotation (0.67)
fam0444	0	0	0	0	0	0	0	0	0	0	0	0	0	0	0	0	0	0	0	0	0	0	0	0	1	1	0	0	0	0	0	0	0	0	0	2	4	261	0	No domains detected (1.00)	No KEGG annotation (0.75)	No KEGG annotation (0.75)	No KEGG annotation (0.75)	No KEGG annotation (0.75)	No KEGG annotation (0.75)
fam1088	0	0	0	0	0	0	0	0	0	0	0	0	0	0	0	0	0	0	0	0	0	0	0	0	0	0	0	0	1	1	0	0	0	0	0	2	4	107	0	No domains detected (1.00)	No KEGG annotation (0.75)	No KEGG annotation (0.75)	No KEGG annotation (0.75)	No KEGG annotation (0.75)	No KEGG annotation (0.75)
fam0020	0	0	0	0	0	0	0	0	0	0	0	0	0	0	0	0	0	0	0	0	0	0	0	0	0	0	0	0	0	0	0	0	1	1	0	2	12	688	0	No domains detected (0.83)	No KEGG annotation (0.92)	No KEGG annotation (0.92)	No KEGG annotation (0.92)	No KEGG annotation (0.92)	No KEGG annotation (0.92)
fam0007	0	0	0	0	0	0	0	0	0	0	0	0	0	0	0	0	0	0	0	0	0	0	0	0	0	0	0	0	0	0	0	0	1	1	0	2	14	138	0	No domains detected (1.00)	No KEGG annotation (1.00)	No KEGG annotation (1.00)	No KEGG annotation (1.00)	No KEGG annotation (1.00)	No KEGG annotation (1.00)
fam0022	0	0	0	0	0	0	0	0	0	0	0	0	0	0	0	0	0	0	0	0	0	0	0	0	0	0	0	0	1	1	0	0	0	0	0	2	15	62	0	No domains detected (1.00)	No KEGG annotation (1.00)	No KEGG annotation (1.00)	No KEGG annotation (1.00)	No KEGG annotation (1.00)	No KEGG annotation (1.00)
fam0031	0	0	0	0	0	0	0	0	0	0	0	0	0	0	0	0	0	0	0	0	0	0	0	0	0	1	0	1	0	0	0	0	0	0	0	2	11	70	0	No domains detected (1.00)	No KEGG annotation (1.00)	No KEGG annotation (1.00)	No KEGG annotation (1.00)	No KEGG annotation (1.00)	No KEGG annotation (1.00)
fam0037	0	0	0	0	0	0	0	0	0	0	0	0	0	0	0	0	0	0	0	0	0	0	0	0	0	0	0	0	0	0	0	0	1	1	0	2	10	298	0	No domains detected (1.00)	No KEGG annotation (1.00)	No KEGG annotation (1.00)	No KEGG annotation (1.00)	No KEGG annotation (1.00)	No KEGG annotation (1.00)
fam0063	0	0	0	0	0	0	0	0	0	0	0	0	0	0	0	0	0	0	0	0	0	0	0	0	1	1	0	0	0	0	0	0	0	0	0	2	4	418	0	No domains detected (1.00)	No KEGG annotation (1.00)	No KEGG annotation (1.00)	No KEGG annotation (1.00)	No KEGG annotation (1.00)	No KEGG annotation (1.00)
fam0094	0	0	0	0	0	0	0	0	0	0	0	0	0	0	0	0	0	0	0	0	0	0	0	0	1	0	1	0	0	0	0	0	0	0	0	2	7	275	0	No domains detected (1.00)	No KEGG annotation (1.00)	No KEGG annotation (1.00)	No KEGG annotation (1.00)	No KEGG annotation (1.00)	No KEGG annotation (1.00)
fam0120	0	0	0	0	0	0	0	0	0	0	0	0	0	0	0	0	0	0	0	0	0	0	0	0	0	0	0	0	0	0	0	0	1	1	0	2	2	58	1	No domains detected (1.00)	No KEGG annotation (1.00)	No KEGG annotation (1.00)	No KEGG annotation (1.00)	No KEGG annotation (1.00)	No KEGG annotation (1.00)
fam0123	0	0	0	0	0	0	0	0	0	0	0	0	0	0	0	0	0	0	0	0	0	0	0	1	0	0	0	0	0	0	0	0	1	0	0	2	2	64	1	No domains detected (1.00)	No KEGG annotation (1.00)	No KEGG annotation (1.00)	No KEGG annotation (1.00)	No KEGG annotation (1.00)	No KEGG annotation (1.00)
fam0125	0	0	0	0	0	0	0	0	0	0	0	0	0	0	0	0	0	0	0	0	0	0	0	0	0	0	0	0	1	1	0	0	0	0	0	2	6	97	0	No domains detected (1.00)	No KEGG annotation (1.00)	No KEGG annotation (1.00)	No KEGG annotation (1.00)	No KEGG annotation (1.00)	No KEGG annotation (1.00)
fam0162	0	0	0	0	0	0	0	0	0	0	0	0	0	0	0	0	0	0	0	0	0	0	0	0	0	0	0	0	0	0	0	0	1	1	0	2	2	71	2	No domains detected (1.00)	No KEGG annotation (1.00)	No KEGG annotation (1.00)	No KEGG annotation (1.00)	No KEGG annotation (1.00)	No KEGG annotation (1.00)
fam0165	0	0	0	0	0	0	0	0	0	0	0	0	0	0	0	0	0	0	0	0	0	0	0	0	0	0	0	0	1	1	0	0	0	0	0	2	4	112	3	No domains detected (1.00)	No KEGG annotation (1.00)	No KEGG annotation (1.00)	No KEGG annotation (1.00)	No KEGG annotation (1.00)	No KEGG annotation (1.00)
fam0170	0	0	0	0	0	0	0	0	0	0	0	0	0	0	0	0	0	0	0	0	0	0	0	1	1	0	0	0	0	0	0	0	0	0	0	2	2	106	0	No domains detected (1.00)	No KEGG annotation (1.00)	No KEGG annotation (1.00)	No KEGG annotation (1.00)	No KEGG annotation (1.00)	No KEGG annotation (1.00)
fam0175	0	0	0	0	0	0	0	0	0	0	0	0	0	0	0	0	0	0	0	0	0	0	0	0	0	0	0	0	0	0	0	0	1	1	0	2	7	373	0	No domains detected (0.86)	No KEGG annotation (1.00)	No KEGG annotation (1.00)	No KEGG annotation (1.00)	No KEGG annotation (1.00)	No KEGG annotation (1.00)
fam0206	0	0	0	0	0	0	0	0	0	0	0	0	0	0	0	0	0	0	0	0	0	0	0	0	0	0	0	0	0	0	0	0	1	1	0	2	4	256	0	No domains detected (1.00)	No KEGG annotation (1.00)	No KEGG annotation (1.00)	No KEGG annotation (1.00)	No KEGG annotation (1.00)	No KEGG annotation (1.00)
fam0215	0	0	0	0	0	0	0	0	0	0	0	0	0	0	0	0	0	0	0	0	0	0	0	0	0	1	1	0	0	0	0	0	0	0	0	2	2	380	0	No domains detected (1.00)	No KEGG annotation (1.00)	No KEGG annotation (1.00)	No KEGG annotation (1.00)	No KEGG annotation (1.00)	No KEGG annotation (1.00)
fam0240	0	0	0	0	0	0	0	0	0	0	0	0	0	0	0	0	0	0	0	0	0	0	0	0	1	0	0	1	0	0	0	0	0	0	0	2	2	75	0	No domains detected (1.00)	No KEGG annotation (1.00)	No KEGG annotation (1.00)	No KEGG annotation (1.00)	No KEGG annotation (1.00)	No KEGG annotation (1.00)
fam0242	0	0	0	0	0	0	0	0	0	0	0	0	0	0	0	0	0	0	0	0	0	0	0	0	0	0	0	0	0	0	0	0	1	1	0	2	2	127	0	No domains detected (1.00)	No KEGG annotation (1.00)	No KEGG annotation (1.00)	No KEGG annotation (1.00)	No KEGG annotation (1.00)	No KEGG annotation (1.00)
fam0246	0	0	0	0	0	0	0	0	0	0	0	0	0	0	0	0	0	0	0	0	0	0	0	0	0	0	0	0	0	0	0	0	1	1	0	2	3	83	0	No domains detected (1.00)	No KEGG annotation (1.00)	No KEGG annotation (1.00)	No KEGG annotation (1.00)	No KEGG annotation (1.00)	No KEGG annotation (1.00)
fam0249	0	0	0	0	0	0	0	0	0	0	0	0	0	0	0	0	0	0	0	0	0	0	0	0	0	1	1	0	0	0	0	0	0	0	0	2	2	470	0	DUF3008 (PF11450) (0.50)	No KEGG annotation (1.00)	No KEGG annotation (1.00)	No KEGG annotation (1.00)	No KEGG annotation (1.00)	No KEGG annotation (1.00)
fam0252	0	0	0	0	0	0	0	0	0	0	0	0	0	0	0	0	0	0	0	0	0	0	0	0	0	0	0	0	0	0	0	0	1	1	0	2	2	118	0	No domains detected (1.00)	No KEGG annotation (1.00)	No KEGG annotation (1.00)	No KEGG annotation (1.00)	No KEGG annotation (1.00)	No KEGG annotation (1.00)
fam0254	0	0	0	0	0	0	0	0	0	0	0	0	0	0	0	0	0	0	0	0	0	0	0	0	0	0	0	0	0	0	0	0	1	1	0	2	4	91	0	No domains detected (1.00)	No KEGG annotation (1.00)	No KEGG annotation (1.00)	No KEGG annotation (1.00)	No KEGG annotation (1.00)	No KEGG annotation (1.00)
fam0257	0	0	0	0	0	0	0	0	0	0	0	0	0	0	0	0	0	0	0	0	0	0	0	0	0	0	0	0	0	0	0	0	1	1	0	2	3	200	0	No domains detected (0.67)	No KEGG annotation (1.00)	No KEGG annotation (1.00)	No KEGG annotation (1.00)	No KEGG annotation (1.00)	No KEGG annotation (1.00)
fam0262	0	0	0	0	0	0	0	0	0	0	0	0	0	0	0	0	0	0	0	0	0	0	0	1	1	0	0	0	0	0	0	0	0	0	0	2	2	79	1	No domains detected (1.00)	No KEGG annotation (1.00)	No KEGG annotation (1.00)	No KEGG annotation (1.00)	No KEGG annotation (1.00)	No KEGG annotation (1.00)
fam0329	0	0	0	0	0	0	0	0	0	0	0	0	0	0	0	0	0	0	0	0	0	0	0	0	0	0	0	0	1	1	0	0	0	0	0	2	2	229	0	No domains detected (1.00)	No KEGG annotation (1.00)	No KEGG annotation (1.00)	No KEGG annotation (1.00)	No KEGG annotation (1.00)	No KEGG annotation (1.00)
fam0354	0	0	0	0	0	0	0	0	0	0	0	0	0	0	0	0	0	0	0	0	0	0	0	0	0	0	0	0	0	0	0	0	1	1	0	2	2	170	0	No domains detected (1.00)	No KEGG annotation (1.00)	No KEGG annotation (1.00)	No KEGG annotation (1.00)	No KEGG annotation (1.00)	No KEGG annotation (1.00)
fam0379	0	0	0	0	0	0	0	0	0	0	0	0	0	0	0	0	0	0	0	0	0	0	0	0	0	1	0	0	0	0	0	0	1	0	0	2	2	135	0	No domains detected (1.00)	No KEGG annotation (1.00)	No KEGG annotation (1.00)	No KEGG annotation (1.00)	No KEGG annotation (1.00)	No KEGG annotation (1.00)
fam0384	0	0	0	0	0	0	0	0	0	0	0	0	0	0	0	0	0	0	0	0	0	0	0	1	0	1	0	0	0	0	0	0	0	0	0	2	2	100	2	No domains detected (1.00)	No KEGG annotation (1.00)	No KEGG annotation (1.00)	No KEGG annotation (1.00)	No KEGG annotation (1.00)	No KEGG annotation (1.00)
fam0414	0	0	0	0	0	0	0	0	0	0	0	0	0	0	0	0	0	0	0	0	0	0	0	0	0	0	0	0	0	0	0	0	1	1	0	2	2	32	1	No domains detected (1.00)	No KEGG annotation (1.00)	No KEGG annotation (1.00)	No KEGG annotation (1.00)	No KEGG annotation (1.00)	No KEGG annotation (1.00)
fam0419	0	0	0	0	0	0	0	0	0	0	0	0	0	0	0	0	0	0	0	0	0	0	0	0	0	0	0	0	1	1	0	0	0	0	0	2	2	103	0	No domains detected (1.00)	No KEGG annotation (1.00)	No KEGG annotation (1.00)	No KEGG annotation (1.00)	No KEGG annotation (1.00)	No KEGG annotation (1.00)
fam0420	0	0	0	0	0	0	0	0	0	0	0	0	0	0	0	0	0	0	0	0	0	0	0	0	0	0	0	0	0	0	0	0	1	1	0	2	2	633	0	PHINT_rpt (PF14882) + PHINT_rpt (PF14882) (0.50)	No KEGG annotation (1.00)	No KEGG annotation (1.00)	No KEGG annotation (1.00)	No KEGG annotation (1.00)	No KEGG annotation (1.00)
fam0423	0	0	0	0	0	0	0	0	0	0	0	0	0	0	0	0	0	0	0	0	0	0	0	0	0	0	0	0	1	1	0	0	0	0	0	2	2	98	0	No domains detected (1.00)	No KEGG annotation (1.00)	No KEGG annotation (1.00)	No KEGG annotation (1.00)	No KEGG annotation (1.00)	No KEGG annotation (1.00)
fam0425	0	0	0	0	0	0	0	0	0	0	0	0	0	0	0	0	0	0	0	0	0	0	0	0	0	0	0	0	0	0	1	1	0	0	0	2	2	184	0	No domains detected (1.00)	No KEGG annotation (1.00)	No KEGG annotation (1.00)	No KEGG annotation (1.00)	No KEGG annotation (1.00)	No KEGG annotation (1.00)
fam0459	0	0	0	0	0	0	0	0	0	0	0	0	0	0	0	0	0	0	0	0	0	0	0	0	0	0	0	0	0	0	0	0	1	1	0	2	2	65	2	No domains detected (1.00)	No KEGG annotation (1.00)	No KEGG annotation (1.00)	No KEGG annotation (1.00)	No KEGG annotation (1.00)	No KEGG annotation (1.00)
fam0496	0	0	0	0	0	0	0	0	0	0	0	0	0	0	0	0	0	0	0	0	0	0	0	0	0	0	0	0	1	1	0	0	0	0	0	2	2	173	0	No domains detected (1.00)	No KEGG annotation (1.00)	No KEGG annotation (1.00)	No KEGG annotation (1.00)	No KEGG annotation (1.00)	No KEGG annotation (1.00)
fam0507	0	0	0	0	0	0	0	0	0	0	0	0	0	0	0	0	0	0	0	0	0	0	0	0	0	0	0	0	1	1	0	0	0	0	0	2	2	60	0	No domains detected (1.00)	No KEGG annotation (1.00)	No KEGG annotation (1.00)	No KEGG annotation (1.00)	No KEGG annotation (1.00)	No KEGG annotation (1.00)
fam0514	0	0	0	0	0	0	0	0	0	0	0	0	0	0	0	0	0	0	0	0	0	0	0	0	0	0	0	0	0	0	0	0	1	1	0	2	2	193	0	No domains detected (1.00)	No KEGG annotation (1.00)	No KEGG annotation (1.00)	No KEGG annotation (1.00)	No KEGG annotation (1.00)	No KEGG annotation (1.00)
fam0517	0	0	0	0	0	0	0	0	0	0	0	0	0	0	0	0	0	0	0	0	0	0	0	0	0	0	0	0	1	1	0	0	0	0	0	2	2	93	0	No domains detected (1.00)	No KEGG annotation (1.00)	No KEGG annotation (1.00)	No KEGG annotation (1.00)	No KEGG annotation (1.00)	No KEGG annotation (1.00)
fam0518	0	0	0	0	0	0	0	0	0	0	0	0	0	0	0	0	0	0	0	0	0	0	0	0	0	0	0	0	1	1	0	0	0	0	0	2	2	90	0	No domains detected (1.00)	No KEGG annotation (1.00)	No KEGG annotation (1.00)	No KEGG annotation (1.00)	No KEGG annotation (1.00)	No KEGG annotation (1.00)
fam0524	0	0	0	0	0	0	0	0	0	0	0	0	0	0	0	0	0	0	0	0	0	0	0	0	0	1	1	0	0	0	0	0	0	0	0	2	2	73	0	No domains detected (1.00)	No KEGG annotation (1.00)	No KEGG annotation (1.00)	No KEGG annotation (1.00)	No KEGG annotation (1.00)	No KEGG annotation (1.00)
fam0548	0	0	0	0	0	0	0	0	0	0	0	0	0	0	0	0	0	0	0	0	0	0	0	1	1	0	0	0	0	0	0	0	0	0	0	2	2	82	0	No domains detected (1.00)	No KEGG annotation (1.00)	No KEGG annotation (1.00)	No KEGG annotation (1.00)	No KEGG annotation (1.00)	No KEGG annotation (1.00)
fam0553	0	0	0	0	0	0	0	0	0	0	0	0	0	0	0	0	0	0	0	0	0	0	0	0	0	0	0	0	1	1	0	0	0	0	0	2	2	131	0	No domains detected (1.00)	No KEGG annotation (1.00)	No KEGG annotation (1.00)	No KEGG annotation (1.00)	No KEGG annotation (1.00)	No KEGG annotation (1.00)
fam0579	0	0	0	0	0	0	0	0	0	0	0	0	0	0	0	0	0	0	0	0	0	0	0	0	0	0	0	0	0	0	0	0	1	1	0	2	2	60	0	No domains detected (1.00)	No KEGG annotation (1.00)	No KEGG annotation (1.00)	No KEGG annotation (1.00)	No KEGG annotation (1.00)	No KEGG annotation (1.00)
fam0590	0	0	0	0	0	0	0	0	0	0	0	0	0	0	0	0	0	0	0	0	0	0	0	0	0	0	0	0	1	1	0	0	0	0	0	2	2	126	0	No domains detected (1.00)	No KEGG annotation (1.00)	No KEGG annotation (1.00)	No KEGG annotation (1.00)	No KEGG annotation (1.00)	No KEGG annotation (1.00)
fam0599	0	0	0	0	0	0	0	0	0	0	0	0	0	0	0	0	0	0	0	0	0	0	0	0	0	0	0	0	0	0	0	0	1	1	0	2	2	78	0	No domains detected (1.00)	No KEGG annotation (1.00)	No KEGG annotation (1.00)	No KEGG annotation (1.00)	No KEGG annotation (1.00)	No KEGG annotation (1.00)
fam0600	0	0	0	0	0	0	0	0	0	0	0	0	0	0	0	0	0	0	0	0	0	0	0	0	0	0	0	0	1	1	0	0	0	0	0	2	2	83	0	No domains detected (1.00)	No KEGG annotation (1.00)	No KEGG annotation (1.00)	No KEGG annotation (1.00)	No KEGG annotation (1.00)	No KEGG annotation (1.00)
fam0609	0	0	0	0	0	0	0	0	0	0	0	0	0	0	0	0	0	0	0	0	0	0	0	0	0	0	0	0	1	1	0	0	0	0	0	2	2	75	0	No domains detected (1.00)	No KEGG annotation (1.00)	No KEGG annotation (1.00)	No KEGG annotation (1.00)	No KEGG annotation (1.00)	No KEGG annotation (1.00)
fam0619	0	0	0	0	0	0	0	0	0	0	0	0	0	0	0	0	0	0	0	0	0	0	0	0	0	1	1	0	0	0	0	0	0	0	0	2	2	79	0	No domains detected (1.00)	No KEGG annotation (1.00)	No KEGG annotation (1.00)	No KEGG annotation (1.00)	No KEGG annotation (1.00)	No KEGG annotation (1.00)
fam0646	0	0	0	0	0	0	0	0	0	0	0	0	0	0	0	0	0	0	0	0	0	0	0	0	0	0	0	0	1	1	0	0	0	0	0	2	2	76	0	No domains detected (1.00)	No KEGG annotation (1.00)	No KEGG annotation (1.00)	No KEGG annotation (1.00)	No KEGG annotation (1.00)	No KEGG annotation (1.00)
fam0648	0	0	0	0	0	0	0	0	0	0	0	0	0	0	0	0	0	0	0	0	0	0	0	0	0	0	0	0	1	1	0	0	0	0	0	2	2	130	0	No domains detected (1.00)	No KEGG annotation (1.00)	No KEGG annotation (1.00)	No KEGG annotation (1.00)	No KEGG annotation (1.00)	No KEGG annotation (1.00)
fam0659	0	0	0	0	0	0	0	0	0	0	0	0	0	0	0	0	0	0	0	0	0	0	0	0	0	0	0	0	1	1	0	0	0	0	0	2	2	172	0	No domains detected (1.00)	No KEGG annotation (1.00)	No KEGG annotation (1.00)	No KEGG annotation (1.00)	No KEGG annotation (1.00)	No KEGG annotation (1.00)
fam0670	0	0	0	0	0	0	0	0	0	0	0	0	0	0	0	0	0	0	0	0	0	0	0	0	0	0	0	0	1	1	0	0	0	0	0	2	2	123	0	No domains detected (1.00)	No KEGG annotation (1.00)	No KEGG annotation (1.00)	No KEGG annotation (1.00)	No KEGG annotation (1.00)	No KEGG annotation (1.00)
fam0685	0	0	0	0	0	0	0	0	0	0	0	0	0	0	0	0	0	0	0	0	0	0	0	0	0	0	0	0	1	1	0	0	0	0	0	2	2	56	0	No domains detected (1.00)	No KEGG annotation (1.00)	No KEGG annotation (1.00)	No KEGG annotation (1.00)	No KEGG annotation (1.00)	No KEGG annotation (1.00)
fam0695	0	0	0	0	0	0	0	0	0	0	0	0	0	0	0	0	0	0	0	0	0	0	0	0	0	0	0	0	1	1	0	0	0	0	0	2	4	153	0	No domains detected (1.00)	No KEGG annotation (1.00)	No KEGG annotation (1.00)	No KEGG annotation (1.00)	No KEGG annotation (1.00)	No KEGG annotation (1.00)
fam0702	0	0	0	0	0	0	0	0	0	0	0	0	0	0	0	0	0	0	0	0	0	0	0	0	0	0	0	0	0	0	0	0	1	1	0	2	2	55	0	No domains detected (1.00)	No KEGG annotation (1.00)	No KEGG annotation (1.00)	No KEGG annotation (1.00)	No KEGG annotation (1.00)	No KEGG annotation (1.00)
fam0734	0	0	0	0	0	0	0	0	0	0	0	0	0	0	0	0	0	0	0	0	0	0	0	1	1	0	0	0	0	0	0	0	0	0	0	2	2	78	0	HTH_39 (PF14090) (1.00)	No KEGG annotation (1.00)	No KEGG annotation (1.00)	No KEGG annotation (1.00)	No KEGG annotation (1.00)	No KEGG annotation (1.00)
fam0745	0	0	0	0	0	0	0	0	0	0	0	0	0	0	0	0	0	0	0	0	0	0	0	0	0	0	0	0	0	0	0	0	1	1	0	2	2	152	0	No domains detected (1.00)	No KEGG annotation (1.00)	No KEGG annotation (1.00)	No KEGG annotation (1.00)	No KEGG annotation (1.00)	No KEGG annotation (1.00)
fam0778	0	0	0	0	0	0	0	0	0	0	0	0	0	0	0	0	0	0	0	0	0	0	0	0	0	0	0	0	0	0	0	0	1	1	0	2	2	94	0	No domains detected (1.00)	No KEGG annotation (1.00)	No KEGG annotation (1.00)	No KEGG annotation (1.00)	No KEGG annotation (1.00)	No KEGG annotation (1.00)
fam0819	0	0	0	0	0	0	0	0	0	0	0	0	0	0	0	0	0	0	0	0	0	0	0	0	0	0	0	0	0	0	0	0	1	1	0	2	2	299	0	No domains detected (1.00)	No KEGG annotation (1.00)	No KEGG annotation (1.00)	No KEGG annotation (1.00)	No KEGG annotation (1.00)	No KEGG annotation (1.00)
fam0822	0	0	0	0	0	0	0	0	0	0	0	0	0	0	0	0	0	0	0	0	0	0	0	0	0	0	0	0	1	1	0	0	0	0	0	2	2	48	0	No domains detected (1.00)	No KEGG annotation (1.00)	No KEGG annotation (1.00)	No KEGG annotation (1.00)	No KEGG annotation (1.00)	No KEGG annotation (1.00)
fam0844	0	0	0	0	0	0	0	0	0	0	0	0	0	0	0	0	0	0	0	0	0	0	0	0	0	0	0	0	1	1	0	0	0	0	0	2	3	79	0	No domains detected (1.00)	No KEGG annotation (1.00)	No KEGG annotation (1.00)	No KEGG annotation (1.00)	No KEGG annotation (1.00)	No KEGG annotation (1.00)
fam0854	0	0	0	0	0	0	0	0	0	0	0	0	0	0	0	0	0	0	0	0	0	0	0	0	0	0	0	0	0	0	0	0	1	1	0	2	2	84	0	No domains detected (1.00)	No KEGG annotation (1.00)	No KEGG annotation (1.00)	No KEGG annotation (1.00)	No KEGG annotation (1.00)	No KEGG annotation (1.00)
fam0860	0	0	0	0	0	0	0	0	0	0	0	0	0	0	0	0	0	0	0	0	0	0	0	0	0	1	1	0	0	0	0	0	0	0	0	2	2	66	0	No domains detected (1.00)	No KEGG annotation (1.00)	No KEGG annotation (1.00)	No KEGG annotation (1.00)	No KEGG annotation (1.00)	No KEGG annotation (1.00)
fam0898	0	0	0	0	0	0	0	0	0	0	0	0	0	0	0	0	0	0	0	0	0	0	0	0	0	0	0	0	1	1	0	0	0	0	0	2	2	96	0	No domains detected (1.00)	No KEGG annotation (1.00)	No KEGG annotation (1.00)	No KEGG annotation (1.00)	No KEGG annotation (1.00)	No KEGG annotation (1.00)
fam0915	0	0	0	0	0	0	0	0	0	0	0	0	0	0	0	0	0	0	0	0	0	0	0	0	0	0	0	0	1	1	0	0	0	0	0	2	2	76	0	No domains detected (1.00)	No KEGG annotation (1.00)	No KEGG annotation (1.00)	No KEGG annotation (1.00)	No KEGG annotation (1.00)	No KEGG annotation (1.00)
fam0949	0	0	0	0	0	0	0	0	0	0	0	0	0	0	0	0	0	0	0	0	0	0	0	1	1	0	0	0	0	0	0	0	0	0	0	2	2	74	0	No domains detected (1.00)	No KEGG annotation (1.00)	No KEGG annotation (1.00)	No KEGG annotation (1.00)	No KEGG annotation (1.00)	No KEGG annotation (1.00)
fam0960	0	0	0	0	0	0	0	0	0	0	0	0	0	0	0	0	0	0	0	0	0	0	0	0	0	0	0	0	1	1	0	0	0	0	0	2	2	142	0	No domains detected (1.00)	No KEGG annotation (1.00)	No KEGG annotation (1.00)	No KEGG annotation (1.00)	No KEGG annotation (1.00)	No KEGG annotation (1.00)
fam1000	0	0	0	0	0	0	0	0	0	0	0	0	0	0	0	0	0	0	0	0	0	0	0	0	0	0	0	0	1	1	0	0	0	0	0	2	2	76	0	No domains detected (1.00)	No KEGG annotation (1.00)	No KEGG annotation (1.00)	No KEGG annotation (1.00)	No KEGG annotation (1.00)	No KEGG annotation (1.00)
fam1002	0	0	0	0	0	0	0	0	0	0	0	0	0	0	0	0	0	0	0	0	0	0	0	0	0	0	0	0	1	1	0	0	0	0	0	2	2	83	0	No domains detected (1.00)	No KEGG annotation (1.00)	No KEGG annotation (1.00)	No KEGG annotation (1.00)	No KEGG annotation (1.00)	No KEGG annotation (1.00)
fam1003	0	0	0	0	0	0	0	0	0	0	0	0	0	0	0	0	0	0	0	0	0	0	0	0	0	0	0	0	0	0	0	0	1	1	0	2	2	97	0	No domains detected (1.00)	No KEGG annotation (1.00)	No KEGG annotation (1.00)	No KEGG annotation (1.00)	No KEGG annotation (1.00)	No KEGG annotation (1.00)
fam1005	0	0	0	0	0	0	0	0	0	0	0	0	0	0	0	0	0	0	0	0	0	0	0	0	0	0	0	0	0	0	0	0	1	1	0	2	2	167	1	No domains detected (1.00)	No KEGG annotation (1.00)	No KEGG annotation (1.00)	No KEGG annotation (1.00)	No KEGG annotation (1.00)	No KEGG annotation (1.00)
fam1010	0	0	0	0	0	0	0	0	0	0	0	0	0	0	0	0	0	0	0	0	0	0	0	0	0	0	0	0	1	1	0	0	0	0	0	2	2	73	0	No domains detected (1.00)	No KEGG annotation (1.00)	No KEGG annotation (1.00)	No KEGG annotation (1.00)	No KEGG annotation (1.00)	No KEGG annotation (1.00)
fam1012	0	0	0	0	0	0	0	0	0	0	0	0	0	0	0	0	0	0	0	0	0	0	0	1	0	0	0	1	0	0	0	0	0	0	0	2	2	572	0	No domains detected (1.00)	No KEGG annotation (1.00)	No KEGG annotation (1.00)	No KEGG annotation (1.00)	No KEGG annotation (1.00)	No KEGG annotation (1.00)
fam1028	0	0	0	0	0	0	0	0	0	0	0	0	0	0	0	0	0	0	0	0	0	0	0	1	0	0	0	1	0	0	0	0	0	0	0	2	2	619	0	No domains detected (1.00)	No KEGG annotation (1.00)	No KEGG annotation (1.00)	No KEGG annotation (1.00)	No KEGG annotation (1.00)	No KEGG annotation (1.00)
fam1051	0	0	0	0	0	0	0	0	0	0	0	0	0	0	0	0	0	0	0	0	0	0	0	0	1	1	0	0	0	0	0	0	0	0	0	2	2	36	0	No domains detected (1.00)	No KEGG annotation (1.00)	No KEGG annotation (1.00)	No KEGG annotation (1.00)	No KEGG annotation (1.00)	No KEGG annotation (1.00)
fam1057	0	0	0	0	0	0	0	0	0	0	0	0	0	0	0	0	0	0	0	0	0	0	0	0	0	0	0	0	1	1	0	0	0	0	0	2	2	64	0	No domains detected (1.00)	No KEGG annotation (1.00)	No KEGG annotation (1.00)	No KEGG annotation (1.00)	No KEGG annotation (1.00)	No KEGG annotation (1.00)
fam1077	0	0	0	0	0	0	0	0	0	0	0	0	0	0	0	0	0	0	0	0	0	0	0	0	0	1	1	0	0	0	0	0	0	0	0	2	2	107	0	No domains detected (1.00)	No KEGG annotation (1.00)	No KEGG annotation (1.00)	No KEGG annotation (1.00)	No KEGG annotation (1.00)	No KEGG annotation (1.00)
fam1081	0	0	0	0	0	0	0	0	0	0	0	0	0	0	0	0	0	0	0	0	0	0	0	0	0	0	0	0	1	1	0	0	0	0	0	2	2	98	0	No domains detected (1.00)	No KEGG annotation (1.00)	No KEGG annotation (1.00)	No KEGG annotation (1.00)	No KEGG annotation (1.00)	No KEGG annotation (1.00)
fam1099	0	0	0	0	0	0	0	0	0	0	0	0	0	0	0	0	0	0	0	0	0	0	0	0	0	0	0	0	0	0	0	0	1	1	0	2	2	345	0	No domains detected (1.00)	No KEGG annotation (1.00)	No KEGG annotation (1.00)	No KEGG annotation (1.00)	No KEGG annotation (1.00)	No KEGG annotation (1.00)
fam1102	0	0	0	0	0	0	0	0	0	0	0	0	0	0	0	0	0	0	0	0	0	0	0	0	0	0	0	0	1	0	1	0	0	0	0	2	2	106	0	No domains detected (1.00)	No KEGG annotation (1.00)	No KEGG annotation (1.00)	No KEGG annotation (1.00)	No KEGG annotation (1.00)	No KEGG annotation (1.00)
fam1108	0	0	0	0	0	0	0	0	0	0	0	0	0	0	0	0	0	0	0	0	0	0	0	0	0	0	0	0	1	1	0	0	0	0	0	2	2	50	0	No domains detected (1.00)	No KEGG annotation (1.00)	No KEGG annotation (1.00)	No KEGG annotation (1.00)	No KEGG annotation (1.00)	No KEGG annotation (1.00)
fam1118	0	0	0	0	0	0	0	0	0	0	0	0	0	0	0	0	0	0	0	0	0	0	0	0	0	0	0	0	0	0	0	0	1	1	0	2	2	122	0	No domains detected (1.00)	No KEGG annotation (1.00)	No KEGG annotation (1.00)	No KEGG annotation (1.00)	No KEGG annotation (1.00)	No KEGG annotation (1.00)
fam1119	0	0	0	0	0	0	0	0	0	0	0	0	0	0	0	0	0	0	0	0	0	0	0	0	0	0	0	0	0	0	0	0	1	1	0	2	2	37	1	No domains detected (1.00)	No KEGG annotation (1.00)	No KEGG annotation (1.00)	No KEGG annotation (1.00)	No KEGG annotation (1.00)	No KEGG annotation (1.00)
fam1122	0	0	0	0	0	0	0	0	0	0	0	0	0	0	0	0	0	0	0	0	0	0	0	0	0	0	0	0	0	0	1	1	0	0	0	2	2	61	0	No domains detected (1.00)	No KEGG annotation (1.00)	No KEGG annotation (1.00)	No KEGG annotation (1.00)	No KEGG annotation (1.00)	No KEGG annotation (1.00)
fam1144	0	0	0	0	0	0	0	0	0	0	0	0	0	0	0	0	0	0	0	0	0	0	0	0	0	1	1	0	0	0	0	0	0	0	0	2	2	317	0	No domains detected (1.00)	No KEGG annotation (1.00)	No KEGG annotation (1.00)	No KEGG annotation (1.00)	No KEGG annotation (1.00)	No KEGG annotation (1.00)
fam1148	0	0	0	0	0	0	0	0	0	0	0	0	0	0	0	0	0	0	0	0	0	0	0	0	0	0	0	0	0	0	0	0	1	1	0	2	2	100	0	No domains detected (1.00)	No KEGG annotation (1.00)	No KEGG annotation (1.00)	No KEGG annotation (1.00)	No KEGG annotation (1.00)	No KEGG annotation (1.00)
fam1156	0	0	0	0	0	0	0	0	0	0	0	0	0	0	0	0	0	0	0	0	0	0	0	0	0	1	0	1	0	0	0	0	0	0	0	2	2	109	0	No domains detected (1.00)	No KEGG annotation (1.00)	No KEGG annotation (1.00)	No KEGG annotation (1.00)	No KEGG annotation (1.00)	No KEGG annotation (1.00)
fam1158	0	0	0	0	0	0	0	0	0	0	0	0	0	0	0	0	0	0	0	0	0	0	0	0	0	0	0	0	1	1	0	0	0	0	0	2	2	125	0	No domains detected (1.00)	No KEGG annotation (1.00)	No KEGG annotation (1.00)	No KEGG annotation (1.00)	No KEGG annotation (1.00)	No KEGG annotation (1.00)
fam1198	0	0	0	0	0	0	0	0	0	0	0	0	0	0	0	0	0	0	0	0	0	0	0	0	0	0	0	0	1	1	0	0	0	0	0	2	2	49	0	No domains detected (1.00)	No KEGG annotation (1.00)	No KEGG annotation (1.00)	No KEGG annotation (1.00)	No KEGG annotation (1.00)	No KEGG annotation (1.00)
fam1204	0	0	0	0	0	0	0	0	0	0	0	0	0	0	0	0	0	0	0	0	0	0	0	0	0	0	0	0	0	0	0	0	1	1	0	2	2	66	0	No domains detected (1.00)	No KEGG annotation (1.00)	No KEGG annotation (1.00)	No KEGG annotation (1.00)	No KEGG annotation (1.00)	No KEGG annotation (1.00)
fam1223	0	0	0	0	0	0	0	0	0	0	0	0	0	0	0	0	0	0	0	0	0	0	0	0	0	1	1	0	0	0	0	0	0	0	0	2	2	190	0	No domains detected (1.00)	No KEGG annotation (1.00)	No KEGG annotation (1.00)	No KEGG annotation (1.00)	No KEGG annotation (1.00)	No KEGG annotation (1.00)
fam1270	0	0	0	0	0	0	0	0	0	0	0	0	0	0	0	0	0	0	0	0	0	0	0	0	0	0	0	0	1	1	0	0	0	0	0	2	2	82	0	No domains detected (1.00)	No KEGG annotation (1.00)	No KEGG annotation (1.00)	No KEGG annotation (1.00)	No KEGG annotation (1.00)	No KEGG annotation (1.00)
fam1275	0	0	0	0	0	0	0	0	0	0	0	0	0	0	0	0	0	0	0	0	0	0	0	0	0	0	0	0	1	1	0	0	0	0	0	2	4	183	0	No domains detected (1.00)	No KEGG annotation (1.00)	No KEGG annotation (1.00)	No KEGG annotation (1.00)	No KEGG annotation (1.00)	No KEGG annotation (1.00)
fam1285	0	0	0	0	0	0	0	0	0	0	0	0	0	0	0	0	0	0	0	0	0	0	0	0	0	0	0	0	1	1	0	0	0	0	0	2	2	192	0	No domains detected (1.00)	No KEGG annotation (1.00)	No KEGG annotation (1.00)	No KEGG annotation (1.00)	No KEGG annotation (1.00)	No KEGG annotation (1.00)
fam1292	0	0	0	0	0	0	0	0	0	0	0	0	0	0	0	0	0	0	0	0	0	0	0	0	0	0	0	0	0	0	0	0	1	1	0	2	2	162	0	No domains detected (1.00)	No KEGG annotation (1.00)	No KEGG annotation (1.00)	No KEGG annotation (1.00)	No KEGG annotation (1.00)	No KEGG annotation (1.00)
fam1301	0	0	0	0	0	0	0	0	0	0	0	0	0	0	0	0	0	0	0	0	0	0	0	0	0	0	0	0	0	0	0	0	1	1	0	2	7	191	0	No domains detected (1.00)	No KEGG annotation (1.00)	No KEGG annotation (1.00)	No KEGG annotation (1.00)	No KEGG annotation (1.00)	No KEGG annotation (1.00)
fam1302	0	0	0	0	0	0	0	0	0	0	0	0	0	0	0	0	0	0	0	0	0	0	0	0	0	0	0	0	1	1	0	0	0	0	0	2	2	42	0	No domains detected (1.00)	No KEGG annotation (1.00)	No KEGG annotation (1.00)	No KEGG annotation (1.00)	No KEGG annotation (1.00)	No KEGG annotation (1.00)
fam1315	0	0	0	0	0	0	0	0	0	0	0	0	0	0	0	0	0	0	0	0	0	0	0	0	0	0	0	0	1	1	0	0	0	0	0	2	2	172	0	No domains detected (1.00)	No KEGG annotation (1.00)	No KEGG annotation (1.00)	No KEGG annotation (1.00)	No KEGG annotation (1.00)	No KEGG annotation (1.00)
fam1323	0	0	0	0	0	0	0	0	0	0	0	0	0	0	0	0	0	0	0	0	0	0	0	0	0	0	0	0	1	1	0	0	0	0	0	2	2	66	0	No domains detected (1.00)	No KEGG annotation (1.00)	No KEGG annotation (1.00)	No KEGG annotation (1.00)	No KEGG annotation (1.00)	No KEGG annotation (1.00)
fam1333	0	0	0	0	0	0	0	0	0	0	0	0	0	0	0	0	0	0	0	0	0	0	0	0	0	0	0	0	0	1	1	0	0	0	0	2	2	81	0	No domains detected (1.00)	No KEGG annotation (1.00)	No KEGG annotation (1.00)	No KEGG annotation (1.00)	No KEGG annotation (1.00)	No KEGG annotation (1.00)
fam1335	0	0	0	0	0	0	0	0	0	0	0	0	0	0	0	0	0	0	0	0	0	0	0	0	0	0	0	0	1	1	0	0	0	0	0	2	2	74	0	No domains detected (1.00)	No KEGG annotation (1.00)	No KEGG annotation (1.00)	No KEGG annotation (1.00)	No KEGG annotation (1.00)	No KEGG annotation (1.00)
fam1340	0	0	0	0	0	0	0	0	0	0	0	0	0	0	0	0	0	0	0	0	0	0	0	0	1	0	1	0	0	0	0	0	0	0	0	2	2	269	0	No domains detected (1.00)	No KEGG annotation (1.00)	No KEGG annotation (1.00)	No KEGG annotation (1.00)	No KEGG annotation (1.00)	No KEGG annotation (1.00)
fam1360	0	0	0	0	0	0	0	0	0	0	0	0	0	0	0	0	0	0	0	0	0	0	0	0	0	0	0	0	0	0	0	0	1	1	0	2	2	91	0	No domains detected (1.00)	No KEGG annotation (1.00)	No KEGG annotation (1.00)	No KEGG annotation (1.00)	No KEGG annotation (1.00)	No KEGG annotation (1.00)
fam1373	0	0	0	0	0	0	0	0	0	0	0	0	0	0	0	0	0	0	0	0	0	0	0	0	0	0	0	0	1	1	0	0	0	0	0	2	2	78	0	No domains detected (1.00)	No KEGG annotation (1.00)	No KEGG annotation (1.00)	No KEGG annotation (1.00)	No KEGG annotation (1.00)	No KEGG annotation (1.00)
fam1383	0	0	0	0	0	0	0	0	0	0	0	0	0	0	0	0	0	0	0	0	0	0	0	0	0	0	0	0	0	0	0	0	1	1	0	2	2	75	0	No domains detected (1.00)	No KEGG annotation (1.00)	No KEGG annotation (1.00)	No KEGG annotation (1.00)	No KEGG annotation (1.00)	No KEGG annotation (1.00)
fam1390	0	0	0	0	0	0	0	0	0	0	0	0	0	0	0	0	0	0	0	0	0	0	0	0	0	0	0	0	1	1	0	0	0	0	0	2	2	51	0	No domains detected (1.00)	No KEGG annotation (1.00)	No KEGG annotation (1.00)	No KEGG annotation (1.00)	No KEGG annotation (1.00)	No KEGG annotation (1.00)
fam1418	0	0	0	0	0	0	0	0	0	0	0	0	0	0	0	0	0	0	0	0	0	0	0	0	0	1	1	0	0	0	0	0	0	0	0	2	2	56	1	No domains detected (1.00)	No KEGG annotation (1.00)	No KEGG annotation (1.00)	No KEGG annotation (1.00)	No KEGG annotation (1.00)	No KEGG annotation (1.00)
fam1426	0	0	0	0	0	0	0	0	0	0	0	0	0	0	0	0	0	0	0	0	0	0	0	0	0	0	0	0	0	0	1	0	0	0	1	2	3	584	0	Beta_helix (PF13229) (0.67)	No KEGG annotation (1.00)	No KEGG annotation (1.00)	No KEGG annotation (1.00)	No KEGG annotation (1.00)	No KEGG annotation (1.00)
fam1428	0	0	0	0	0	0	0	0	0	0	0	0	0	0	0	0	0	0	0	0	0	0	0	0	0	0	0	0	1	1	0	0	0	0	0	2	2	71	0	No domains detected (1.00)	No KEGG annotation (1.00)	No KEGG annotation (1.00)	No KEGG annotation (1.00)	No KEGG annotation (1.00)	No KEGG annotation (1.00)
fam1433	0	0	0	0	0	0	0	0	0	0	0	0	0	0	0	0	0	0	0	0	0	0	0	0	0	0	0	0	1	1	0	0	0	0	0	2	2	63	0	No domains detected (1.00)	No KEGG annotation (1.00)	No KEGG annotation (1.00)	No KEGG annotation (1.00)	No KEGG annotation (1.00)	No KEGG annotation (1.00)
fam1448	0	0	0	0	0	0	0	0	0	0	0	0	0	0	0	0	0	0	0	0	0	0	0	0	0	0	0	0	1	1	0	0	0	0	0	2	2	101	0	No domains detected (0.50)	No KEGG annotation (1.00)	No KEGG annotation (1.00)	No KEGG annotation (1.00)	No KEGG annotation (1.00)	No KEGG annotation (1.00)
fam1457	0	0	0	0	0	0	0	0	0	0	0	0	0	0	0	0	0	0	0	0	0	0	0	0	0	0	0	0	1	1	0	0	0	0	0	2	2	119	2	No domains detected (1.00)	No KEGG annotation (1.00)	No KEGG annotation (1.00)	No KEGG annotation (1.00)	No KEGG annotation (1.00)	No KEGG annotation (1.00)
fam1464	0	0	0	0	0	0	0	0	0	0	0	0	0	0	0	0	0	0	0	0	0	0	0	0	0	0	0	0	1	1	0	0	0	0	0	2	2	219	0	No domains detected (1.00)	No KEGG annotation (1.00)	No KEGG annotation (1.00)	No KEGG annotation (1.00)	No KEGG annotation (1.00)	No KEGG annotation (1.00)
fam1482	0	0	0	0	0	0	0	0	0	0	0	0	0	0	0	0	0	0	0	0	0	0	0	0	0	0	0	0	0	0	1	0	0	0	1	2	2	767	0	No domains detected (1.00)	No KEGG annotation (1.00)	No KEGG annotation (1.00)	No KEGG annotation (1.00)	No KEGG annotation (1.00)	No KEGG annotation (1.00)
fam1484	0	0	0	0	0	0	0	0	0	0	0	0	0	0	0	0	0	0	0	0	0	0	0	0	0	0	0	0	0	0	1	1	0	0	0	2	2	92	0	No domains detected (1.00)	No KEGG annotation (1.00)	No KEGG annotation (1.00)	No KEGG annotation (1.00)	No KEGG annotation (1.00)	No KEGG annotation (1.00)
fam1487	0	0	0	0	0	0	0	0	0	0	0	0	0	0	0	0	0	0	0	0	0	0	0	0	0	0	0	0	0	0	1	1	0	0	0	2	2	189	0	No domains detected (1.00)	No KEGG annotation (1.00)	No KEGG annotation (1.00)	No KEGG annotation (1.00)	No KEGG annotation (1.00)	No KEGG annotation (1.00)
fam1516	0	0	0	0	0	0	0	0	0	0	0	0	0	0	0	0	0	0	0	0	0	0	0	0	0	0	1	0	0	0	0	0	1	0	0	2	2	91	0	No domains detected (1.00)	No KEGG annotation (1.00)	No KEGG annotation (1.00)	No KEGG annotation (1.00)	No KEGG annotation (1.00)	No KEGG annotation (1.00)
fam1521	0	0	0	0	0	0	0	0	0	0	0	0	0	0	0	0	0	0	0	0	0	0	0	0	0	0	0	0	1	1	0	0	0	0	0	2	2	58	0	No domains detected (1.00)	No KEGG annotation (1.00)	No KEGG annotation (1.00)	No KEGG annotation (1.00)	No KEGG annotation (1.00)	No KEGG annotation (1.00)
fam1543	0	0	0	0	0	0	0	0	0	0	0	0	0	0	0	0	0	0	0	0	0	0	0	0	0	0	0	0	1	1	0	0	0	0	0	2	2	99	0	No domains detected (1.00)	No KEGG annotation (1.00)	No KEGG annotation (1.00)	No KEGG annotation (1.00)	No KEGG annotation (1.00)	No KEGG annotation (1.00)
fam1565	0	0	0	0	0	0	0	0	0	0	0	0	0	0	0	0	0	0	0	0	0	0	0	0	0	1	1	0	0	0	0	0	0	0	0	2	2	161	0	No domains detected (1.00)	No KEGG annotation (1.00)	No KEGG annotation (1.00)	No KEGG annotation (1.00)	No KEGG annotation (1.00)	No KEGG annotation (1.00)
fam1566	0	0	0	0	0	0	0	0	0	0	0	0	0	0	0	0	0	0	0	0	0	0	0	1	0	1	0	0	0	0	0	0	0	0	0	2	4	569	0	Amidoligase_2 (PF12224) (0.75)	No KEGG annotation (1.00)	No KEGG annotation (1.00)	No KEGG annotation (1.00)	No KEGG annotation (1.00)	No KEGG annotation (1.00)
fam1598	0	0	0	0	0	0	0	0	0	0	0	0	0	0	0	0	0	0	0	0	0	0	0	0	0	0	0	0	1	1	0	0	0	0	0	2	2	71	0	No domains detected (1.00)	No KEGG annotation (1.00)	No KEGG annotation (1.00)	No KEGG annotation (1.00)	No KEGG annotation (1.00)	No KEGG annotation (1.00)
fam1600	0	0	0	0	0	0	0	0	0	0	0	0	0	0	0	0	0	0	0	0	0	0	0	0	0	0	0	0	0	0	0	0	1	1	0	2	2	288	0	No domains detected (1.00)	No KEGG annotation (1.00)	No KEGG annotation (1.00)	No KEGG annotation (1.00)	No KEGG annotation (1.00)	No KEGG annotation (1.00)
fam1640	0	0	0	0	0	0	0	0	0	0	0	0	0	0	0	0	0	0	0	0	0	0	0	0	0	0	0	0	1	1	0	0	0	0	0	2	2	171	0	No domains detected (1.00)	No KEGG annotation (1.00)	No KEGG annotation (1.00)	No KEGG annotation (1.00)	No KEGG annotation (1.00)	No KEGG annotation (1.00)
fam1643	0	0	0	0	0	0	0	0	0	0	0	0	0	0	0	0	0	0	0	0	0	0	0	0	0	0	0	0	1	1	0	0	0	0	0	2	2	95	0	No domains detected (1.00)	No KEGG annotation (1.00)	No KEGG annotation (1.00)	No KEGG annotation (1.00)	No KEGG annotation (1.00)	No KEGG annotation (1.00)
fam1644	0	0	0	0	0	0	0	0	0	0	0	0	0	0	0	0	0	0	0	0	0	0	0	0	0	0	0	0	1	1	0	0	0	0	0	2	2	117	0	No domains detected (1.00)	No KEGG annotation (1.00)	No KEGG annotation (1.00)	No KEGG annotation (1.00)	No KEGG annotation (1.00)	No KEGG annotation (1.00)
fam1665	0	0	0	0	0	0	0	0	0	0	0	0	0	0	0	0	0	0	0	0	0	0	0	0	0	0	0	0	1	1	0	0	0	0	0	2	2	87	0	No domains detected (1.00)	No KEGG annotation (1.00)	No KEGG annotation (1.00)	No KEGG annotation (1.00)	No KEGG annotation (1.00)	No KEGG annotation (1.00)
fam1668	0	0	0	0	0	0	0	0	0	0	0	0	0	0	0	0	0	0	0	0	0	0	0	0	0	0	0	0	1	1	0	0	0	0	0	2	2	200	0	No domains detected (1.00)	No KEGG annotation (1.00)	No KEGG annotation (1.00)	No KEGG annotation (1.00)	No KEGG annotation (1.00)	No KEGG annotation (1.00)
fam1676	0	0	0	0	0	0	0	0	0	0	0	0	0	0	0	0	0	0	0	0	0	0	0	0	0	0	0	0	1	1	0	0	0	0	0	2	2	45	0	No domains detected (1.00)	No KEGG annotation (1.00)	No KEGG annotation (1.00)	No KEGG annotation (1.00)	No KEGG annotation (1.00)	No KEGG annotation (1.00)
fam1683	0	0	0	0	0	0	0	0	0	0	0	0	0	0	0	0	0	0	0	0	0	0	0	0	0	0	0	0	1	1	0	0	0	0	0	2	2	85	0	No domains detected (1.00)	No KEGG annotation (1.00)	No KEGG annotation (1.00)	No KEGG annotation (1.00)	No KEGG annotation (1.00)	No KEGG annotation (1.00)
fam1688	0	0	0	0	0	0	0	0	0	0	0	0	0	0	0	0	0	0	0	0	0	0	0	0	0	0	0	0	1	1	0	0	0	0	0	2	2	63	0	No domains detected (1.00)	No KEGG annotation (1.00)	No KEGG annotation (1.00)	No KEGG annotation (1.00)	No KEGG annotation (1.00)	No KEGG annotation (1.00)
fam1713	0	0	0	0	0	0	0	0	0	0	0	0	0	0	0	0	0	0	0	0	0	0	0	0	0	0	0	0	1	1	0	0	0	0	0	2	9	54	0	No domains detected (1.00)	No KEGG annotation (1.00)	No KEGG annotation (1.00)	No KEGG annotation (1.00)	No KEGG annotation (1.00)	No KEGG annotation (1.00)
fam1715	0	0	0	0	0	0	0	0	0	0	0	0	0	0	0	0	0	0	0	0	0	0	0	0	0	0	0	0	0	0	0	0	1	1	0	2	2	63	0	No domains detected (1.00)	No KEGG annotation (1.00)	No KEGG annotation (1.00)	No KEGG annotation (1.00)	No KEGG annotation (1.00)	No KEGG annotation (1.00)
fam1719	0	0	0	0	0	0	0	0	0	0	0	0	0	0	0	0	0	0	0	0	0	0	0	0	0	0	0	0	0	0	0	0	1	1	0	2	2	70	0	No domains detected (1.00)	No KEGG annotation (1.00)	No KEGG annotation (1.00)	No KEGG annotation (1.00)	No KEGG annotation (1.00)	No KEGG annotation (1.00)
fam1737	0	0	0	0	0	0	0	0	0	0	0	0	0	0	0	0	0	0	0	0	0	0	0	0	0	0	0	0	0	0	1	1	0	0	0	2	2	100	0	No domains detected (1.00)	No KEGG annotation (1.00)	No KEGG annotation (1.00)	No KEGG annotation (1.00)	No KEGG annotation (1.00)	No KEGG annotation (1.00)
fam1738	0	0	0	0	0	0	0	0	0	0	0	0	0	0	0	0	0	0	0	0	0	0	0	0	0	0	0	0	1	1	0	0	0	0	0	2	2	121	0	No domains detected (1.00)	No KEGG annotation (1.00)	No KEGG annotation (1.00)	No KEGG annotation (1.00)	No KEGG annotation (1.00)	No KEGG annotation (1.00)
fam1747	0	0	0	0	0	0	0	0	0	0	0	0	0	0	0	0	0	0	0	0	0	0	0	0	0	0	0	0	0	0	0	0	1	1	0	2	2	50	0	No domains detected (1.00)	No KEGG annotation (1.00)	No KEGG annotation (1.00)	No KEGG annotation (1.00)	No KEGG annotation (1.00)	No KEGG annotation (1.00)
fam1752	0	0	0	0	0	0	0	0	0	0	0	0	0	0	0	0	0	0	0	0	0	0	0	0	0	0	0	0	0	0	0	0	1	1	0	2	2	76	0	No domains detected (1.00)	No KEGG annotation (1.00)	No KEGG annotation (1.00)	No KEGG annotation (1.00)	No KEGG annotation (1.00)	No KEGG annotation (1.00)
fam1754	0	0	0	0	0	0	0	0	0	0	0	0	0	0	0	0	0	0	0	0	0	0	0	0	0	0	1	1	0	0	0	0	0	0	0	2	2	142	0	No domains detected (1.00)	No KEGG annotation (1.00)	No KEGG annotation (1.00)	No KEGG annotation (1.00)	No KEGG annotation (1.00)	No KEGG annotation (1.00)
fam1763	0	0	0	0	0	0	0	0	0	0	0	0	0	0	0	0	0	0	0	0	0	0	0	1	1	0	0	0	0	0	0	0	0	0	0	2	2	149	0	No domains detected (1.00)	No KEGG annotation (1.00)	No KEGG annotation (1.00)	No KEGG annotation (1.00)	No KEGG annotation (1.00)	No KEGG annotation (1.00)
fam1764	0	0	0	0	0	0	0	0	0	0	0	0	0	0	0	0	0	0	0	0	0	0	0	0	0	1	1	0	0	0	0	0	0	0	0	2	2	95	0	No domains detected (1.00)	No KEGG annotation (1.00)	No KEGG annotation (1.00)	No KEGG annotation (1.00)	No KEGG annotation (1.00)	No KEGG annotation (1.00)
fam1770	0	0	0	0	0	0	0	0	0	0	0	0	0	0	0	0	0	0	0	0	0	0	0	0	0	0	0	1	0	0	0	0	1	0	0	2	3	288	0	No domains detected (0.67)	No KEGG annotation (1.00)	No KEGG annotation (1.00)	No KEGG annotation (1.00)	No KEGG annotation (1.00)	No KEGG annotation (1.00)
fam1784	0	0	0	0	0	0	0	0	0	0	0	0	0	0	0	0	0	0	0	0	0	0	0	0	0	0	0	0	1	1	0	0	0	0	0	2	2	134	0	No domains detected (1.00)	No KEGG annotation (1.00)	No KEGG annotation (1.00)	No KEGG annotation (1.00)	No KEGG annotation (1.00)	No KEGG annotation (1.00)
fam1799	0	0	0	0	0	0	0	0	0	0	0	0	0	0	0	0	0	0	0	0	0	0	0	0	0	0	0	0	0	0	0	0	1	1	0	2	2	123	0	No domains detected (1.00)	No KEGG annotation (1.00)	No KEGG annotation (1.00)	No KEGG annotation (1.00)	No KEGG annotation (1.00)	No KEGG annotation (1.00)
fam1803	0	0	0	0	0	0	0	0	0	0	0	0	0	0	0	0	0	0	0	0	0	0	0	0	0	0	0	0	1	1	0	0	0	0	0	2	2	61	0	No domains detected (1.00)	No KEGG annotation (1.00)	No KEGG annotation (1.00)	No KEGG annotation (1.00)	No KEGG annotation (1.00)	No KEGG annotation (1.00)
fam1804	0	0	0	0	0	0	0	0	0	0	0	0	0	0	0	0	0	0	0	0	0	0	0	1	0	1	0	0	0	0	0	0	0	0	0	2	2	58	0	No domains detected (1.00)	No KEGG annotation (1.00)	No KEGG annotation (1.00)	No KEGG annotation (1.00)	No KEGG annotation (1.00)	No KEGG annotation (1.00)
fam1808	0	0	0	0	0	0	0	0	0	0	0	0	0	0	0	0	0	0	0	0	0	0	0	0	1	0	1	0	0	0	0	0	0	0	0	2	2	128	0	No domains detected (1.00)	No KEGG annotation (1.00)	No KEGG annotation (1.00)	No KEGG annotation (1.00)	No KEGG annotation (1.00)	No KEGG annotation (1.00)
fam1837	0	0	0	0	0	0	0	0	0	0	0	0	0	0	0	0	0	0	0	0	0	0	0	0	0	0	0	0	0	0	0	0	1	1	0	2	2	167	0	No domains detected (1.00)	No KEGG annotation (1.00)	No KEGG annotation (1.00)	No KEGG annotation (1.00)	No KEGG annotation (1.00)	No KEGG annotation (1.00)
fam1844	0	0	0	0	0	0	0	0	0	0	0	0	0	0	0	0	0	0	0	0	0	0	0	0	0	0	0	0	0	0	0	0	1	1	0	2	2	144	0	No domains detected (1.00)	No KEGG annotation (1.00)	No KEGG annotation (1.00)	No KEGG annotation (1.00)	No KEGG annotation (1.00)	No KEGG annotation (1.00)
fam1862	0	0	0	0	0	0	0	0	0	0	0	0	0	0	0	0	0	0	0	0	0	0	0	0	0	0	0	0	1	1	0	0	0	0	0	2	2	119	0	No domains detected (1.00)	No KEGG annotation (1.00)	No KEGG annotation (1.00)	No KEGG annotation (1.00)	No KEGG annotation (1.00)	No KEGG annotation (1.00)
fam1904	0	0	0	0	0	0	0	0	0	0	0	0	0	0	0	0	0	0	0	0	0	0	0	0	0	0	0	0	1	1	0	0	0	0	0	2	2	62	0	No domains detected (1.00)	No KEGG annotation (1.00)	No KEGG annotation (1.00)	No KEGG annotation (1.00)	No KEGG annotation (1.00)	No KEGG annotation (1.00)
fam1918	0	0	0	0	0	0	0	0	0	0	0	0	0	0	0	0	0	0	0	0	0	0	0	0	0	0	0	0	1	1	0	0	0	0	0	2	2	89	0	No domains detected (1.00)	No KEGG annotation (1.00)	No KEGG annotation (1.00)	No KEGG annotation (1.00)	No KEGG annotation (1.00)	No KEGG annotation (1.00)
fam1948	0	0	0	0	0	0	0	0	0	0	0	0	0	0	0	0	0	0	0	0	0	0	0	0	0	0	0	0	1	1	0	0	0	0	0	2	2	101	0	No domains detected (1.00)	No KEGG annotation (1.00)	No KEGG annotation (1.00)	No KEGG annotation (1.00)	No KEGG annotation (1.00)	No KEGG annotation (1.00)
fam1951	0	0	0	0	0	0	0	0	0	0	0	0	0	0	0	0	0	0	0	0	0	0	0	0	0	0	0	0	0	0	0	0	1	1	0	2	2	194	0	No domains detected (1.00)	No KEGG annotation (1.00)	No KEGG annotation (1.00)	No KEGG annotation (1.00)	No KEGG annotation (1.00)	No KEGG annotation (1.00)
fam1962	0	0	0	0	0	0	0	0	0	0	0	0	0	0	0	0	0	0	0	0	0	0	0	0	0	0	0	0	1	1	0	0	0	0	0	2	2	88	0	No domains detected (1.00)	No KEGG annotation (1.00)	No KEGG annotation (1.00)	No KEGG annotation (1.00)	No KEGG annotation (1.00)	No KEGG annotation (1.00)
fam1999	0	0	0	0	0	0	0	0	0	0	0	0	0	0	0	0	0	0	0	0	0	0	0	0	0	1	1	0	0	0	0	0	0	0	0	2	2	64	0	No domains detected (1.00)	No KEGG annotation (1.00)	No KEGG annotation (1.00)	No KEGG annotation (1.00)	No KEGG annotation (1.00)	No KEGG annotation (1.00)
fam2001	0	0	0	0	0	0	0	0	0	0	0	0	0	0	0	0	0	0	0	0	0	0	0	0	0	0	0	0	0	0	0	0	1	1	0	2	2	89	0	No domains detected (1.00)	No KEGG annotation (1.00)	No KEGG annotation (1.00)	No KEGG annotation (1.00)	No KEGG annotation (1.00)	No KEGG annotation (1.00)
fam2009	0	0	0	0	0	0	0	0	0	0	0	0	0	0	0	0	0	0	0	0	0	0	0	0	0	0	0	0	0	1	1	0	0	0	0	2	2	84	0	No domains detected (1.00)	No KEGG annotation (1.00)	No KEGG annotation (1.00)	No KEGG annotation (1.00)	No KEGG annotation (1.00)	No KEGG annotation (1.00)
fam2016	0	0	0	0	0	0	0	0	0	0	0	0	0	0	0	0	0	0	0	0	0	0	0	0	1	0	0	1	0	0	0	0	0	0	0	2	2	194	0	No domains detected (1.00)	No KEGG annotation (1.00)	No KEGG annotation (1.00)	No KEGG annotation (1.00)	No KEGG annotation (1.00)	No KEGG annotation (1.00)
fam2034	0	0	0	0	0	0	0	0	0	0	0	0	0	0	0	0	0	0	0	0	0	0	0	0	0	0	0	0	0	0	0	0	1	1	0	2	2	110	0	No domains detected (1.00)	No KEGG annotation (1.00)	No KEGG annotation (1.00)	No KEGG annotation (1.00)	No KEGG annotation (1.00)	No KEGG annotation (1.00)
fam2038	0	0	0	0	0	0	0	0	0	0	0	0	0	0	0	0	0	0	0	0	0	0	0	0	0	0	0	0	1	1	0	0	0	0	0	2	2	44	0	No domains detected (1.00)	No KEGG annotation (1.00)	No KEGG annotation (1.00)	No KEGG annotation (1.00)	No KEGG annotation (1.00)	No KEGG annotation (1.00)
fam2042	0	0	0	0	0	0	0	0	0	0	0	0	0	0	0	0	0	0	0	0	0	0	0	0	0	0	0	0	1	1	0	0	0	0	0	2	2	89	0	No domains detected (1.00)	No KEGG annotation (1.00)	No KEGG annotation (1.00)	No KEGG annotation (1.00)	No KEGG annotation (1.00)	No KEGG annotation (1.00)
fam2043	0	0	0	0	0	0	0	0	0	0	0	0	0	0	0	0	0	0	0	0	0	0	0	1	1	0	0	0	0	0	0	0	0	0	0	2	2	65	0	No domains detected (1.00)	No KEGG annotation (1.00)	No KEGG annotation (1.00)	No KEGG annotation (1.00)	No KEGG annotation (1.00)	No KEGG annotation (1.00)
fam2064	0	0	0	0	0	0	0	0	0	0	0	0	0	0	0	0	0	0	0	0	0	0	0	0	0	0	0	0	0	0	0	0	1	1	0	2	2	365	0	No domains detected (1.00)	No KEGG annotation (1.00)	No KEGG annotation (1.00)	No KEGG annotation (1.00)	No KEGG annotation (1.00)	No KEGG annotation (1.00)
fam2066	0	0	0	0	0	0	0	0	0	0	0	0	0	0	0	0	0	0	0	0	0	0	0	0	0	0	0	0	1	1	0	0	0	0	0	2	2	63	0	No domains detected (1.00)	No KEGG annotation (1.00)	No KEGG annotation (1.00)	No KEGG annotation (1.00)	No KEGG annotation (1.00)	No KEGG annotation (1.00)
fam2070	0	0	0	0	0	0	0	0	0	0	0	0	0	0	0	0	0	0	0	0	0	0	0	0	0	0	0	0	0	0	1	1	0	0	0	2	5	158	0	No domains detected (1.00)	No KEGG annotation (1.00)	No KEGG annotation (1.00)	No KEGG annotation (1.00)	No KEGG annotation (1.00)	No KEGG annotation (1.00)
fam2075	0	0	0	0	0	0	0	0	0	0	0	0	0	0	0	0	0	0	0	0	0	0	0	0	0	0	0	0	0	0	0	0	1	1	0	2	2	70	0	No domains detected (1.00)	No KEGG annotation (1.00)	No KEGG annotation (1.00)	No KEGG annotation (1.00)	No KEGG annotation (1.00)	No KEGG annotation (1.00)
fam2085	0	0	0	0	0	0	0	0	0	0	0	0	0	0	0	0	0	0	0	0	0	0	0	0	0	0	0	0	1	1	0	0	0	0	0	2	2	108	0	No domains detected (1.00)	No KEGG annotation (1.00)	No KEGG annotation (1.00)	No KEGG annotation (1.00)	No KEGG annotation (1.00)	No KEGG annotation (1.00)
fam2101	0	0	0	0	0	0	0	0	0	0	0	0	0	0	0	0	0	0	0	0	0	0	0	1	0	0	0	1	0	0	0	0	0	0	0	2	2	97	0	No domains detected (1.00)	No KEGG annotation (1.00)	No KEGG annotation (1.00)	No KEGG annotation (1.00)	No KEGG annotation (1.00)	No KEGG annotation (1.00)
fam2105	0	0	0	0	0	0	0	0	0	0	0	0	0	0	0	0	0	0	0	0	0	0	0	0	0	0	0	0	0	0	0	0	1	1	0	2	2	348	0	No domains detected (1.00)	No KEGG annotation (1.00)	No KEGG annotation (1.00)	No KEGG annotation (1.00)	No KEGG annotation (1.00)	No KEGG annotation (1.00)
fam2128	0	0	0	0	0	0	0	0	0	0	0	0	0	0	0	0	0	0	0	0	0	0	0	0	1	1	0	0	0	0	0	0	0	0	0	2	2	105	0	No domains detected (1.00)	No KEGG annotation (1.00)	No KEGG annotation (1.00)	No KEGG annotation (1.00)	No KEGG annotation (1.00)	No KEGG annotation (1.00)
fam2129	0	0	0	0	0	0	0	0	0	0	0	0	0	0	0	0	0	0	0	0	0	0	0	0	0	0	0	0	0	0	1	1	0	0	0	2	2	143	0	No domains detected (1.00)	No KEGG annotation (1.00)	No KEGG annotation (1.00)	No KEGG annotation (1.00)	No KEGG annotation (1.00)	No KEGG annotation (1.00)
fam2156	0	0	0	0	0	0	0	0	0	0	0	0	0	0	0	0	0	0	0	0	0	0	0	0	0	0	0	0	0	0	0	0	1	1	0	2	2	228	0	No domains detected (1.00)	No KEGG annotation (1.00)	No KEGG annotation (1.00)	No KEGG annotation (1.00)	No KEGG annotation (1.00)	No KEGG annotation (1.00)
fam2158	0	0	0	0	0	0	0	0	0	0	0	0	0	0	0	0	0	0	0	0	0	0	0	1	1	0	0	0	0	0	0	0	0	0	0	2	2	66	0	No domains detected (1.00)	No KEGG annotation (1.00)	No KEGG annotation (1.00)	No KEGG annotation (1.00)	No KEGG annotation (1.00)	No KEGG annotation (1.00)
fam2161	0	0	0	0	0	0	0	0	0	0	0	0	0	0	0	0	0	0	0	0	0	0	0	0	0	0	0	0	1	1	0	0	0	0	0	2	2	194	0	No domains detected (1.00)	No KEGG annotation (1.00)	No KEGG annotation (1.00)	No KEGG annotation (1.00)	No KEGG annotation (1.00)	No KEGG annotation (1.00)
fam2165	0	0	0	0	0	0	0	0	0	0	0	0	0	0	0	0	0	0	0	0	0	0	0	0	0	0	0	0	1	1	0	0	0	0	0	2	2	195	0	No domains detected (1.00)	No KEGG annotation (1.00)	No KEGG annotation (1.00)	No KEGG annotation (1.00)	No KEGG annotation (1.00)	No KEGG annotation (1.00)
fam2169	0	0	0	0	0	0	0	0	0	0	0	0	0	0	0	0	0	0	0	0	0	0	0	0	0	1	1	0	0	0	0	0	0	0	0	2	2	69	0	No domains detected (1.00)	No KEGG annotation (1.00)	No KEGG annotation (1.00)	No KEGG annotation (1.00)	No KEGG annotation (1.00)	No KEGG annotation (1.00)
fam2175	0	0	0	0	0	0	0	0	0	0	0	0	0	0	0	0	0	0	0	0	0	0	0	0	0	0	0	0	0	0	0	0	1	1	0	2	2	2040	0	No domains detected (1.00)	No KEGG annotation (1.00)	No KEGG annotation (1.00)	No KEGG annotation (1.00)	No KEGG annotation (1.00)	No KEGG annotation (1.00)
fam2206	0	0	0	0	0	0	0	0	0	0	0	0	0	0	0	0	0	0	0	0	0	0	0	1	1	0	0	0	0	0	0	0	0	0	0	2	2	88	0	No domains detected (1.00)	No KEGG annotation (1.00)	No KEGG annotation (1.00)	No KEGG annotation (1.00)	No KEGG annotation (1.00)	No KEGG annotation (1.00)
fam2214	0	0	0	0	0	0	0	0	0	0	0	0	0	0	0	0	0	0	0	0	0	0	0	0	0	0	1	0	0	0	0	0	1	0	0	2	2	50	0	No domains detected (1.00)	No KEGG annotation (1.00)	No KEGG annotation (1.00)	No KEGG annotation (1.00)	No KEGG annotation (1.00)	No KEGG annotation (1.00)
fam2226	0	0	0	0	0	0	0	0	0	0	0	0	0	0	0	0	0	0	0	0	0	0	0	0	0	0	0	0	0	0	0	0	1	1	0	2	2	256	0	No domains detected (1.00)	No KEGG annotation (1.00)	No KEGG annotation (1.00)	No KEGG annotation (1.00)	No KEGG annotation (1.00)	No KEGG annotation (1.00)
fam2241	0	0	0	0	0	0	0	0	0	0	0	0	0	0	0	0	0	0	0	0	0	0	0	0	0	1	1	0	0	0	0	0	0	0	0	2	2	142	0	No domains detected (1.00)	No KEGG annotation (1.00)	No KEGG annotation (1.00)	No KEGG annotation (1.00)	No KEGG annotation (1.00)	No KEGG annotation (1.00)
fam2258	0	0	0	0	0	0	0	0	0	0	0	0	0	0	0	0	0	0	0	0	0	0	0	1	0	1	0	0	0	0	0	0	0	0	0	2	2	96	0	No domains detected (1.00)	No KEGG annotation (1.00)	No KEGG annotation (1.00)	No KEGG annotation (1.00)	No KEGG annotation (1.00)	No KEGG annotation (1.00)
fam2264	0	0	0	0	0	0	0	0	0	0	0	0	0	0	0	0	0	0	0	0	0	0	0	0	0	0	0	0	1	1	0	0	0	0	0	2	2	204	0	No domains detected (1.00)	No KEGG annotation (1.00)	No KEGG annotation (1.00)	No KEGG annotation (1.00)	No KEGG annotation (1.00)	No KEGG annotation (1.00)
fam2271	0	0	0	0	0	0	0	0	0	0	0	0	0	0	0	0	0	0	0	0	0	0	0	0	0	0	0	0	1	1	0	0	0	0	0	2	2	175	0	No domains detected (1.00)	No KEGG annotation (1.00)	No KEGG annotation (1.00)	No KEGG annotation (1.00)	No KEGG annotation (1.00)	No KEGG annotation (1.00)
fam2276	0	0	0	0	0	0	0	0	0	0	0	0	0	0	0	0	0	0	0	0	0	0	0	0	0	0	0	0	1	1	0	0	0	0	0	2	2	134	0	No domains detected (1.00)	No KEGG annotation (1.00)	No KEGG annotation (1.00)	No KEGG annotation (1.00)	No KEGG annotation (1.00)	No KEGG annotation (1.00)
fam2309	0	0	0	0	0	0	0	0	0	0	0	0	0	0	0	0	0	0	0	0	0	0	0	0	0	0	0	0	1	1	0	0	0	0	0	2	2	128	0	No domains detected (1.00)	No KEGG annotation (1.00)	No KEGG annotation (1.00)	No KEGG annotation (1.00)	No KEGG annotation (1.00)	No KEGG annotation (1.00)
fam2310	0	0	0	0	0	0	0	0	0	0	0	0	0	0	0	0	0	0	0	0	0	0	0	0	0	0	0	0	0	0	0	0	1	1	0	2	2	61	0	No domains detected (1.00)	No KEGG annotation (1.00)	No KEGG annotation (1.00)	No KEGG annotation (1.00)	No KEGG annotation (1.00)	No KEGG annotation (1.00)
fam2311	0	0	0	0	0	0	0	0	0	0	0	0	0	0	0	0	0	0	0	0	0	0	0	0	0	0	0	0	0	0	0	0	1	1	0	2	2	51	0	No domains detected (1.00)	No KEGG annotation (1.00)	No KEGG annotation (1.00)	No KEGG annotation (1.00)	No KEGG annotation (1.00)	No KEGG annotation (1.00)
fam2313	0	0	0	0	0	0	0	0	0	0	0	0	0	0	0	0	0	0	0	0	0	0	0	0	0	0	0	0	0	0	1	1	0	0	0	2	2	84	0	No domains detected (1.00)	No KEGG annotation (1.00)	No KEGG annotation (1.00)	No KEGG annotation (1.00)	No KEGG annotation (1.00)	No KEGG annotation (1.00)
fam2364	0	0	0	0	0	0	0	0	0	0	0	0	0	0	0	0	0	0	0	0	0	0	0	0	0	0	0	0	0	0	0	0	1	1	0	2	2	114	0	No domains detected (1.00)	No KEGG annotation (1.00)	No KEGG annotation (1.00)	No KEGG annotation (1.00)	No KEGG annotation (1.00)	No KEGG annotation (1.00)
fam2368	0	0	0	0	0	0	0	0	0	0	0	0	0	0	0	0	0	0	0	0	0	0	0	1	1	0	0	0	0	0	0	0	0	0	0	2	2	64	0	No domains detected (1.00)	No KEGG annotation (1.00)	No KEGG annotation (1.00)	No KEGG annotation (1.00)	No KEGG annotation (1.00)	No KEGG annotation (1.00)
fam2371	0	0	0	0	0	0	0	0	0	0	0	0	0	0	0	0	0	0	0	0	0	0	0	0	0	0	0	0	0	0	0	0	1	1	0	2	3	88	0	No domains detected (1.00)	No KEGG annotation (1.00)	No KEGG annotation (1.00)	No KEGG annotation (1.00)	No KEGG annotation (1.00)	No KEGG annotation (1.00)
fam2377	0	0	0	0	0	0	0	0	0	0	0	0	0	0	0	0	0	0	0	0	0	0	0	0	0	0	0	0	1	1	0	0	0	0	0	2	2	139	0	No domains detected (1.00)	No KEGG annotation (1.00)	No KEGG annotation (1.00)	No KEGG annotation (1.00)	No KEGG annotation (1.00)	No KEGG annotation (1.00)
fam2385	0	0	0	0	0	0	0	0	0	0	0	0	0	0	0	0	0	0	0	0	0	0	0	0	0	0	0	0	1	1	0	0	0	0	0	2	2	86	0	No domains detected (1.00)	No KEGG annotation (1.00)	No KEGG annotation (1.00)	No KEGG annotation (1.00)	No KEGG annotation (1.00)	No KEGG annotation (1.00)
fam2406	0	0	0	0	0	0	0	0	0	0	0	0	0	0	0	0	0	0	0	0	0	0	0	0	0	0	0	0	0	0	0	0	1	1	0	2	2	141	0	No domains detected (1.00)	No KEGG annotation (1.00)	No KEGG annotation (1.00)	No KEGG annotation (1.00)	No KEGG annotation (1.00)	No KEGG annotation (1.00)
fam2417	0	0	0	0	0	0	0	0	0	0	0	0	0	0	0	0	0	0	0	0	0	0	0	0	0	0	0	0	0	0	0	0	1	1	0	2	2	96	0	No domains detected (1.00)	No KEGG annotation (1.00)	No KEGG annotation (1.00)	No KEGG annotation (1.00)	No KEGG annotation (1.00)	No KEGG annotation (1.00)
fam2418	0	0	0	0	0	0	0	0	0	0	0	0	0	0	0	0	0	0	0	0	0	0	0	0	0	0	0	0	1	1	0	0	0	0	0	2	2	64	0	No domains detected (1.00)	No KEGG annotation (1.00)	No KEGG annotation (1.00)	No KEGG annotation (1.00)	No KEGG annotation (1.00)	No KEGG annotation (1.00)
fam2423	0	0	0	0	0	0	0	0	0	0	0	0	0	0	0	0	0	0	0	0	0	0	0	0	0	0	0	0	1	1	0	0	0	0	0	2	2	186	0	No domains detected (1.00)	No KEGG annotation (1.00)	No KEGG annotation (1.00)	No KEGG annotation (1.00)	No KEGG annotation (1.00)	No KEGG annotation (1.00)
fam2429	0	0	0	0	0	0	0	0	0	0	0	0	0	0	0	0	0	0	0	0	0	0	0	0	0	0	0	0	0	0	0	0	1	1	0	2	3	291	0	No domains detected (1.00)	No KEGG annotation (1.00)	No KEGG annotation (1.00)	No KEGG annotation (1.00)	No KEGG annotation (1.00)	No KEGG annotation (1.00)
fam2465	0	0	0	0	0	0	0	0	0	0	0	0	0	0	0	0	0	0	0	0	0	0	0	0	0	0	0	0	0	0	0	0	1	1	0	2	2	146	0	No domains detected (1.00)	No KEGG annotation (1.00)	No KEGG annotation (1.00)	No KEGG annotation (1.00)	No KEGG annotation (1.00)	No KEGG annotation (1.00)
fam2467	0	0	0	0	0	0	0	0	0	0	0	0	0	0	0	0	0	0	0	0	0	0	0	0	0	0	0	0	1	1	0	0	0	0	0	2	2	97	0	No domains detected (1.00)	No KEGG annotation (1.00)	No KEGG annotation (1.00)	No KEGG annotation (1.00)	No KEGG annotation (1.00)	No KEGG annotation (1.00)
fam2470	0	0	0	0	0	0	0	0	0	0	0	0	0	0	0	0	0	0	0	0	0	0	0	0	1	1	0	0	0	0	0	0	0	0	0	2	4	287	0	No domains detected (1.00)	No KEGG annotation (1.00)	No KEGG annotation (1.00)	No KEGG annotation (1.00)	No KEGG annotation (1.00)	No KEGG annotation (1.00)
fam2472	0	0	0	0	0	0	0	0	0	0	0	0	0	0	0	0	0	0	0	0	0	0	0	1	1	0	0	0	0	0	0	0	0	0	0	2	3	64	0	No domains detected (1.00)	No KEGG annotation (1.00)	No KEGG annotation (1.00)	No KEGG annotation (1.00)	No KEGG annotation (1.00)	No KEGG annotation (1.00)
fam2503	0	0	0	0	0	0	0	0	0	0	0	0	0	0	0	0	0	0	0	0	0	0	0	0	0	0	0	0	1	1	0	0	0	0	0	2	2	58	0	No domains detected (1.00)	No KEGG annotation (1.00)	No KEGG annotation (1.00)	No KEGG annotation (1.00)	No KEGG annotation (1.00)	No KEGG annotation (1.00)
fam2504	0	0	0	0	0	0	0	0	0	0	0	0	0	0	0	0	0	0	0	0	0	0	0	0	0	0	0	0	0	0	0	0	1	1	0	2	2	171	0	No domains detected (1.00)	No KEGG annotation (1.00)	No KEGG annotation (1.00)	No KEGG annotation (1.00)	No KEGG annotation (1.00)	No KEGG annotation (1.00)
fam2522	0	0	0	0	0	0	0	0	0	0	0	0	0	0	0	0	0	0	0	0	0	0	0	0	0	1	1	0	0	0	0	0	0	0	0	2	2	424	0	GP88 (PF17338) (1.00)	No KEGG annotation (1.00)	No KEGG annotation (1.00)	No KEGG annotation (1.00)	No KEGG annotation (1.00)	No KEGG annotation (1.00)
fam2540	0	0	0	0	0	0	0	0	0	0	0	0	0	0	0	0	0	0	0	0	0	0	0	0	0	0	0	0	1	1	0	0	0	0	0	2	2	71	0	No domains detected (1.00)	No KEGG annotation (1.00)	No KEGG annotation (1.00)	No KEGG annotation (1.00)	No KEGG annotation (1.00)	No KEGG annotation (1.00)
fam2550	0	0	0	0	0	0	0	0	0	0	0	0	0	0	0	0	0	0	0	0	0	0	0	0	0	0	0	0	1	1	0	0	0	0	0	2	2	47	0	No domains detected (1.00)	No KEGG annotation (1.00)	No KEGG annotation (1.00)	No KEGG annotation (1.00)	No KEGG annotation (1.00)	No KEGG annotation (1.00)
fam2552	0	0	0	0	0	0	0	0	0	0	0	0	0	0	0	0	0	0	0	0	0	0	0	0	0	0	0	0	1	1	0	0	0	0	0	2	2	114	0	No domains detected (1.00)	No KEGG annotation (1.00)	No KEGG annotation (1.00)	No KEGG annotation (1.00)	No KEGG annotation (1.00)	No KEGG annotation (1.00)
fam2554	0	0	0	0	0	0	0	0	0	0	0	0	0	0	0	0	0	0	0	0	0	0	0	0	0	0	0	0	0	0	0	0	1	1	0	2	2	87	0	No domains detected (1.00)	No KEGG annotation (1.00)	No KEGG annotation (1.00)	No KEGG annotation (1.00)	No KEGG annotation (1.00)	No KEGG annotation (1.00)
fam2557	0	0	0	0	0	0	0	0	0	0	0	0	0	0	0	0	0	0	0	0	0	0	0	0	0	0	0	0	1	1	0	0	0	0	0	2	2	113	2	No domains detected (1.00)	No KEGG annotation (1.00)	No KEGG annotation (1.00)	No KEGG annotation (1.00)	No KEGG annotation (1.00)	No KEGG annotation (1.00)
fam2559	0	0	0	0	0	0	0	0	0	0	0	0	0	0	0	0	0	0	0	0	0	0	0	0	0	0	0	0	1	1	0	0	0	0	0	2	2	147	0	No domains detected (1.00)	No KEGG annotation (1.00)	No KEGG annotation (1.00)	No KEGG annotation (1.00)	No KEGG annotation (1.00)	No KEGG annotation (1.00)
fam2586	0	0	0	0	0	0	0	0	0	0	0	0	0	0	0	0	0	0	0	0	0	0	0	0	0	0	0	0	0	0	1	0	0	0	1	2	2	400	0	No domains detected (1.00)	No KEGG annotation (1.00)	No KEGG annotation (1.00)	No KEGG annotation (1.00)	No KEGG annotation (1.00)	No KEGG annotation (1.00)
fam2588	0	0	0	0	0	0	0	0	0	0	0	0	0	0	0	0	0	0	0	0	0	0	0	0	0	0	0	0	1	1	0	0	0	0	0	2	2	146	0	No domains detected (1.00)	No KEGG annotation (1.00)	No KEGG annotation (1.00)	No KEGG annotation (1.00)	No KEGG annotation (1.00)	No KEGG annotation (1.00)
fam2591	0	0	0	0	0	0	0	0	0	0	0	0	0	0	0	0	0	0	0	0	0	0	0	0	0	0	0	0	1	1	0	0	0	0	0	2	2	43	0	No domains detected (1.00)	No KEGG annotation (1.00)	No KEGG annotation (1.00)	No KEGG annotation (1.00)	No KEGG annotation (1.00)	No KEGG annotation (1.00)
fam2592	0	0	0	0	0	0	0	0	0	0	0	0	0	0	0	0	0	0	0	0	0	0	0	1	0	0	0	1	0	0	0	0	0	0	0	2	2	402	0	No domains detected (1.00)	No KEGG annotation (1.00)	No KEGG annotation (1.00)	No KEGG annotation (1.00)	No KEGG annotation (1.00)	No KEGG annotation (1.00)
fam2602	0	0	0	0	0	0	0	0	0	0	0	0	0	0	0	0	0	0	0	0	0	0	0	0	0	0	0	0	1	1	0	0	0	0	0	2	2	72	0	No domains detected (1.00)	No KEGG annotation (1.00)	No KEGG annotation (1.00)	No KEGG annotation (1.00)	No KEGG annotation (1.00)	No KEGG annotation (1.00)
fam2605	0	0	0	0	0	0	0	0	0	0	0	0	0	0	0	0	0	0	0	0	0	0	0	0	0	0	0	0	0	0	0	0	1	1	0	2	3	748	0	No domains detected (1.00)	No KEGG annotation (1.00)	No KEGG annotation (1.00)	No KEGG annotation (1.00)	No KEGG annotation (1.00)	No KEGG annotation (1.00)
fam2606	0	0	0	0	0	0	0	0	0	0	0	0	0	0	0	0	0	0	0	0	0	0	0	0	0	0	0	0	0	0	0	0	1	1	0	2	2	139	0	No domains detected (1.00)	No KEGG annotation (1.00)	No KEGG annotation (1.00)	No KEGG annotation (1.00)	No KEGG annotation (1.00)	No KEGG annotation (1.00)
fam2614	0	0	0	0	0	0	0	0	0	0	0	0	0	0	0	0	0	0	0	0	0	0	0	0	0	0	0	0	1	1	0	0	0	0	0	2	2	56	0	No domains detected (1.00)	No KEGG annotation (1.00)	No KEGG annotation (1.00)	No KEGG annotation (1.00)	No KEGG annotation (1.00)	No KEGG annotation (1.00)
fam2615	0	0	0	0	0	0	0	0	0	0	0	0	0	0	0	0	0	0	0	0	0	0	0	0	0	0	0	0	1	0	1	0	0	0	0	2	2	64	0	No domains detected (1.00)	No KEGG annotation (1.00)	No KEGG annotation (1.00)	No KEGG annotation (1.00)	No KEGG annotation (1.00)	No KEGG annotation (1.00)
fam2622	0	0	0	0	0	0	0	0	0	0	0	0	0	0	0	0	0	0	0	0	0	0	0	0	0	0	0	0	1	1	0	0	0	0	0	2	2	80	0	No domains detected (1.00)	No KEGG annotation (1.00)	No KEGG annotation (1.00)	No KEGG annotation (1.00)	No KEGG annotation (1.00)	No KEGG annotation (1.00)
fam2629	0	0	0	0	0	0	0	0	0	0	0	0	0	0	0	0	0	0	0	0	0	0	0	0	0	0	0	0	1	0	1	0	0	0	0	2	2	84	2	No domains detected (1.00)	No KEGG annotation (1.00)	No KEGG annotation (1.00)	No KEGG annotation (1.00)	No KEGG annotation (1.00)	No KEGG annotation (1.00)
fam2637	0	0	0	0	0	0	0	0	0	0	0	0	0	0	0	0	0	0	0	0	0	0	0	0	0	1	0	0	0	0	0	0	1	0	0	2	2	33	1	No domains detected (1.00)	No KEGG annotation (1.00)	No KEGG annotation (1.00)	No KEGG annotation (1.00)	No KEGG annotation (1.00)	No KEGG annotation (1.00)
fam2652	0	0	0	0	0	0	0	0	0	0	0	0	0	0	0	0	0	0	0	0	0	0	0	0	0	0	0	0	0	0	0	0	1	1	0	2	3	76	0	No domains detected (1.00)	No KEGG annotation (1.00)	No KEGG annotation (1.00)	No KEGG annotation (1.00)	No KEGG annotation (1.00)	No KEGG annotation (1.00)
fam2657	0	0	0	0	0	0	0	0	0	0	0	0	0	0	0	0	0	0	0	0	0	0	0	0	0	0	0	0	1	1	0	0	0	0	0	2	2	188	0	No domains detected (1.00)	No KEGG annotation (1.00)	No KEGG annotation (1.00)	No KEGG annotation (1.00)	No KEGG annotation (1.00)	No KEGG annotation (1.00)
fam2699	0	0	0	0	0	0	0	0	0	0	0	0	0	0	0	0	0	0	0	0	0	0	0	0	0	0	0	0	1	1	0	0	0	0	0	2	2	45	1	No domains detected (1.00)	No KEGG annotation (1.00)	No KEGG annotation (1.00)	No KEGG annotation (1.00)	No KEGG annotation (1.00)	No KEGG annotation (1.00)
fam2705	0	0	0	0	0	0	0	0	0	0	0	0	0	0	0	0	0	0	0	0	0	0	0	0	0	0	0	0	0	0	0	0	1	1	0	2	2	63	0	No domains detected (1.00)	No KEGG annotation (1.00)	No KEGG annotation (1.00)	No KEGG annotation (1.00)	No KEGG annotation (1.00)	No KEGG annotation (1.00)
fam2706	0	0	0	0	0	0	0	0	0	0	0	0	0	0	0	0	0	0	0	0	0	0	0	0	0	0	0	0	0	0	0	0	1	1	0	2	2	63	0	No domains detected (1.00)	No KEGG annotation (1.00)	No KEGG annotation (1.00)	No KEGG annotation (1.00)	No KEGG annotation (1.00)	No KEGG annotation (1.00)
fam2715	0	0	0	0	0	0	0	0	0	0	0	0	0	0	0	0	0	0	0	0	0	0	0	0	0	0	0	0	1	1	0	0	0	0	0	2	2	183	0	No domains detected (1.00)	No KEGG annotation (1.00)	No KEGG annotation (1.00)	No KEGG annotation (1.00)	No KEGG annotation (1.00)	No KEGG annotation (1.00)
fam2720	0	0	0	0	0	0	0	0	0	0	0	0	0	0	0	0	0	0	0	0	0	0	0	0	0	0	0	0	1	0	1	0	0	0	0	2	2	94	0	No domains detected (1.00)	No KEGG annotation (1.00)	No KEGG annotation (1.00)	No KEGG annotation (1.00)	No KEGG annotation (1.00)	No KEGG annotation (1.00)
fam2727	0	0	0	0	0	0	0	0	0	0	0	0	0	0	0	0	0	0	0	0	0	0	0	0	0	0	0	0	0	0	0	0	1	1	0	2	2	97	0	No domains detected (1.00)	No KEGG annotation (1.00)	No KEGG annotation (1.00)	No KEGG annotation (1.00)	No KEGG annotation (1.00)	No KEGG annotation (1.00)
fam2739	0	0	0	0	0	0	0	0	0	0	0	0	0	0	0	0	0	0	0	0	0	0	0	0	0	0	0	0	1	1	0	0	0	0	0	2	2	150	0	No domains detected (1.00)	No KEGG annotation (1.00)	No KEGG annotation (1.00)	No KEGG annotation (1.00)	No KEGG annotation (1.00)	No KEGG annotation (1.00)
fam2769	0	0	0	0	0	0	0	0	0	0	0	0	0	0	0	0	0	0	0	0	0	0	0	0	0	0	0	0	1	1	0	0	0	0	0	2	2	92	0	No domains detected (1.00)	No KEGG annotation (1.00)	No KEGG annotation (1.00)	No KEGG annotation (1.00)	No KEGG annotation (1.00)	No KEGG annotation (1.00)
fam2775	0	0	0	0	0	0	0	0	0	0	0	0	0	0	0	0	0	0	0	0	0	0	0	0	0	0	0	0	0	0	0	0	1	1	0	2	2	136	0	No domains detected (1.00)	No KEGG annotation (1.00)	No KEGG annotation (1.00)	No KEGG annotation (1.00)	No KEGG annotation (1.00)	No KEGG annotation (1.00)
fam2784	0	0	0	0	0	0	0	0	0	0	0	0	0	0	0	0	0	0	0	0	0	0	0	0	0	0	0	0	1	1	0	0	0	0	0	2	2	93	0	No domains detected (1.00)	No KEGG annotation (1.00)	No KEGG annotation (1.00)	No KEGG annotation (1.00)	No KEGG annotation (1.00)	No KEGG annotation (1.00)
fam2846	0	0	0	0	0	0	0	0	0	0	0	0	0	0	0	0	0	0	0	0	0	0	0	0	0	0	0	0	0	0	1	0	0	0	1	2	2	779	0	Peptidase_S74 (PF13884) (1.00)	No KEGG annotation (1.00)	No KEGG annotation (1.00)	No KEGG annotation (1.00)	No KEGG annotation (1.00)	No KEGG annotation (1.00)
fam2875	0	0	0	0	0	0	0	0	0	0	0	0	0	0	0	0	0	0	0	0	0	0	0	0	0	1	0	0	0	0	0	0	1	0	0	2	2	71	0	No domains detected (1.00)	No KEGG annotation (1.00)	No KEGG annotation (1.00)	No KEGG annotation (1.00)	No KEGG annotation (1.00)	No KEGG annotation (1.00)
fam2912	0	0	0	0	0	0	0	0	0	0	0	0	0	0	0	0	0	0	0	0	0	0	0	0	0	0	0	0	0	0	1	0	0	0	1	2	2	703	0	No domains detected (1.00)	No KEGG annotation (1.00)	No KEGG annotation (1.00)	No KEGG annotation (1.00)	No KEGG annotation (1.00)	No KEGG annotation (1.00)
fam2920	0	0	0	0	0	0	0	0	0	0	0	0	0	0	0	0	0	0	0	0	0	0	0	0	0	0	0	0	1	1	0	0	0	0	0	2	2	113	0	No domains detected (1.00)	No KEGG annotation (1.00)	No KEGG annotation (1.00)	No KEGG annotation (1.00)	No KEGG annotation (1.00)	No KEGG annotation (1.00)
fam2923	0	0	0	0	0	0	0	0	0	0	0	0	0	0	0	0	0	0	0	0	0	0	0	0	0	0	0	0	1	1	0	0	0	0	0	2	2	134	0	No domains detected (1.00)	No KEGG annotation (1.00)	No KEGG annotation (1.00)	No KEGG annotation (1.00)	No KEGG annotation (1.00)	No KEGG annotation (1.00)
fam2959	0	0	0	0	0	0	0	0	0	0	0	0	0	0	0	0	0	0	0	0	0	0	0	0	0	0	0	0	1	1	0	0	0	0	0	2	2	148	0	No domains detected (1.00)	No KEGG annotation (1.00)	No KEGG annotation (1.00)	No KEGG annotation (1.00)	No KEGG annotation (1.00)	No KEGG annotation (1.00)
fam2967	0	0	0	0	0	0	0	0	0	0	0	0	0	0	0	0	0	0	0	0	0	0	0	0	0	1	0	1	0	0	0	0	0	0	0	2	2	88	0	No domains detected (1.00)	No KEGG annotation (1.00)	No KEGG annotation (1.00)	No KEGG annotation (1.00)	No KEGG annotation (1.00)	No KEGG annotation (1.00)
fam2973	0	0	0	0	0	0	0	0	0	0	0	0	0	0	0	0	0	0	0	0	0	0	0	0	0	1	1	0	0	0	0	0	0	0	0	2	2	88	0	No domains detected (1.00)	No KEGG annotation (1.00)	No KEGG annotation (1.00)	No KEGG annotation (1.00)	No KEGG annotation (1.00)	No KEGG annotation (1.00)
fam2986	0	0	0	0	0	0	0	0	0	0	0	0	0	0	0	0	0	0	0	0	0	0	0	0	0	0	0	0	1	1	0	0	0	0	0	2	2	89	0	No domains detected (1.00)	No KEGG annotation (1.00)	No KEGG annotation (1.00)	No KEGG annotation (1.00)	No KEGG annotation (1.00)	No KEGG annotation (1.00)
fam3003	0	0	0	0	0	0	0	0	0	0	0	0	0	0	0	0	0	0	0	0	0	0	0	0	1	1	0	0	0	0	0	0	0	0	0	2	3	307	0	No domains detected (1.00)	No KEGG annotation (1.00)	No KEGG annotation (1.00)	No KEGG annotation (1.00)	No KEGG annotation (1.00)	No KEGG annotation (1.00)
fam3008	0	0	0	0	0	0	0	0	0	0	0	0	0	0	0	0	0	0	0	0	0	0	0	0	0	0	0	0	0	0	1	1	0	0	0	2	2	202	1	DUF1190 (PF06693) (1.00)	No KEGG annotation (1.00)	No KEGG annotation (1.00)	No KEGG annotation (1.00)	No KEGG annotation (1.00)	No KEGG annotation (1.00)
fam3014	0	0	0	0	0	0	0	0	0	0	0	0	0	0	0	0	0	0	0	0	0	0	0	0	1	0	1	0	0	0	0	0	0	0	0	2	2	121	0	No domains detected (1.00)	No KEGG annotation (1.00)	No KEGG annotation (1.00)	No KEGG annotation (1.00)	No KEGG annotation (1.00)	No KEGG annotation (1.00)
fam3031	0	0	0	0	0	0	0	0	0	0	0	0	0	0	0	0	0	0	0	0	0	0	0	0	0	1	0	1	0	0	0	0	0	0	0	2	2	110	0	No domains detected (1.00)	No KEGG annotation (1.00)	No KEGG annotation (1.00)	No KEGG annotation (1.00)	No KEGG annotation (1.00)	No KEGG annotation (1.00)
fam3048	0	0	0	0	0	0	0	0	0	0	0	0	0	0	0	0	0	0	0	0	0	0	0	1	1	0	0	0	0	0	0	0	0	0	0	2	2	141	0	No domains detected (1.00)	No KEGG annotation (1.00)	No KEGG annotation (1.00)	No KEGG annotation (1.00)	No KEGG annotation (1.00)	No KEGG annotation (1.00)
fam3054	0	0	0	0	0	0	0	0	0	0	0	0	0	0	0	0	0	0	0	0	0	0	0	0	0	0	0	0	1	1	0	0	0	0	0	2	2	40	0	No domains detected (1.00)	No KEGG annotation (1.00)	No KEGG annotation (1.00)	No KEGG annotation (1.00)	No KEGG annotation (1.00)	No KEGG annotation (1.00)
fam3081	0	0	0	0	0	0	0	0	0	0	0	0	0	0	0	0	0	0	0	0	0	0	0	0	0	0	0	0	1	1	0	0	0	0	0	2	2	73	0	No domains detected (1.00)	No KEGG annotation (1.00)	No KEGG annotation (1.00)	No KEGG annotation (1.00)	No KEGG annotation (1.00)	No KEGG annotation (1.00)
fam3084	0	0	0	0	0	0	0	0	0	0	0	0	0	0	0	0	0	0	0	0	0	0	0	0	0	0	0	0	1	1	0	0	0	0	0	2	2	189	0	No domains detected (1.00)	No KEGG annotation (1.00)	No KEGG annotation (1.00)	No KEGG annotation (1.00)	No KEGG annotation (1.00)	No KEGG annotation (1.00)
fam3092	0	0	0	0	0	0	0	0	0	0	0	0	0	0	0	0	0	0	0	0	0	0	0	0	0	0	0	0	0	0	0	0	1	1	0	2	3	65	0	No domains detected (1.00)	No KEGG annotation (1.00)	No KEGG annotation (1.00)	No KEGG annotation (1.00)	No KEGG annotation (1.00)	No KEGG annotation (1.00)
fam3101	0	0	0	0	0	0	0	0	0	0	0	0	0	0	0	0	0	0	0	0	0	0	0	0	0	0	0	0	0	0	0	0	1	1	0	2	2	104	0	No domains detected (1.00)	No KEGG annotation (1.00)	No KEGG annotation (1.00)	No KEGG annotation (1.00)	No KEGG annotation (1.00)	No KEGG annotation (1.00)
fam3102	0	0	0	0	0	0	0	0	0	0	0	0	0	0	0	0	0	0	0	0	0	0	0	0	0	0	0	0	1	1	0	0	0	0	0	2	2	190	0	No domains detected (1.00)	No KEGG annotation (1.00)	No KEGG annotation (1.00)	No KEGG annotation (1.00)	No KEGG annotation (1.00)	No KEGG annotation (1.00)
fam3121	0	0	0	0	0	0	0	0	0	0	0	0	0	0	0	0	0	0	0	0	0	0	0	0	0	0	0	0	1	1	0	0	0	0	0	2	2	113	0	No domains detected (1.00)	No KEGG annotation (1.00)	No KEGG annotation (1.00)	No KEGG annotation (1.00)	No KEGG annotation (1.00)	No KEGG annotation (1.00)
fam3154	0	0	0	0	0	0	0	0	0	0	0	0	0	0	0	0	0	0	0	0	0	0	0	0	0	0	0	0	1	1	0	0	0	0	0	2	2	100	0	No domains detected (1.00)	No KEGG annotation (1.00)	No KEGG annotation (1.00)	No KEGG annotation (1.00)	No KEGG annotation (1.00)	No KEGG annotation (1.00)
fam3157	0	0	0	0	0	0	0	0	0	0	0	0	0	0	0	0	0	0	0	0	0	0	0	0	0	0	0	0	0	0	0	0	1	1	0	2	2	67	0	No domains detected (1.00)	No KEGG annotation (1.00)	No KEGG annotation (1.00)	No KEGG annotation (1.00)	No KEGG annotation (1.00)	No KEGG annotation (1.00)
fam3174	0	0	0	0	0	0	0	0	0	0	0	0	0	0	0	0	0	0	0	0	0	0	0	0	0	0	0	0	1	1	0	0	0	0	0	2	2	189	0	No domains detected (1.00)	No KEGG annotation (1.00)	No KEGG annotation (1.00)	No KEGG annotation (1.00)	No KEGG annotation (1.00)	No KEGG annotation (1.00)
fam3211	0	0	0	0	0	0	0	0	0	0	0	0	0	0	0	0	0	0	0	0	0	0	0	0	1	0	0	1	0	0	0	0	0	0	0	2	2	223	0	No domains detected (1.00)	No KEGG annotation (1.00)	No KEGG annotation (1.00)	No KEGG annotation (1.00)	No KEGG annotation (1.00)	No KEGG annotation (1.00)
fam3237	0	0	0	0	0	0	0	0	0	0	0	0	0	0	0	0	0	0	0	0	0	0	0	0	0	0	0	0	0	0	0	0	1	1	0	2	2	87	0	No domains detected (1.00)	No KEGG annotation (1.00)	No KEGG annotation (1.00)	No KEGG annotation (1.00)	No KEGG annotation (1.00)	No KEGG annotation (1.00)
fam3241	0	0	0	0	0	0	0	0	0	0	0	0	0	0	0	0	0	0	0	0	0	0	0	0	0	0	0	0	0	0	0	0	1	1	0	2	2	57	0	No domains detected (1.00)	No KEGG annotation (1.00)	No KEGG annotation (1.00)	No KEGG annotation (1.00)	No KEGG annotation (1.00)	No KEGG annotation (1.00)
fam3249	0	0	0	0	0	0	0	0	0	0	0	0	0	0	0	0	0	0	0	0	0	0	0	0	0	0	0	0	0	0	0	0	1	1	0	2	2	86	0	No domains detected (1.00)	No KEGG annotation (1.00)	No KEGG annotation (1.00)	No KEGG annotation (1.00)	No KEGG annotation (1.00)	No KEGG annotation (1.00)
fam3256	0	0	0	0	0	0	0	0	0	0	0	0	0	0	0	0	0	0	0	0	0	0	0	0	0	0	1	0	0	0	0	0	1	0	0	2	2	104	0	No domains detected (1.00)	No KEGG annotation (1.00)	No KEGG annotation (1.00)	No KEGG annotation (1.00)	No KEGG annotation (1.00)	No KEGG annotation (1.00)
fam3259	0	0	0	0	0	0	0	0	0	0	0	0	0	0	0	0	0	0	0	0	0	0	0	0	0	0	0	0	1	1	0	0	0	0	0	2	2	93	0	No domains detected (1.00)	No KEGG annotation (1.00)	No KEGG annotation (1.00)	No KEGG annotation (1.00)	No KEGG annotation (1.00)	No KEGG annotation (1.00)
fam3260	0	0	0	0	0	0	0	0	0	0	0	0	0	0	0	0	0	0	0	0	0	0	0	0	0	0	0	0	1	1	0	0	0	0	0	2	2	171	0	No domains detected (1.00)	No KEGG annotation (1.00)	No KEGG annotation (1.00)	No KEGG annotation (1.00)	No KEGG annotation (1.00)	No KEGG annotation (1.00)
fam3263	0	0	0	0	0	0	0	0	0	0	0	0	0	0	0	0	0	0	0	0	0	0	0	0	0	0	0	0	1	1	0	0	0	0	0	2	2	91	0	No domains detected (1.00)	No KEGG annotation (1.00)	No KEGG annotation (1.00)	No KEGG annotation (1.00)	No KEGG annotation (1.00)	No KEGG annotation (1.00)
fam3275	0	0	0	0	0	0	0	0	0	0	0	0	0	0	0	0	0	0	0	0	0	0	0	0	0	0	0	0	1	0	0	1	0	0	0	2	2	86	1	No domains detected (1.00)	No KEGG annotation (1.00)	No KEGG annotation (1.00)	No KEGG annotation (1.00)	No KEGG annotation (1.00)	No KEGG annotation (1.00)
fam3280	0	0	0	0	0	0	0	0	0	0	0	0	0	0	0	0	0	0	0	0	0	0	0	0	0	0	0	0	1	1	0	0	0	0	0	2	2	62	0	No domains detected (1.00)	No KEGG annotation (1.00)	No KEGG annotation (1.00)	No KEGG annotation (1.00)	No KEGG annotation (1.00)	No KEGG annotation (1.00)
fam3284	0	0	0	0	0	0	0	0	0	0	0	0	0	0	0	0	0	0	0	0	0	0	0	0	0	0	1	0	0	0	0	0	1	0	0	2	2	370	0	No domains detected (0.50)	No KEGG annotation (1.00)	No KEGG annotation (1.00)	No KEGG annotation (1.00)	No KEGG annotation (1.00)	No KEGG annotation (1.00)
fam3304	0	0	0	0	0	0	0	0	0	0	0	0	0	0	0	0	0	0	0	0	0	0	0	0	0	0	0	0	1	1	0	0	0	0	0	2	2	224	0	No domains detected (1.00)	No KEGG annotation (1.00)	No KEGG annotation (1.00)	No KEGG annotation (1.00)	No KEGG annotation (1.00)	No KEGG annotation (1.00)
fam3310	0	0	0	0	0	0	0	0	0	0	0	0	0	0	0	0	0	0	0	0	0	0	0	0	0	0	0	0	1	1	0	0	0	0	0	2	2	54	0	No domains detected (1.00)	No KEGG annotation (1.00)	No KEGG annotation (1.00)	No KEGG annotation (1.00)	No KEGG annotation (1.00)	No KEGG annotation (1.00)
fam3333	0	0	0	0	0	0	0	0	0	0	0	0	0	0	0	0	0	0	0	0	0	0	0	0	0	0	0	0	1	1	0	0	0	0	0	2	2	194	0	No domains detected (1.00)	No KEGG annotation (1.00)	No KEGG annotation (1.00)	No KEGG annotation (1.00)	No KEGG annotation (1.00)	No KEGG annotation (1.00)
fam3337	0	0	0	0	0	0	0	0	0	0	0	0	0	0	0	0	0	0	0	0	0	0	0	0	0	0	0	0	1	1	0	0	0	0	0	2	2	97	0	No domains detected (1.00)	No KEGG annotation (1.00)	No KEGG annotation (1.00)	No KEGG annotation (1.00)	No KEGG annotation (1.00)	No KEGG annotation (1.00)
fam3373	0	0	0	0	0	0	0	0	0	0	0	0	0	0	0	0	0	0	0	0	0	0	0	0	0	0	0	0	1	1	0	0	0	0	0	2	2	929	0	No domains detected (1.00)	No KEGG annotation (1.00)	No KEGG annotation (1.00)	No KEGG annotation (1.00)	No KEGG annotation (1.00)	No KEGG annotation (1.00)
fam3388	0	0	0	0	0	0	0	0	0	0	0	0	0	0	0	0	0	0	0	0	0	0	0	0	0	0	0	0	0	0	1	0	0	0	1	2	3	1113	0	DUF4183 (PF13799) + DUF4183 (PF13799) + Beta_helix (PF13229) + Beta_helix (PF13229) (0.33)	No KEGG annotation (1.00)	No KEGG annotation (1.00)	No KEGG annotation (1.00)	No KEGG annotation (1.00)	No KEGG annotation (1.00)
fam3415	0	0	0	0	0	0	0	0	0	0	0	0	0	0	0	0	0	0	0	0	0	0	0	0	0	0	0	0	1	1	0	0	0	0	0	2	2	83	0	No domains detected (1.00)	No KEGG annotation (1.00)	No KEGG annotation (1.00)	No KEGG annotation (1.00)	No KEGG annotation (1.00)	No KEGG annotation (1.00)
fam3439	0	0	0	0	0	0	0	0	0	0	0	0	0	0	0	0	0	0	0	0	0	0	0	0	0	0	0	0	0	0	0	0	1	1	0	2	2	616	0	No domains detected (1.00)	No KEGG annotation (1.00)	No KEGG annotation (1.00)	No KEGG annotation (1.00)	No KEGG annotation (1.00)	No KEGG annotation (1.00)
fam3468	0	0	0	0	0	0	0	0	0	0	0	0	0	0	0	0	0	0	0	0	0	0	0	0	0	0	0	0	0	0	0	0	1	1	0	2	2	355	0	No domains detected (1.00)	No KEGG annotation (1.00)	No KEGG annotation (1.00)	No KEGG annotation (1.00)	No KEGG annotation (1.00)	No KEGG annotation (1.00)
fam3484	0	0	0	0	0	0	0	0	0	0	0	0	0	0	0	0	0	0	0	0	0	0	0	0	0	0	0	0	1	1	0	0	0	0	0	2	2	77	0	No domains detected (1.00)	No KEGG annotation (1.00)	No KEGG annotation (1.00)	No KEGG annotation (1.00)	No KEGG annotation (1.00)	No KEGG annotation (1.00)
fam3491	0	0	0	0	0	0	0	0	0	0	0	0	0	0	0	0	0	0	0	0	0	0	0	0	0	0	0	0	1	1	0	0	0	0	0	2	2	37	1	No domains detected (1.00)	No KEGG annotation (1.00)	No KEGG annotation (1.00)	No KEGG annotation (1.00)	No KEGG annotation (1.00)	No KEGG annotation (1.00)
fam3505	0	0	0	0	0	0	0	0	0	0	0	0	0	0	0	0	0	0	0	0	0	0	0	0	1	0	0	1	0	0	0	0	0	0	0	2	2	336	0	No domains detected (1.00)	No KEGG annotation (1.00)	No KEGG annotation (1.00)	No KEGG annotation (1.00)	No KEGG annotation (1.00)	No KEGG annotation (1.00)
fam3508	0	0	0	0	0	0	0	0	0	0	0	0	0	0	0	0	0	0	0	0	0	0	0	0	0	0	0	0	1	1	0	0	0	0	0	2	2	59	0	No domains detected (1.00)	No KEGG annotation (1.00)	No KEGG annotation (1.00)	No KEGG annotation (1.00)	No KEGG annotation (1.00)	No KEGG annotation (1.00)
fam3521	0	0	0	0	0	0	0	0	0	0	0	0	0	0	0	0	0	0	0	0	0	0	0	0	0	0	0	0	0	0	0	0	1	1	0	2	2	88	0	No domains detected (1.00)	No KEGG annotation (1.00)	No KEGG annotation (1.00)	No KEGG annotation (1.00)	No KEGG annotation (1.00)	No KEGG annotation (1.00)
fam3547	0	0	0	0	0	0	0	0	0	0	0	0	0	0	0	0	0	0	0	0	0	0	0	0	0	0	0	0	1	1	0	0	0	0	0	2	2	78	0	No domains detected (1.00)	No KEGG annotation (1.00)	No KEGG annotation (1.00)	No KEGG annotation (1.00)	No KEGG annotation (1.00)	No KEGG annotation (1.00)
fam3554	0	0	0	0	0	0	0	0	0	0	0	0	0	0	0	0	0	0	0	0	0	0	0	0	0	0	0	0	1	1	0	0	0	0	0	2	2	92	0	No domains detected (1.00)	No KEGG annotation (1.00)	No KEGG annotation (1.00)	No KEGG annotation (1.00)	No KEGG annotation (1.00)	No KEGG annotation (1.00)
fam3558	0	0	0	0	0	0	0	0	0	0	0	0	0	0	0	0	0	0	0	0	0	0	0	0	0	0	0	0	1	1	0	0	0	0	0	2	2	136	0	No domains detected (1.00)	No KEGG annotation (1.00)	No KEGG annotation (1.00)	No KEGG annotation (1.00)	No KEGG annotation (1.00)	No KEGG annotation (1.00)
fam3565	0	0	0	0	0	0	0	0	0	0	0	0	0	0	0	0	0	0	0	0	0	0	0	0	0	0	0	0	0	0	0	0	1	1	0	2	2	392	0	No domains detected (1.00)	No KEGG annotation (1.00)	No KEGG annotation (1.00)	No KEGG annotation (1.00)	No KEGG annotation (1.00)	No KEGG annotation (1.00)
fam3575	0	0	0	0	0	0	0	0	0	0	0	0	0	0	0	0	0	0	0	0	0	0	0	0	0	0	0	0	0	0	0	0	1	1	0	2	2	71	0	No domains detected (1.00)	No KEGG annotation (1.00)	No KEGG annotation (1.00)	No KEGG annotation (1.00)	No KEGG annotation (1.00)	No KEGG annotation (1.00)
fam3585	0	0	0	0	0	0	0	0	0	0	0	0	0	0	0	0	0	0	0	0	0	0	0	0	0	0	0	0	1	1	0	0	0	0	0	2	2	100	0	No domains detected (1.00)	No KEGG annotation (1.00)	No KEGG annotation (1.00)	No KEGG annotation (1.00)	No KEGG annotation (1.00)	No KEGG annotation (1.00)
fam3588	0	0	0	0	0	0	0	0	0	0	0	0	0	0	0	0	0	0	0	0	0	0	0	0	0	1	1	0	0	0	0	0	0	0	0	2	2	83	0	No domains detected (1.00)	No KEGG annotation (1.00)	No KEGG annotation (1.00)	No KEGG annotation (1.00)	No KEGG annotation (1.00)	No KEGG annotation (1.00)
fam3590	0	0	0	0	0	0	0	0	0	0	0	0	0	0	0	0	0	0	0	0	0	0	0	1	1	0	0	0	0	0	0	0	0	0	0	2	2	59	1	No domains detected (1.00)	No KEGG annotation (1.00)	No KEGG annotation (1.00)	No KEGG annotation (1.00)	No KEGG annotation (1.00)	No KEGG annotation (1.00)
fam3605	0	0	0	0	0	0	0	0	0	0	0	0	0	0	0	0	0	0	0	0	0	0	0	0	0	0	0	0	1	1	0	0	0	0	0	2	2	109	0	No domains detected (1.00)	No KEGG annotation (1.00)	No KEGG annotation (1.00)	No KEGG annotation (1.00)	No KEGG annotation (1.00)	No KEGG annotation (1.00)
fam3606	0	0	0	0	0	0	0	0	0	0	0	0	0	0	0	0	0	0	0	0	0	0	0	1	1	0	0	0	0	0	0	0	0	0	0	2	2	168	0	No domains detected (1.00)	No KEGG annotation (1.00)	No KEGG annotation (1.00)	No KEGG annotation (1.00)	No KEGG annotation (1.00)	No KEGG annotation (1.00)
fam3624	0	0	0	0	0	0	0	0	0	0	0	0	0	0	0	0	0	0	0	0	0	0	0	0	0	0	0	0	1	1	0	0	0	0	0	2	3	60	0	No domains detected (1.00)	No KEGG annotation (1.00)	No KEGG annotation (1.00)	No KEGG annotation (1.00)	No KEGG annotation (1.00)	No KEGG annotation (1.00)
fam3652	0	0	0	0	0	0	0	0	0	0	0	0	0	0	0	0	0	0	0	0	0	0	0	0	1	0	1	0	0	0	0	0	0	0	0	2	2	386	0	No domains detected (1.00)	No KEGG annotation (1.00)	No KEGG annotation (1.00)	No KEGG annotation (1.00)	No KEGG annotation (1.00)	No KEGG annotation (1.00)
fam3653	0	0	0	0	0	0	0	0	0	0	0	0	0	0	0	0	0	0	0	0	0	0	0	0	0	0	0	0	0	0	1	1	0	0	0	2	2	116	1	No domains detected (1.00)	No KEGG annotation (1.00)	No KEGG annotation (1.00)	No KEGG annotation (1.00)	No KEGG annotation (1.00)	No KEGG annotation (1.00)
fam3659	0	0	0	0	0	0	0	0	0	0	0	0	0	0	0	0	0	0	0	0	0	0	0	0	0	0	0	0	1	1	0	0	0	0	0	2	2	91	0	No domains detected (1.00)	No KEGG annotation (1.00)	No KEGG annotation (1.00)	No KEGG annotation (1.00)	No KEGG annotation (1.00)	No KEGG annotation (1.00)
fam3665	0	0	0	0	0	0	0	0	0	0	0	0	0	0	0	0	0	0	0	0	0	0	0	0	0	0	0	0	1	1	0	0	0	0	0	2	2	63	0	No domains detected (1.00)	No KEGG annotation (1.00)	No KEGG annotation (1.00)	No KEGG annotation (1.00)	No KEGG annotation (1.00)	No KEGG annotation (1.00)
fam3667	0	0	0	0	0	0	0	0	0	0	0	0	0	0	0	0	0	0	0	0	0	0	0	0	0	0	0	0	0	0	0	0	1	1	0	2	2	85	0	No domains detected (1.00)	No KEGG annotation (1.00)	No KEGG annotation (1.00)	No KEGG annotation (1.00)	No KEGG annotation (1.00)	No KEGG annotation (1.00)
fam3669	0	0	0	0	0	0	0	0	0	0	0	0	0	0	0	0	0	0	0	0	0	0	0	0	0	1	0	0	0	0	0	0	1	0	0	2	2	119	0	No domains detected (1.00)	No KEGG annotation (1.00)	No KEGG annotation (1.00)	No KEGG annotation (1.00)	No KEGG annotation (1.00)	No KEGG annotation (1.00)
fam3683	0	0	0	0	0	0	0	0	0	0	0	0	0	0	0	0	0	0	0	0	0	0	0	0	0	0	0	0	0	0	0	0	1	1	0	2	2	83	0	No domains detected (1.00)	No KEGG annotation (1.00)	No KEGG annotation (1.00)	No KEGG annotation (1.00)	No KEGG annotation (1.00)	No KEGG annotation (1.00)
fam3688	0	0	0	0	0	0	0	0	0	0	0	0	0	0	0	0	0	0	0	0	0	0	0	0	0	0	0	0	1	1	0	0	0	0	0	2	2	89	0	No domains detected (1.00)	No KEGG annotation (1.00)	No KEGG annotation (1.00)	No KEGG annotation (1.00)	No KEGG annotation (1.00)	No KEGG annotation (1.00)
fam3702	0	0	0	0	0	0	0	0	0	0	0	0	0	0	0	0	0	0	0	0	0	0	0	0	1	1	0	0	0	0	0	0	0	0	0	2	2	106	0	No domains detected (1.00)	No KEGG annotation (1.00)	No KEGG annotation (1.00)	No KEGG annotation (1.00)	No KEGG annotation (1.00)	No KEGG annotation (1.00)
fam3710	0	0	0	0	0	0	0	0	0	0	0	0	0	0	0	0	0	0	0	0	0	0	0	0	0	0	0	0	0	0	0	0	1	1	0	2	2	86	0	No domains detected (1.00)	No KEGG annotation (1.00)	No KEGG annotation (1.00)	No KEGG annotation (1.00)	No KEGG annotation (1.00)	No KEGG annotation (1.00)
fam3717	0	0	0	0	0	0	0	0	0	0	0	0	0	0	0	0	0	0	0	0	0	0	0	0	1	0	0	0	0	0	0	1	0	0	0	2	3	266	0	No domains detected (1.00)	No KEGG annotation (1.00)	No KEGG annotation (1.00)	No KEGG annotation (1.00)	No KEGG annotation (1.00)	No KEGG annotation (1.00)
fam3720	0	0	0	0	0	0	0	0	0	0	0	0	0	0	0	0	0	0	0	0	0	0	0	0	0	0	0	0	1	1	0	0	0	0	0	2	2	95	0	No domains detected (1.00)	No KEGG annotation (1.00)	No KEGG annotation (1.00)	No KEGG annotation (1.00)	No KEGG annotation (1.00)	No KEGG annotation (1.00)
fam3722	0	0	0	0	0	0	0	0	0	0	0	0	0	0	0	0	0	0	0	0	0	0	0	0	0	0	0	0	0	0	0	0	1	1	0	2	2	264	0	No domains detected (1.00)	No KEGG annotation (1.00)	No KEGG annotation (1.00)	No KEGG annotation (1.00)	No KEGG annotation (1.00)	No KEGG annotation (1.00)
fam3738	0	0	0	0	0	0	0	0	0	0	0	0	0	0	0	0	0	0	0	0	0	0	0	0	0	0	0	0	1	0	1	0	0	0	0	2	2	65	1	No domains detected (1.00)	No KEGG annotation (1.00)	No KEGG annotation (1.00)	No KEGG annotation (1.00)	No KEGG annotation (1.00)	No KEGG annotation (1.00)
fam3754	0	0	0	0	0	0	0	0	0	0	0	0	0	0	0	0	0	0	0	0	0	0	0	0	0	0	0	0	1	1	0	0	0	0	0	2	2	94	0	No domains detected (1.00)	No KEGG annotation (1.00)	No KEGG annotation (1.00)	No KEGG annotation (1.00)	No KEGG annotation (1.00)	No KEGG annotation (1.00)
fam3780	0	0	0	0	0	0	0	0	0	0	0	0	0	0	0	0	0	0	0	0	0	0	0	0	0	0	0	0	0	0	0	0	1	1	0	2	2	95	0	No domains detected (1.00)	No KEGG annotation (1.00)	No KEGG annotation (1.00)	No KEGG annotation (1.00)	No KEGG annotation (1.00)	No KEGG annotation (1.00)
fam3784	0	0	0	0	0	0	0	0	0	0	0	0	0	0	0	0	0	0	0	0	0	0	0	1	0	0	0	1	0	0	0	0	0	0	0	2	2	177	0	No domains detected (1.00)	No KEGG annotation (1.00)	No KEGG annotation (1.00)	No KEGG annotation (1.00)	No KEGG annotation (1.00)	No KEGG annotation (1.00)
fam3785	0	0	0	0	0	0	0	0	0	0	0	0	0	0	0	0	0	0	0	0	0	0	0	0	0	0	0	0	0	0	0	0	1	1	0	2	2	72	0	No domains detected (1.00)	No KEGG annotation (1.00)	No KEGG annotation (1.00)	No KEGG annotation (1.00)	No KEGG annotation (1.00)	No KEGG annotation (1.00)
fam3819	0	0	0	0	0	0	0	0	0	0	0	0	0	0	0	0	0	0	0	0	0	0	0	0	0	0	0	0	0	0	0	0	1	1	0	2	2	135	1	No domains detected (1.00)	No KEGG annotation (1.00)	No KEGG annotation (1.00)	No KEGG annotation (1.00)	No KEGG annotation (1.00)	No KEGG annotation (1.00)
fam3835	0	0	0	0	0	0	0	0	0	0	0	0	0	0	0	0	0	0	0	0	0	0	0	0	0	0	0	0	0	0	0	0	1	1	0	2	2	76	0	No domains detected (1.00)	No KEGG annotation (1.00)	No KEGG annotation (1.00)	No KEGG annotation (1.00)	No KEGG annotation (1.00)	No KEGG annotation (1.00)
fam3867	0	0	0	0	0	0	0	0	0	0	0	0	0	0	0	0	0	0	0	0	0	0	0	0	0	0	0	0	1	1	0	0	0	0	0	2	2	98	0	No domains detected (1.00)	No KEGG annotation (1.00)	No KEGG annotation (1.00)	No KEGG annotation (1.00)	No KEGG annotation (1.00)	No KEGG annotation (1.00)
fam3880	0	0	0	0	0	0	0	0	0	0	0	0	0	0	0	0	0	0	0	0	0	0	0	0	0	0	0	0	1	1	0	0	0	0	0	2	2	83	0	No domains detected (1.00)	No KEGG annotation (1.00)	No KEGG annotation (1.00)	No KEGG annotation (1.00)	No KEGG annotation (1.00)	No KEGG annotation (1.00)
fam3881	0	0	0	0	0	0	0	0	0	0	0	0	0	0	0	0	0	0	0	0	0	0	0	0	0	0	0	0	1	1	0	0	0	0	0	2	2	78	0	No domains detected (1.00)	No KEGG annotation (1.00)	No KEGG annotation (1.00)	No KEGG annotation (1.00)	No KEGG annotation (1.00)	No KEGG annotation (1.00)
fam3891	0	0	0	0	0	0	0	0	0	0	0	0	0	0	0	0	0	0	0	0	0	0	0	0	0	0	0	0	0	0	0	0	1	1	0	2	2	90	0	No domains detected (1.00)	No KEGG annotation (1.00)	No KEGG annotation (1.00)	No KEGG annotation (1.00)	No KEGG annotation (1.00)	No KEGG annotation (1.00)
fam3918	0	0	0	0	0	0	0	0	0	0	0	0	0	0	0	0	0	0	0	0	0	0	0	0	0	0	0	0	0	0	0	0	1	1	0	2	2	72	0	No domains detected (1.00)	No KEGG annotation (1.00)	No KEGG annotation (1.00)	No KEGG annotation (1.00)	No KEGG annotation (1.00)	No KEGG annotation (1.00)
fam3925	0	0	0	0	0	0	0	0	0	0	0	0	0	0	0	0	0	0	0	0	0	0	0	0	0	0	0	0	1	1	0	0	0	0	0	2	2	49	0	No domains detected (1.00)	No KEGG annotation (1.00)	No KEGG annotation (1.00)	No KEGG annotation (1.00)	No KEGG annotation (1.00)	No KEGG annotation (1.00)
fam2641	0	0	0	0	0	0	0	0	0	0	0	0	0	0	0	0	0	0	0	0	0	0	0	0	0	0	0	1	0	0	0	0	0	0	0	1	1	247	0	UDPG_MGDP_dh (PF00984) (1.00)	K00012 (1.00)	UDPglucose 6-dehydrogenase (1.00)	Multiple (1.00)	09101 Carbohydrate metabolism (1.00)	09100 Metabolism (1.00)
fam1834	0	0	0	0	0	0	0	0	0	0	0	0	0	0	0	0	0	0	0	0	0	0	0	0	1	0	0	0	0	0	0	0	0	0	0	1	1	214	0	adh_short_C2 (PF13561) (1.00)	K00100 (1.00)	butanol dehydrogenase (1.00)	00650 Butanoate metabolism [PATH:ko00650] (1.00)	09101 Carbohydrate metabolism (1.00)	09100 Metabolism (1.00)
fam2732	0	0	0	0	0	0	0	0	0	0	0	0	0	0	0	0	0	0	0	0	0	0	0	1	0	0	0	0	0	0	0	0	0	0	0	1	1	386	0	FMN_dh (PF01070) (1.00)	K00101 (1.00)	L-lactate dehydrogenase (cytochrome) (1.00)	00620 Pyruvate metabolism [PATH:ko00620] (1.00)	09101 Carbohydrate metabolism (1.00)	09100 Metabolism (1.00)
fam1252	0	0	0	0	0	0	0	0	0	0	0	0	0	0	0	0	0	0	0	0	0	0	0	1	0	0	0	0	0	0	0	0	0	0	0	1	1	485	0	DAO (PF01266) + DAO_C (PF16901) (1.00)	K00111 (1.00)	glycerol-3-phosphate dehydrogenase (1.00)	00564 Glycerophospholipid metabolism [PATH:ko00564] (1.00)	09103 Lipid metabolism (1.00)	09100 Metabolism (1.00)
fam2132	0	0	0	0	0	0	0	0	0	0	0	0	0	0	0	0	0	0	0	0	0	0	0	0	0	0	0	0	0	0	0	0	1	0	0	1	1	235	0	No domains detected (1.00)	K00473 (1.00)	procollagen-lysine,2-oxoglutarate 5-dioxygenase 1 (1.00)	Multiple (1.00)	Multiple (1.00)	Multiple (1.00)
fam1093	0	0	0	0	0	0	0	0	0	0	0	0	0	0	0	0	0	0	0	0	0	0	0	0	1	0	0	0	0	0	0	0	0	0	0	1	1	276	4	FA_desaturase (PF00487) (1.00)	K00507 (1.00)	stearoyl-CoA desaturase (Delta-9 desaturase) (1.00)	Multiple (1.00)	Multiple (1.00)	Multiple (1.00)
fam1361	0	0	0	0	0	0	0	0	0	0	0	0	0	0	0	0	0	0	0	0	0	0	0	0	0	1	0	0	0	0	0	0	0	0	0	1	2	535	0	DNA_methylase (PF00145) (0.50)	K00558 (1.00)	DNA (cytosine-5)-methyltransferase 1 (1.00)	Multiple (1.00)	Multiple (1.00)	Multiple (1.00)
fam2874	0	0	0	0	0	0	0	0	0	0	0	0	0	0	0	0	0	0	0	0	0	0	0	0	0	1	0	0	0	0	0	0	0	0	0	1	1	306	0	No domains detected (1.00)	K00613 (1.00)	glycine amidinotransferase (1.00)	Multiple (1.00)	09105 Amino acid metabolism (1.00)	09100 Metabolism (1.00)
fam0867	0	0	0	0	0	0	0	0	0	0	0	0	0	0	0	0	0	0	0	0	0	0	0	1	0	0	0	0	0	0	0	0	0	0	0	1	1	402	0	Thiolase_N (PF00108) + Thiolase_C (PF02803) (1.00)	K00626 (1.00)	acetyl-CoA C-acetyltransferase (1.00)	Multiple (1.00)	Multiple (1.00)	Multiple (1.00)
fam0622	0	0	0	0	0	0	0	0	0	0	0	0	0	0	0	0	0	0	0	0	0	0	0	1	0	0	0	0	0	0	0	0	0	0	0	1	1	256	0	Glyco_transf_17 (PF04724) (1.00)	K00737 (1.00)	beta-1,4-mannosyl-glycoprotein beta-1,4-N-acetylglucosaminyltransferase (1.00)	Multiple (1.00)	09107 Glycan biosynthesis and metabolism (1.00)	09100 Metabolism (1.00)
fam2460	0	0	0	0	0	0	0	0	0	0	0	0	0	0	0	0	0	0	0	0	0	0	0	0	0	0	0	0	0	0	0	0	1	0	0	1	1	192	0	Glycos_transf_2 (PF00535) (1.00)	K00754 (1.00)	L-malate glycosyltransferase (1.00)	99981 Carbohydrate metabolism (1.00)	09191 Metabolism (1.00)	09190 Unclassified (1.00)
fam1674	0	0	0	0	0	0	0	0	0	0	0	0	0	0	0	0	0	0	0	0	0	0	0	1	0	0	0	0	0	0	0	0	0	0	0	1	1	202	0	Pribosyltran (PF00156) (1.00)	K00762 (1.00)	orotate phosphoribosyltransferase (1.00)	00240 Pyrimidine metabolism [PATH:ko00240] (1.00)	09104 Nucleotide metabolism (1.00)	09100 Metabolism (1.00)
fam2584	0	0	0	0	0	0	0	0	0	0	0	0	0	0	0	0	0	0	0	0	0	0	0	0	0	1	0	0	0	0	0	0	0	0	0	1	1	387	0	S-AdoMet_synt_N (PF00438) + S-AdoMet_synt_M (PF02772) + S-AdoMet_synt_C (PF02773) (1.00)	K00789 (1.00)	S-adenosylmethionine synthetase (1.00)	00270 Cysteine and methionine metabolism [PATH:ko00270] (1.00)	09105 Amino acid metabolism (1.00)	09100 Metabolism (1.00)
fam3339	0	0	0	0	0	0	0	0	0	0	0	0	0	0	0	0	0	0	0	0	0	0	0	1	0	0	0	0	0	0	0	0	0	0	0	1	1	252	0	PolyA_pol (PF01743) (1.00)	K00974 (1.00)	tRNA nucleotidyltransferase (CCA-adding enzyme) (1.00)	Multiple (1.00)	09122 Translation (1.00)	09120 Genetic Information Processing (1.00)
fam0385	0	0	0	0	0	0	0	0	0	0	0	0	0	0	0	0	0	0	0	0	0	0	0	0	1	0	0	0	0	0	0	0	0	0	0	1	1	237	0	CTP_transf_3 (PF02348) (1.00)	K00979 (1.00)	3-deoxy-manno-octulosonate cytidylyltransferase (CMP-KDO synthetase) (1.00)	Multiple (1.00)	09107 Glycan biosynthesis and metabolism (1.00)	09100 Metabolism (1.00)
fam3741	0	0	0	0	0	0	0	0	0	0	0	0	0	0	0	0	0	0	0	0	0	0	0	0	0	0	0	1	0	0	0	0	0	0	0	1	1	101	0	MazG (PF03819) (1.00)	K00990 (1.00)	[protein-PII] uridylyltransferase (1.00)	02020 Two-component system [PATH:ko02020] (1.00)	09132 Signal transduction (1.00)	09130 Environmental Information Processing (1.00)
fam0189	0	0	0	0	0	0	0	0	0	0	0	0	0	0	0	0	0	0	0	0	0	0	0	0	0	0	0	0	0	0	0	0	1	0	0	1	2	472	0	No domains detected (0.50)	K01197 (0.50)	hyaluronoglucosaminidase (0.50)	Multiple (0.50)	Multiple (0.50)	Multiple (0.50)
fam1441	0	0	0	0	0	0	0	0	0	0	0	0	0	0	0	0	0	0	0	0	0	0	0	0	0	0	1	0	0	0	0	0	0	0	0	1	1	1075	0	No domains detected (1.00)	K01197 (1.00)	hyaluronoglucosaminidase (1.00)	Multiple (1.00)	Multiple (1.00)	Multiple (1.00)
fam1588	0	0	0	0	0	0	0	0	0	0	0	0	0	0	0	0	0	0	0	0	0	0	0	0	1	0	0	0	0	0	0	0	0	0	0	1	1	817	0	No domains detected (1.00)	K01197 (1.00)	hyaluronoglucosaminidase (1.00)	Multiple (1.00)	Multiple (1.00)	Multiple (1.00)
fam3764	0	0	0	0	0	0	0	0	0	0	0	0	0	0	0	0	0	0	0	0	0	0	0	0	0	0	0	0	0	0	0	0	0	1	0	1	1	306	0	No domains detected (1.00)	K01197 (1.00)	hyaluronoglucosaminidase (1.00)	Multiple (1.00)	Multiple (1.00)	Multiple (1.00)
fam3328	0	0	0	0	0	0	0	0	0	0	0	0	0	0	0	0	0	0	0	0	0	0	0	1	0	0	0	0	0	0	0	0	0	0	0	1	1	319	0	Glyco_hydro_3 (PF00933) (1.00)	K01207 (1.00)	beta-N-acetylhexosaminidase (1.00)	Multiple (1.00)	Multiple (1.00)	Multiple (1.00)
fam1243	0	0	0	0	0	0	0	0	0	0	0	0	0	0	0	0	0	0	0	0	0	0	0	0	0	1	0	0	0	0	0	0	0	0	0	1	1	429	0	AdoHcyase (PF05221) + AdoHcyase_NAD (PF00670) (1.00)	K01251 (1.00)	adenosylhomocysteinase (1.00)	Multiple (1.00)	Multiple (1.00)	Multiple (1.00)
fam1100	0	0	0	0	0	0	0	0	0	0	0	0	0	0	0	0	0	0	0	0	0	0	0	0	0	1	0	0	0	0	0	0	0	0	0	1	2	381	0	No domains detected (0.50)	K01259 (0.50)	proline iminopeptidase (0.50)	Multiple (0.50)	Multiple (0.50)	09100 Metabolism (0.50)
fam1230	0	0	0	0	0	0	0	0	0	0	0	0	0	0	0	0	0	0	0	0	0	0	0	0	0	1	0	0	0	0	0	0	0	0	0	1	1	576	0	HemolysinCabind (PF00353) + Peptidase_M10_C (PF08548) (1.00)	K01406 (1.00)	serralysin (1.00)	Multiple (1.00)	Multiple (1.00)	Multiple (1.00)
fam2273	0	0	0	0	0	0	0	0	0	0	0	0	0	0	0	0	0	0	0	0	0	0	0	1	0	0	0	0	0	0	0	0	0	0	0	1	1	542	0	No domains detected (1.00)	K01421 (1.00)	putative membrane protein (1.00)	99996 General function prediction only (1.00)	09194 Poorly characterized (1.00)	09190 Unclassified (1.00)
fam1728	0	0	0	0	0	0	0	0	0	0	0	0	0	0	0	0	0	0	0	0	0	0	0	0	0	0	0	1	0	0	0	0	0	0	0	1	1	335	0	No domains detected (1.00)	K01449 (1.00)	N-acetylmuramoyl-L-alanine amidase (1.00)	99992 Membrane and intracellular structural molecules (1.00)	09193 Cellular processes and signaling (1.00)	09190 Unclassified (1.00)
fam1579	0	0	0	0	0	0	0	0	0	0	0	0	0	0	0	0	0	0	0	0	0	0	0	0	0	0	0	0	0	0	1	0	0	0	0	1	1	157	0	No domains detected (1.00)	K01478 (1.00)	arginine deiminase (1.00)	00220 Arginine biosynthesis [PATH:ko00220] (1.00)	09105 Amino acid metabolism (1.00)	09100 Metabolism (1.00)
fam3265	0	0	0	0	0	0	0	0	0	0	0	0	0	0	0	0	0	0	0	0	0	0	0	1	0	0	0	0	0	0	0	0	0	0	0	1	1	339	0	Arginase (PF00491) (1.00)	K01480 (1.00)	agmatinase (1.00)	00330 Arginine and proline metabolism [PATH:ko00330] (1.00)	09105 Amino acid metabolism (1.00)	09100 Metabolism (1.00)
fam1262	0	0	0	0	0	0	0	0	0	0	0	0	0	0	0	0	0	0	0	0	0	0	0	1	0	0	0	0	0	0	0	0	0	0	0	1	1	368	0	Pyridoxal_deC (PF00282) (1.00)	K01590 (1.00)	histidine decarboxylase (1.00)	00340 Histidine metabolism [PATH:ko00340] (1.00)	09105 Amino acid metabolism (1.00)	09100 Metabolism (1.00)
fam1585	0	0	0	0	0	0	0	0	0	0	0	0	0	0	0	0	0	0	0	0	0	0	0	1	0	0	0	0	0	0	0	0	0	0	0	1	1	378	0	RuBisCO_large_N (PF02788) + RuBisCO_large (PF00016) (1.00)	K01601 (1.00)	ribulose-bisphosphate carboxylase large chain (1.00)	Multiple (1.00)	Multiple (1.00)	09100 Metabolism (1.00)
fam1696	0	0	0	0	0	0	0	0	0	0	0	0	0	0	0	0	0	0	0	0	0	0	0	0	1	0	0	0	0	0	0	0	0	0	0	1	1	272	0	DAHP_synth_1 (PF00793) (1.00)	K01627 (1.00)	2-dehydro-3-deoxyphosphooctonate aldolase (KDO 8-P synthase) (1.00)	Multiple (1.00)	09107 Glycan biosynthesis and metabolism (1.00)	09100 Metabolism (1.00)
fam3119	0	0	0	0	0	0	0	0	0	0	0	0	0	0	0	0	0	0	0	0	0	0	0	1	0	0	0	0	0	0	0	0	0	0	0	1	1	600	0	TPP_enzyme_N (PF02776) + TPP_enzyme_M (PF00205) + TPP_enzyme_C (PF02775) (1.00)	K01652 (1.00)	acetolactate synthase I/II/III large subunit (1.00)	Multiple (1.00)	Multiple (1.00)	09100 Metabolism (1.00)
fam2107	0	0	0	0	0	0	0	0	0	0	0	0	0	0	0	0	0	0	0	0	0	0	0	1	0	0	0	0	0	0	0	0	0	0	0	1	1	713	0	ECH_1 (PF00378) + 3HCDH_N (PF02737) + 3HCDH (PF00725) + 3HCDH (PF00725) (1.00)	K01782 (1.00)	3-hydroxyacyl-CoA dehydrogenase / enoyl-CoA hydratase / 3-hydroxybutyryl-CoA epimerase (1.00)	Multiple (1.00)	Multiple (1.00)	09100 Metabolism (1.00)
fam2514	0	0	0	0	0	0	0	0	0	0	0	0	0	0	0	0	0	0	0	0	0	0	0	1	0	0	0	0	0	0	0	0	0	0	0	1	1	338	0	NAD_binding_8 (PF13450) + GLF (PF03275) (1.00)	K01854 (1.00)	UDP-galactopyranose mutase (1.00)	Multiple (1.00)	09101 Carbohydrate metabolism (1.00)	09100 Metabolism (1.00)
fam2329	0	0	0	0	0	0	0	0	0	0	0	0	0	0	0	0	0	0	0	0	0	0	0	0	0	0	0	0	0	0	0	1	0	0	0	1	1	420	0	tRNA-synt_1b (PF00579) + S4 (PF01479) (1.00)	K01866 (1.00)	tyrosyl-tRNA synthetase (1.00)	Multiple (1.00)	Multiple (1.00)	Multiple (1.00)
fam3220	0	0	0	0	0	0	0	0	0	0	0	0	0	0	0	0	0	0	0	0	0	0	0	0	1	0	0	0	0	0	0	0	0	0	0	1	1	88	0	No domains detected (1.00)	K01897 (1.00)	long-chain acyl-CoA synthetase (1.00)	Multiple (1.00)	Multiple (1.00)	Multiple (1.00)
fam3424	0	0	0	0	0	0	0	0	0	0	0	0	0	0	0	0	0	0	0	0	0	0	0	0	0	0	0	0	0	0	0	1	0	0	0	1	1	84	0	PP-binding (PF00550) (1.00)	K02078 (1.00)	acyl carrier protein (1.00)	00061 Fatty acid biosynthesis [PATH:ko00061] (1.00)	09103 Lipid metabolism (1.00)	09100 Metabolism (1.00)
fam2758	0	0	0	0	0	0	0	0	0	0	0	0	0	0	0	0	0	0	0	0	0	0	0	1	0	0	0	0	0	0	0	0	0	0	0	1	1	200	0	Methyltransf_23 (PF13489) (1.00)	K02169 (1.00)	malonyl-CoA O-methyltransferase (1.00)	00780 Biotin metabolism [PATH:ko00780] (1.00)	09108 Metabolism of cofactors and vitamins (1.00)	09100 Metabolism (1.00)
fam2983	0	0	0	0	0	0	0	0	0	0	0	0	0	0	0	0	0	0	0	0	0	0	0	0	0	1	0	0	0	0	0	0	0	0	0	1	1	300	0	No domains detected (1.00)	K02169 (1.00)	malonyl-CoA O-methyltransferase (1.00)	00780 Biotin metabolism [PATH:ko00780] (1.00)	09108 Metabolism of cofactors and vitamins (1.00)	09100 Metabolism (1.00)
fam3323	0	0	0	0	0	0	0	0	0	0	0	0	0	0	0	0	0	0	0	0	0	0	0	0	0	0	0	1	0	0	0	0	0	0	0	1	1	1786	0	No domains detected (1.00)	K02284 (1.00)	phycocyanin alpha chain (1.00)	Multiple (1.00)	09102 Energy metabolism (1.00)	09100 Metabolism (1.00)
fam0641	0	0	0	0	0	0	0	0	0	0	0	0	0	0	0	0	0	0	0	0	0	0	0	0	0	0	0	0	0	0	0	0	0	1	0	1	1	2123	0	No domains detected (1.00)	K02340 (1.00)	DNA polymerase III subunit delta (1.00)	Multiple (1.00)	Multiple (1.00)	Multiple (1.00)
fam3759	0	0	0	0	0	0	0	0	0	0	0	0	0	0	0	0	0	0	0	0	0	0	0	0	0	0	1	0	0	0	0	0	0	0	0	1	1	52	0	No domains detected (1.00)	K02385 (1.00)	flagellar protein FlbD (1.00)	02035 Bacterial motility proteins [BR:ko02035] (1.00)	09142 Cell motility (1.00)	09140 Cellular Processes (1.00)
fam1996	0	0	0	0	0	0	0	0	0	0	0	0	0	0	0	0	0	0	0	0	0	0	0	0	0	0	0	0	0	0	0	1	0	0	0	1	1	117	0	No domains detected (1.00)	K02411 (1.00)	flagellar assembly protein FliH (1.00)	Multiple (1.00)	Multiple (1.00)	Multiple (1.00)
fam3663	0	0	0	0	0	0	0	0	0	0	0	0	0	0	0	0	0	0	0	0	0	0	0	0	0	0	0	0	0	0	1	0	0	0	0	1	1	140	0	No domains detected (1.00)	K02458 (1.00)	general secretion pathway protein I (1.00)	Multiple (1.00)	Multiple (1.00)	Multiple (1.00)
fam2072	0	0	0	0	0	0	0	0	0	0	0	0	0	0	0	0	0	0	0	0	0	0	0	1	0	0	0	0	0	0	0	0	0	0	0	1	1	241	0	HpcH_HpaI (PF03328) (1.00)	K02510 (1.00)	4-hydroxy-2-oxoheptanedioate aldolase (1.00)	00350 Tyrosine metabolism [PATH:ko00350] (1.00)	09105 Amino acid metabolism (1.00)	09100 Metabolism (1.00)
fam2993	0	0	0	0	0	0	0	0	0	0	0	0	0	0	0	0	0	0	0	0	0	0	0	1	0	0	0	0	0	0	0	0	0	0	0	1	1	87	2	No domains detected (1.00)	K02556 (1.00)	chemotaxis protein MotA (1.00)	Multiple (1.00)	Multiple (1.00)	Multiple (1.00)
fam1048	0	0	0	0	0	0	0	0	0	0	0	0	0	0	0	0	0	0	0	0	0	0	0	1	0	0	0	0	0	0	0	0	0	0	0	1	1	247	0	SprT-like (PF10263) (1.00)	K02742 (1.00)	SprT protein (1.00)	99996 General function prediction only (1.00)	09194 Poorly characterized (1.00)	09190 Unclassified (1.00)
fam3714	0	0	0	0	0	0	0	0	0	0	0	0	0	0	0	0	0	0	0	0	0	0	0	1	0	0	0	0	0	0	0	0	0	0	0	1	1	172	0	No domains detected (1.00)	K03088 (1.00)	RNA polymerase sigma-70 factor, ECF subfamily (1.00)	03021 Transcription machinery [BR:ko03021] (1.00)	09121 Transcription (1.00)	09120 Genetic Information Processing (1.00)
fam1106	0	0	0	0	0	0	0	0	0	0	0	0	0	0	0	0	0	0	0	0	0	0	0	1	0	0	0	0	0	0	0	0	0	0	0	1	2	527	0	No domains detected (0.50)	K03183 (0.50)	demethylmenaquinone methyltransferase / 2-methoxy-6-polyprenyl-1,4-benzoquinol methylase (0.50)	00130 Ubiquinone and other terpenoid-quinone biosynthesis [PATH:ko00130] (0.50)	09108 Metabolism of cofactors and vitamins (0.50)	09100 Metabolism (0.50)
fam2521	0	0	0	0	0	0	0	0	0	0	0	0	0	0	0	0	0	0	0	0	0	0	0	0	0	0	0	0	0	0	0	1	0	0	0	1	1	180	0	No domains detected (1.00)	K03183 (1.00)	demethylmenaquinone methyltransferase / 2-methoxy-6-polyprenyl-1,4-benzoquinol methylase (1.00)	00130 Ubiquinone and other terpenoid-quinone biosynthesis [PATH:ko00130] (1.00)	09108 Metabolism of cofactors and vitamins (1.00)	09100 Metabolism (1.00)
fam3805	0	0	0	0	0	0	0	0	0	0	0	0	0	0	0	0	0	0	0	0	0	0	0	0	1	0	0	0	0	0	0	0	0	0	0	1	1	170	0	Hydrolase_3 (PF08282) (1.00)	K03270 (1.00)	3-deoxy-D-manno-octulosonate 8-phosphate phosphatase (KDO 8-P phosphatase) (1.00)	Multiple (1.00)	09107 Glycan biosynthesis and metabolism (1.00)	09100 Metabolism (1.00)
fam3425	0	0	0	0	0	0	0	0	0	0	0	0	0	0	0	0	0	0	0	0	0	0	0	0	0	0	1	0	0	0	0	0	0	0	0	1	1	199	0	HSP70 (PF00012) (1.00)	K03283 (1.00)	heat shock 70kDa protein 1/2/6/8 (1.00)	Multiple (1.00)	Multiple (1.00)	Multiple (1.00)
fam1658	0	0	0	0	0	0	0	0	0	0	0	0	0	0	0	0	0	0	0	0	0	0	0	1	0	0	0	0	0	0	0	0	0	0	0	1	1	101	0	No domains detected (1.00)	K03491 (1.00)	lichenan operon transcriptional antiterminator (1.00)	03000 Transcription factors [BR:ko03000] (1.00)	09121 Transcription (1.00)	09120 Genetic Information Processing (1.00)
fam0751	0	0	0	0	0	0	0	0	0	0	0	0	0	0	0	0	0	0	0	0	0	0	0	0	0	0	0	0	0	0	0	1	0	0	0	1	2	64	0	No domains detected (1.00)	K03531 (0.50)	cell division protein FtsZ (0.50)	Multiple (0.50)	Multiple (0.50)	Multiple (0.50)
fam1047	0	0	0	0	0	0	0	0	0	0	0	0	0	0	0	0	0	0	0	0	0	0	0	0	0	0	0	0	0	0	0	0	1	0	0	1	1	75	0	No domains detected (1.00)	K03598 (1.00)	sigma-E factor negative regulatory protein RseB (1.00)	03021 Transcription machinery [BR:ko03021] (1.00)	09121 Transcription (1.00)	09120 Genetic Information Processing (1.00)
fam1539	0	0	0	0	0	0	0	0	0	0	0	0	0	0	0	0	0	0	0	0	0	0	0	1	0	0	0	0	0	0	0	0	0	0	0	1	1	111	0	No domains detected (1.00)	K03745 (1.00)	SlyX protein (1.00)	99996 General function prediction only (1.00)	09194 Poorly characterized (1.00)	09190 Unclassified (1.00)
fam1794	0	0	0	0	0	0	0	0	0	0	0	0	0	0	0	0	0	0	0	0	0	0	0	0	0	0	0	0	0	0	0	0	0	1	0	1	1	47	0	No domains detected (1.00)	K03745 (1.00)	SlyX protein (1.00)	99996 General function prediction only (1.00)	09194 Poorly characterized (1.00)	09190 Unclassified (1.00)
fam3205	0	0	0	0	0	0	0	0	0	0	0	0	0	0	0	0	0	0	0	0	0	0	0	1	0	0	0	0	0	0	0	0	0	0	0	1	1	150	0	Pro_isomerase (PF00160) (1.00)	K03768 (1.00)	peptidyl-prolyl cis-trans isomerase B (cyclophilin B) (1.00)	03110 Chaperones and folding catalysts [BR:ko03110] (1.00)	09123 Folding, sorting and degradation (1.00)	09120 Genetic Information Processing (1.00)
fam3405	0	0	0	0	0	0	0	0	0	0	0	0	0	0	0	0	0	0	0	0	0	0	0	1	0	0	0	0	0	0	0	0	0	0	0	1	1	285	0	Glucosaminidase (PF01832) (1.00)	K03796 (1.00)	Bax protein (1.00)	99996 General function prediction only (1.00)	09194 Poorly characterized (1.00)	09190 Unclassified (1.00)
fam2527	0	0	0	0	0	0	0	0	0	0	0	0	0	0	0	0	0	0	0	0	0	0	0	0	1	0	0	0	0	0	0	0	0	0	0	1	1	279	0	No domains detected (1.00)	K04075 (1.00)	tRNA(Ile)-lysidine synthase (1.00)	03016 Transfer RNA biogenesis [BR:ko03016] (1.00)	09122 Translation (1.00)	09120 Genetic Information Processing (1.00)
fam2177	0	0	0	0	0	0	0	0	0	0	0	0	0	0	0	0	0	0	0	0	0	0	0	0	0	1	0	0	0	0	0	0	0	0	0	1	1	543	0	Cpn60_TCP1 (PF00118) (1.00)	K04077 (1.00)	chaperonin GroEL (1.00)	Multiple (1.00)	Multiple (1.00)	Multiple (1.00)
fam1049	0	0	0	0	0	0	0	0	0	0	0	0	0	0	0	0	0	0	0	0	0	0	0	1	0	0	0	0	0	0	0	0	0	0	0	1	1	722	0	No domains detected (1.00)	K04079 (1.00)	molecular chaperone HtpG (1.00)	Multiple (1.00)	Multiple (1.00)	Multiple (1.00)
fam1407	0	0	0	0	0	0	0	0	0	0	0	0	0	0	0	0	0	0	0	0	0	0	0	0	0	1	0	0	0	0	0	0	0	0	0	1	1	78	0	FeoA (PF04023) (1.00)	K04758 (1.00)	ferrous iron transport protein A (1.00)	02000 Transporters [BR:ko02000] (1.00)	09131 Membrane transport (1.00)	09130 Environmental Information Processing (1.00)
fam1121	0	0	0	0	0	0	0	0	0	0	0	0	0	0	0	0	0	0	0	0	0	0	0	1	0	0	0	0	0	0	0	0	0	0	0	1	1	196	0	RyR (PF02026) (1.00)	K04962 (1.00)	ryanodine receptor 2 (1.00)	Multiple (1.00)	Multiple (1.00)	Multiple (1.00)
fam1906	0	0	0	0	0	0	0	0	0	0	0	0	0	0	0	0	0	0	0	0	0	0	0	1	0	0	0	0	0	0	0	0	0	0	0	1	1	193	0	DJ-1_PfpI (PF01965) (1.00)	K05520 (1.00)	protease I (1.00)	01002 Peptidases [BR:ko01002] (1.00)	09112 Enzyme families (1.00)	09100 Metabolism (1.00)
fam3560	0	0	0	0	0	0	0	0	0	0	0	0	0	0	0	0	0	0	0	0	0	0	0	1	0	0	0	0	0	0	0	0	0	0	0	1	1	245	0	Gly_transf_sug (PF04488) (1.00)	K05528 (1.00)	alpha 1,6-mannosyltransferase (1.00)	Multiple (1.00)	09107 Glycan biosynthesis and metabolism (1.00)	09100 Metabolism (1.00)
fam3584	0	0	0	0	0	0	0	0	0	0	0	0	0	0	0	0	0	0	0	0	0	0	0	1	0	0	0	0	0	0	0	0	0	0	0	1	1	219	0	DUF273 (PF03314) (1.00)	K05531 (1.00)	mannan polymerase II complex MNN10 subunit (1.00)	00513 Various types of N-glycan biosynthesis [PATH:ko00513] (1.00)	09107 Glycan biosynthesis and metabolism (1.00)	09100 Metabolism (1.00)
fam3850	0	0	0	0	0	0	0	0	0	0	0	0	0	0	0	0	0	0	0	0	0	0	0	1	0	0	0	0	0	0	0	0	0	0	0	1	1	323	0	Mannosyl_trans3 (PF11051) (1.00)	K05535 (1.00)	alpha 1,2-mannosyltransferase (1.00)	Multiple (1.00)	09107 Glycan biosynthesis and metabolism (1.00)	09100 Metabolism (1.00)
fam2461	0	0	0	0	0	0	0	0	0	0	0	0	0	0	0	0	0	0	0	0	0	0	0	0	0	0	0	0	0	0	0	1	0	0	0	1	1	111	0	Ribosomal_S30AE (PF02482) (1.00)	K05808 (1.00)	putative sigma-54 modulation protein (1.00)	03009 Ribosome biogenesis [BR:ko03009] (1.00)	09122 Translation (1.00)	09120 Genetic Information Processing (1.00)
fam2704	0	0	0	0	0	0	0	0	0	0	0	0	0	0	0	0	0	0	0	0	0	0	0	0	0	0	0	1	0	0	0	0	0	0	0	1	1	838	0	No domains detected (1.00)	K05973 (1.00)	poly(3-hydroxybutyrate) depolymerase (1.00)	00650 Butanoate metabolism [PATH:ko00650] (1.00)	09101 Carbohydrate metabolism (1.00)	09100 Metabolism (1.00)
fam2173	0	0	0	0	0	0	0	0	0	0	0	0	0	0	0	0	0	0	0	0	0	0	0	0	0	0	0	1	0	0	0	0	0	0	0	1	1	96	0	Reo_sigmaC (PF04582) (1.00)	K06078 (1.00)	murein lipoprotein (1.00)	01011 Peptidoglycan biosynthesis and degradation proteins [BR:ko01011] (1.00)	09107 Glycan biosynthesis and metabolism (1.00)	09100 Metabolism (1.00)
fam2590	0	0	0	0	0	0	0	0	0	0	0	0	0	0	0	0	0	0	0	0	0	0	0	0	0	0	0	1	0	0	0	0	0	0	0	1	1	36	0	PqqA (PF08042) (1.00)	K06135 (1.00)	pyrroloquinoline quinone biosynthesis protein A (1.00)	99996 General function prediction only (1.00)	09194 Poorly characterized (1.00)	09190 Unclassified (1.00)
fam1067	0	0	0	0	0	0	0	0	0	0	0	0	0	0	0	0	0	0	0	0	0	0	0	0	0	0	1	0	0	0	0	0	0	0	0	1	1	327	0	CoiA (PF06054) (1.00)	K06198 (1.00)	competence protein CoiA (1.00)	99996 General function prediction only (1.00)	09194 Poorly characterized (1.00)	09190 Unclassified (1.00)
fam2976	0	0	0	0	0	0	0	0	0	0	0	0	0	0	0	0	0	0	0	0	0	0	0	0	0	1	0	0	0	0	0	0	0	0	0	1	1	344	0	Methyltransf_12 (PF08242) (1.00)	K06219 (1.00)	S-adenosylmethionine-dependent methyltransferase (1.00)	99988 Biosynthesis and biodegradation of secondary metabolites (1.00)	09191 Metabolism (1.00)	09190 Unclassified (1.00)
fam0248	0	0	0	0	0	0	0	0	0	0	0	0	0	0	0	0	0	0	0	0	0	0	0	0	0	0	0	0	0	0	0	0	1	0	0	1	2	195	0	No domains detected (0.50)	K06224 (0.50)	hedgehog (0.50)	Multiple (0.50)	Multiple (0.50)	Multiple (0.50)
fam3457	0	0	0	0	0	0	0	0	0	0	0	0	0	0	0	0	0	0	0	0	0	0	0	0	0	0	0	1	0	0	0	0	0	0	0	1	1	239	0	Collagen (PF01391) (1.00)	K06236 (1.00)	collagen, type I, alpha (1.00)	Multiple (1.00)	Multiple (1.00)	Multiple (1.00)
fam1695	0	0	0	0	0	0	0	0	0	0	0	0	0	0	0	0	0	0	0	0	0	0	0	0	0	0	0	1	0	0	0	0	0	0	0	1	1	58	0	MazE_antitoxin (PF04014) (1.00)	K06284 (1.00)	transcriptional pleiotropic regulator of transition state genes (1.00)	03000 Transcription factors [BR:ko03000] (1.00)	09121 Transcription (1.00)	09120 Genetic Information Processing (1.00)
fam3696	0	0	0	0	0	0	0	0	0	0	0	0	0	0	0	0	0	0	0	0	0	0	0	0	0	0	0	0	0	0	0	1	0	0	0	1	1	207	0	No domains detected (1.00)	K06391 (1.00)	stage III sporulation protein AB (1.00)	99978 Cell growth (1.00)	09193 Cellular processes and signaling (1.00)	09190 Unclassified (1.00)
fam3549	0	0	0	0	0	0	0	0	0	0	0	0	0	0	0	0	0	0	0	0	0	0	0	1	0	0	0	0	0	0	0	0	0	0	0	1	1	493	0	SpoVR (PF04293) (1.00)	K06415 (1.00)	stage V sporulation protein R (1.00)	99978 Cell growth (1.00)	09193 Cellular processes and signaling (1.00)	09190 Unclassified (1.00)
fam0656	0	0	0	0	0	0	0	0	0	0	0	0	0	0	0	0	0	0	0	0	0	0	0	0	0	0	0	0	0	0	0	0	0	1	0	1	1	778	0	fn3 (PF00041) + fn3 (PF00041) + fn3 (PF00041) + fn3 (PF00041) (1.00)	K06491 (1.00)	neural cell adhesion molecule (1.00)	Multiple (1.00)	Multiple (1.00)	Multiple (1.00)
fam2052	0	0	0	0	0	0	0	0	0	0	0	0	0	0	0	0	0	0	0	0	0	0	0	0	0	0	0	0	0	0	0	0	1	0	0	1	1	457	0	fn3 (PF00041) + fn3 (PF00041) + Laminin_G_3 (PF13385) (1.00)	K06491 (1.00)	neural cell adhesion molecule (1.00)	Multiple (1.00)	Multiple (1.00)	Multiple (1.00)
fam2785	0	0	0	0	0	0	0	0	0	0	0	0	0	0	0	0	0	0	0	0	0	0	0	0	0	0	0	0	0	0	0	0	1	0	0	1	1	447	0	fn3 (PF00041) + fn3 (PF00041) (1.00)	K06491 (1.00)	neural cell adhesion molecule (1.00)	Multiple (1.00)	Multiple (1.00)	Multiple (1.00)
fam2884	0	0	0	0	0	0	0	0	0	0	0	0	0	0	0	0	0	0	0	0	0	0	0	0	0	0	0	0	0	0	0	0	0	1	0	1	1	169	1	No domains detected (1.00)	K06501 (1.00)	CD68 antigen (1.00)	Multiple (1.00)	Multiple (1.00)	Multiple (1.00)
fam2534	0	0	0	0	0	0	0	0	0	0	0	0	0	0	0	0	0	0	0	0	0	0	0	0	0	0	0	0	0	0	0	0	1	0	0	1	2	398	0	No domains detected (1.00)	K06846 (0.50)	lymphocyte antigen 6 complex locus protein D/E/G6/H (0.50)	00537 Glycosylphosphatidylinositol (GPI)-anchored proteins [BR:ko00537] (0.50)	09107 Glycan biosynthesis and metabolism (0.50)	09100 Metabolism (0.50)
fam3666	0	0	0	0	0	0	0	0	0	0	0	0	0	0	0	0	0	0	0	0	0	0	0	0	0	0	0	0	0	0	1	0	0	0	0	1	1	120	0	Gly_radical (PF01228) (1.00)	K06866 (1.00)	autonomous glycyl radical cofactor (1.00)	99996 General function prediction only (1.00)	09194 Poorly characterized (1.00)	09190 Unclassified (1.00)
fam2354	0	0	0	0	0	0	0	0	0	0	0	0	0	0	0	0	0	0	0	0	0	0	0	0	0	0	0	0	0	0	0	0	1	0	0	1	1	289	0	QueF_N (PF14819) + QueF (PF14489) (1.00)	K06879 (1.00)	7-cyano-7-deazaguanine reductase (1.00)	Multiple (1.00)	Multiple (1.00)	Multiple (1.00)
fam0605	0	0	0	0	0	0	0	0	0	0	0	0	0	0	0	0	0	0	0	0	0	0	0	0	0	0	0	0	0	0	0	0	0	1	0	1	1	295	0	DHHA1 (PF02272) (1.00)	K06881 (1.00)	bifunctional oligoribonuclease and PAP phosphatase NrnA (1.00)	Multiple (1.00)	Multiple (1.00)	Multiple (1.00)
fam0383	0	0	0	0	0	0	0	0	0	0	0	0	0	0	0	0	0	0	0	0	0	0	0	1	0	0	0	0	0	0	0	0	0	0	0	1	1	233	7	Bax1-I (PF01027) (1.00)	K06890 (1.00)	uncharacterized protein (1.00)	99997 Function unknown (1.00)	09194 Poorly characterized (1.00)	09190 Unclassified (1.00)
fam2556	0	0	0	0	0	0	0	0	0	0	0	0	0	0	0	0	0	0	0	0	0	0	0	0	0	1	0	0	0	0	0	0	0	0	0	1	1	184	1	GATase (PF00117) (1.00)	K07010 (1.00)	putative glutamine amidotransferase (1.00)	01002 Peptidases [BR:ko01002] (1.00)	09112 Enzyme families (1.00)	09100 Metabolism (1.00)
fam3693	0	0	0	0	0	0	0	0	0	0	0	0	0	0	0	0	0	0	0	0	0	0	0	0	0	0	0	1	0	0	0	0	0	0	0	1	1	262	0	Metal_hydrol (PF10118) (1.00)	K07044 (1.00)	uncharacterized protein (1.00)	99997 Function unknown (1.00)	09194 Poorly characterized (1.00)	09190 Unclassified (1.00)
fam1671	0	0	0	0	0	0	0	0	0	0	0	0	0	0	0	0	0	0	0	0	0	0	0	0	0	0	0	0	0	0	0	0	0	1	0	1	1	58	0	No domains detected (1.00)	K07068 (1.00)	uncharacterized protein (1.00)	99997 Function unknown (1.00)	09194 Poorly characterized (1.00)	09190 Unclassified (1.00)
fam1704	0	0	0	0	0	0	0	0	0	0	0	0	0	0	0	0	0	0	0	0	0	0	0	0	0	1	0	0	0	0	0	0	0	0	0	1	1	77	1	No domains detected (1.00)	K07100 (1.00)	putative phosphoribosyl transferase (1.00)	99996 General function prediction only (1.00)	09194 Poorly characterized (1.00)	09190 Unclassified (1.00)
fam1961	0	0	0	0	0	0	0	0	0	0	0	0	0	0	0	0	0	0	0	0	0	0	0	0	0	1	0	0	0	0	0	0	0	0	0	1	1	154	0	No domains detected (1.00)	K07118 (1.00)	uncharacterized protein (1.00)	99997 Function unknown (1.00)	09194 Poorly characterized (1.00)	09190 Unclassified (1.00)
fam0392	0	0	0	0	0	0	0	0	0	0	0	0	0	0	0	0	0	0	0	0	0	0	0	1	0	0	0	0	0	0	0	0	0	0	0	1	1	645	0	AAA_PrkA (PF08298) + PrkA (PF06798) (1.00)	K07180 (1.00)	serine protein kinase (1.00)	99995 Signal transduction mechanisms (1.00)	09193 Cellular processes and signaling (1.00)	09190 Unclassified (1.00)
fam1479	0	0	0	0	0	0	0	0	0	0	0	0	0	0	0	0	0	0	0	0	0	0	0	0	0	0	0	1	0	0	0	0	0	0	0	1	1	345	0	VanY (PF02557) (1.00)	K07260 (1.00)	zinc D-Ala-D-Ala carboxypeptidase (1.00)	Multiple (1.00)	Multiple (1.00)	Multiple (1.00)
fam3037	0	0	0	0	0	0	0	0	0	0	0	0	0	0	0	0	0	0	0	0	0	0	0	0	0	0	0	0	0	0	0	1	0	0	0	1	1	277	0	No domains detected (1.00)	K07317 (1.00)	adenine-specific DNA-methyltransferase (1.00)	02048 Prokaryotic Defense System [BR:ko02048] (1.00)	09141 Transport and catabolism (1.00)	09140 Cellular Processes (1.00)
fam3206	0	0	0	0	0	0	0	0	0	0	0	0	0	0	0	0	0	0	0	0	0	0	0	0	0	1	0	0	0	0	0	0	0	0	0	1	1	81	0	HicA_toxin (PF07927) (1.00)	K07339 (1.00)	mRNA interferase HicA (1.00)	02048 Prokaryotic Defense System [BR:ko02048] (1.00)	09141 Transport and catabolism (1.00)	09140 Cellular Processes (1.00)
fam0679	0	0	0	0	0	0	0	0	0	0	0	0	0	0	0	0	0	0	0	0	0	0	0	0	1	0	0	0	0	0	0	0	0	0	0	1	1	193	0	HNH_4 (PF13395) (1.00)	K07451 (1.00)	5-methylcytosine-specific restriction enzyme A (1.00)	02048 Prokaryotic Defense System [BR:ko02048] (1.00)	09141 Transport and catabolism (1.00)	09140 Cellular Processes (1.00)
fam2251	0	0	0	0	0	0	0	0	0	0	0	0	0	0	0	0	0	0	0	0	0	0	0	0	0	0	0	0	0	0	0	1	0	0	0	1	1	259	0	No domains detected (1.00)	K07451 (1.00)	5-methylcytosine-specific restriction enzyme A (1.00)	02048 Prokaryotic Defense System [BR:ko02048] (1.00)	09141 Transport and catabolism (1.00)	09140 Cellular Processes (1.00)
fam3170	0	0	0	0	0	0	0	0	0	0	0	0	0	0	0	0	0	0	0	0	0	0	0	0	1	0	0	0	0	0	0	0	0	0	0	1	1	452	0	HNH_5 (PF14279) (1.00)	K07451 (1.00)	5-methylcytosine-specific restriction enzyme A (1.00)	02048 Prokaryotic Defense System [BR:ko02048] (1.00)	09141 Transport and catabolism (1.00)	09140 Cellular Processes (1.00)
fam2265	0	0	0	0	0	0	0	0	0	0	0	0	0	0	0	0	0	0	0	0	0	0	0	1	0	0	0	0	0	0	0	0	0	0	0	1	1	120	0	Smr (PF01713) (1.00)	K07456 (1.00)	DNA mismatch repair protein MutS2 (1.00)	Multiple (1.00)	09124 Replication and repair (1.00)	09120 Genetic Information Processing (1.00)
fam2267	0	0	0	0	0	0	0	0	0	0	0	0	0	0	0	0	0	0	0	0	0	0	0	0	0	0	0	1	0	0	0	0	0	0	0	1	1	248	0	GerE (PF00196) (1.00)	K07684 (1.00)	two-component system, NarL family, nitrate/nitrite response regulator NarL (1.00)	Multiple (1.00)	09132 Signal transduction (1.00)	09130 Environmental Information Processing (1.00)
fam3458	0	0	0	0	0	0	0	0	0	0	0	0	0	0	0	0	0	0	0	0	0	0	0	1	0	0	0	0	0	0	0	0	0	0	0	1	1	303	0	Peptidase_M15_3 (PF08291) (1.00)	K08640 (1.00)	zinc D-Ala-D-Ala carboxypeptidase (1.00)	Multiple (1.00)	Multiple (1.00)	09100 Metabolism (1.00)
fam3153	0	0	0	0	0	0	0	0	0	0	0	0	0	0	0	0	0	0	0	0	0	0	0	1	0	0	0	0	0	0	0	0	0	0	0	1	1	556	0	Pro-kuma_activ (PF09286) (1.00)	K08677 (1.00)	kumamolisin (1.00)	01002 Peptidases [BR:ko01002] (1.00)	09112 Enzyme families (1.00)	09100 Metabolism (1.00)
fam2357	0	0	0	0	0	0	0	0	0	0	0	0	0	0	0	0	0	0	0	0	0	0	0	0	0	0	0	0	0	0	0	1	0	0	0	1	1	144	0	No domains detected (1.00)	K08711 (1.00)	ATP-binding cassette, subfamily G (WHITE), member 2, PDR (1.00)	Multiple (1.00)	09131 Membrane transport (1.00)	09130 Environmental Information Processing (1.00)
fam2490	0	0	0	0	0	0	0	0	0	0	0	0	0	0	0	0	0	0	0	0	0	0	0	0	0	0	0	0	0	0	0	1	0	0	0	1	1	403	0	AAA (PF00004) (1.00)	K08900 (1.00)	mitochondrial chaperone BCS1 (1.00)	03029 Mitochondrial biogenesis [BR:ko03029] (1.00)	09122 Translation (1.00)	09120 Genetic Information Processing (1.00)
fam0335	0	0	0	0	0	0	0	0	0	0	0	0	0	0	0	0	0	0	0	0	0	0	0	0	0	0	0	0	0	0	0	1	0	0	0	1	1	224	0	No domains detected (1.00)	K08954 (1.00)	chlorosome envelope protein X (1.00)	00194 Photosynthesis proteins [BR:ko00194] (1.00)	09102 Energy metabolism (1.00)	09100 Metabolism (1.00)
fam2355	0	0	0	0	0	0	0	0	0	0	0	0	0	0	0	0	0	0	0	0	0	0	0	0	0	1	0	0	0	0	0	0	0	0	0	1	1	130	0	No domains detected (1.00)	K09290 (1.00)	tropomyosin 3 (1.00)	Multiple (1.00)	Multiple (1.00)	Multiple (1.00)
fam3106	0	0	0	0	0	0	0	0	0	0	0	0	0	0	0	0	0	0	0	0	0	0	0	0	1	0	0	0	0	0	0	0	0	0	0	1	1	305	0	No domains detected (1.00)	K09749 (1.00)	uncharacterized protein (1.00)	99997 Function unknown (1.00)	09194 Poorly characterized (1.00)	09190 Unclassified (1.00)
fam1721	0	0	0	0	0	0	0	0	0	0	0	0	0	0	0	0	0	0	0	0	0	0	0	1	0	0	0	0	0	0	0	0	0	0	0	1	1	429	0	DUF444 (PF04285) (1.00)	K09786 (1.00)	uncharacterized protein (1.00)	99997 Function unknown (1.00)	09194 Poorly characterized (1.00)	09190 Unclassified (1.00)
fam2030	0	0	0	0	0	0	0	0	0	0	0	0	0	0	0	0	0	0	0	0	0	0	0	0	0	0	0	1	0	0	0	0	0	0	0	1	1	137	3	DUF454 (PF04304) (1.00)	K09790 (1.00)	uncharacterized protein (1.00)	99997 Function unknown (1.00)	09194 Poorly characterized (1.00)	09190 Unclassified (1.00)
fam1703	0	0	0	0	0	0	0	0	0	0	0	0	0	0	0	0	0	0	0	0	0	0	0	1	0	0	0	0	0	0	0	0	0	0	0	1	1	62	0	DUF465 (PF04325) (1.00)	K09794 (1.00)	uncharacterized protein (1.00)	99997 Function unknown (1.00)	09194 Poorly characterized (1.00)	09190 Unclassified (1.00)
fam2195	0	0	0	0	0	0	0	0	0	0	0	0	0	0	0	0	0	0	0	0	0	0	0	0	1	0	0	0	0	0	0	0	0	0	0	1	1	68	0	DUF465 (PF04325) (1.00)	K09794 (1.00)	uncharacterized protein (1.00)	99997 Function unknown (1.00)	09194 Poorly characterized (1.00)	09190 Unclassified (1.00)
fam2415	0	0	0	0	0	0	0	0	0	0	0	0	0	0	0	0	0	0	0	0	0	0	0	1	0	0	0	0	0	0	0	0	0	0	0	1	1	43	0	DUF331 (PF03889) (1.00)	K09890 (1.00)	alternative ribosome-rescue factor (1.00)	03012 Translation factors [BR:ko03012] (1.00)	09122 Translation (1.00)	09120 Genetic Information Processing (1.00)
fam2060	0	0	0	0	0	0	0	0	0	0	0	0	0	0	0	0	0	0	0	0	0	0	0	0	0	0	0	0	0	0	0	1	0	0	0	1	1	213	0	No domains detected (1.00)	K10696 (1.00)	E3 ubiquitin-protein ligase BRE1 (1.00)	04121 Ubiquitin system [BR:ko04121] (1.00)	09123 Folding, sorting and degradation (1.00)	09120 Genetic Information Processing (1.00)
fam1722	0	0	0	0	0	0	0	0	0	0	0	0	0	0	0	0	0	0	0	0	0	0	0	0	0	0	1	0	0	0	0	0	0	0	0	1	2	218	0	No domains detected (0.50)	K10778 (0.50)	AraC family transcriptional regulator, regulatory protein of adaptative response / methylated-DNA-[protein]-cysteine methyltransferase (0.50)	Multiple (0.50)	Multiple (0.50)	09120 Genetic Information Processing (1.00)
fam0457	0	0	0	0	0	0	0	0	0	0	0	0	0	0	0	0	0	0	0	0	0	0	0	0	0	0	0	0	0	1	0	0	0	0	0	1	1	323	0	WGR (PF05406) (1.00)	K10798 (1.00)	poly [ADP-ribose] polymerase (1.00)	Multiple (1.00)	Multiple (1.00)	Multiple (1.00)
fam0782	0	0	0	0	0	0	0	0	0	0	0	0	0	0	0	0	0	0	0	0	0	0	0	0	0	0	1	0	0	0	0	0	0	0	0	1	1	263	0	Band_7 (PF01145) (1.00)	K10942 (1.00)	two-component system, sensor histidine kinase FlrB (1.00)	Multiple (1.00)	Multiple (1.00)	Multiple (1.00)
fam3699	0	0	0	0	0	0	0	0	0	0	0	0	0	0	0	0	0	0	0	0	0	0	0	0	0	0	0	0	0	0	0	0	1	0	0	1	1	176	0	Formyl_trans_N (PF00551) (1.00)	K11175 (1.00)	phosphoribosylglycinamide formyltransferase 1 (1.00)	Multiple (1.00)	Multiple (1.00)	09100 Metabolism (1.00)
fam2593	0	0	0	0	0	0	0	0	0	0	0	0	0	0	0	0	0	0	0	0	0	0	0	1	0	0	0	0	0	0	0	0	0	0	0	1	1	974	0	No domains detected (1.00)	K11446 (1.00)	histone demethylase JARID1 (1.00)	Multiple (1.00)	Multiple (1.00)	Multiple (1.00)
fam3635	0	0	0	0	0	0	0	0	0	0	0	0	0	0	0	0	0	0	0	0	0	0	0	0	0	0	0	0	0	0	0	1	0	0	0	1	1	577	0	YadA_anchor (PF03895) (1.00)	K12342 (1.00)	adhesin YadB/C (1.00)	Multiple (1.00)	09131 Membrane transport (1.00)	09130 Environmental Information Processing (1.00)
fam2576	0	0	0	0	0	0	0	0	0	0	0	0	0	0	0	0	0	0	0	0	0	0	0	1	0	0	0	0	0	0	0	0	0	0	0	1	1	796	0	Peptidase_S8 (PF00082) (1.00)	K12685 (1.00)	subtilase-type serine protease (1.00)	Multiple (1.00)	09131 Membrane transport (1.00)	09130 Environmental Information Processing (1.00)
fam3901	0	0	0	0	0	0	0	0	0	0	0	0	0	0	0	0	0	0	0	0	0	0	0	0	0	1	0	0	0	0	0	0	0	0	0	1	1	195	0	DegT_DnrJ_EryC1 (PF01041) (1.00)	K13010 (1.00)	perosamine synthetase (1.00)	Multiple (1.00)	Multiple (1.00)	09100 Metabolism (1.00)
fam2810	0	0	0	0	0	0	0	0	0	0	0	0	0	0	0	0	0	0	0	0	0	0	0	1	0	0	0	0	0	0	0	0	0	0	0	1	1	309	0	No domains detected (1.00)	K13472 (1.00)	sulfotransferase (1.00)	04626 Plant-pathogen interaction [PATH:ko04626] (1.00)	09159 Environmental adaptation (1.00)	09150 Organismal Systems (1.00)
fam1594	0	0	0	0	0	0	0	0	0	0	0	0	0	0	0	0	0	0	0	0	0	0	0	0	0	1	0	0	0	0	0	0	0	0	0	1	1	212	0	CTP_transf_like (PF01467) (1.00)	K13522 (1.00)	bifunctional NMN adenylyltransferase/nudix hydrolase (1.00)	00760 Nicotinate and nicotinamide metabolism [PATH:ko00760] (1.00)	09108 Metabolism of cofactors and vitamins (1.00)	09100 Metabolism (1.00)
fam3221	0	0	0	0	0	0	0	0	0	0	0	0	0	0	0	0	0	0	0	0	0	0	0	0	0	0	0	0	0	0	0	0	1	0	0	1	1	293	0	HisKA (PF00512) + HATPase_c (PF02518) (1.00)	K13587 (1.00)	two-component system, cell cycle sensor histidine kinase and response regulator CckA (1.00)	Multiple (1.00)	Multiple (1.00)	Multiple (1.00)
fam0801	0	0	0	0	0	0	0	0	0	0	0	0	0	0	0	0	0	0	0	0	0	0	0	1	0	0	0	0	0	0	0	0	0	0	0	1	1	244	0	CAP59_mtransfer (PF11735) (1.00)	K13690 (1.00)	alpha-1,3-mannosyltransferase (1.00)	01003 Glycosyltransferases [BR:ko01003] (1.00)	09107 Glycan biosynthesis and metabolism (1.00)	09100 Metabolism (1.00)
fam3124	0	0	0	0	0	0	0	0	0	0	0	0	0	0	0	0	0	0	0	0	0	0	0	1	0	0	0	0	0	0	0	0	0	0	0	1	1	288	0	adh_short (PF00106) (1.00)	K13775 (1.00)	citronellol/citronellal dehydrogenase (1.00)	00281 Geraniol degradation [PATH:ko00281] (1.00)	09109 Metabolism of terpenoids and polyketides (1.00)	09100 Metabolism (1.00)
fam3852	0	0	0	0	0	0	0	0	0	0	0	0	0	0	0	0	0	0	0	0	0	0	0	0	0	0	0	1	0	0	0	0	0	0	0	1	1	798	0	Collagen (PF01391) + Collagen (PF01391) + Collagen (PF01391) + Collagen (PF01391) + Collagen (PF01391) (1.00)	K13884 (1.00)	macrophage receptor with collagenous structure (1.00)	Multiple (1.00)	Multiple (1.00)	Multiple (1.00)
fam0879	0	0	0	0	0	0	0	0	0	0	0	0	0	0	0	0	0	0	0	0	0	0	0	0	1	0	0	0	0	0	0	0	0	0	0	1	1	606	0	No domains detected (1.00)	K13915 (1.00)	lysozyme C (1.00)	Multiple (1.00)	Multiple (1.00)	Multiple (1.00)
fam2985	0	0	0	0	0	0	0	0	0	0	0	0	0	0	0	0	0	0	0	0	0	0	0	0	1	0	0	0	0	0	0	0	0	0	0	1	1	75	0	RimK (PF08443) (1.00)	K14940 (1.00)	gamma-F420-2:alpha-L-glutamate ligase (1.00)	00680 Methane metabolism [PATH:ko00680] (1.00)	09102 Energy metabolism (1.00)	09100 Metabolism (1.00)
fam1561	0	0	0	0	0	0	0	0	0	0	0	0	0	0	0	0	0	0	0	0	0	0	0	0	0	0	0	0	0	0	0	1	0	0	0	1	1	183	0	AAA_28 (PF13521) (1.00)	K15456 (1.00)	protein KTI12 (1.00)	03016 Transfer RNA biogenesis [BR:ko03016] (1.00)	09122 Translation (1.00)	09120 Genetic Information Processing (1.00)
fam3024	0	0	0	0	0	0	0	0	0	0	0	0	0	0	0	0	0	0	0	0	0	0	0	1	0	0	0	0	0	0	0	0	0	0	0	1	1	80	0	No domains detected (1.00)	K15529 (1.00)	ADP-ribose 1''-phosphate phosphatase (1.00)	99984 Nucleotide metabolism (1.00)	09191 Metabolism (1.00)	09190 Unclassified (1.00)
fam1283	0	0	0	0	0	0	0	0	0	0	0	0	0	0	0	0	0	0	0	0	0	0	0	0	0	0	0	0	0	0	0	1	0	0	0	1	1	76	0	HTH_37 (PF13744) (1.00)	K15773 (1.00)	HTH-type transcriptional regulator / antitoxin HipB (1.00)	Multiple (1.00)	Multiple (1.00)	Multiple (1.00)
fam2944	0	0	0	0	0	0	0	0	0	0	0	0	0	0	0	0	0	0	0	0	0	0	0	0	0	0	1	0	0	0	0	0	0	0	0	1	1	218	0	DUF3223 (PF11523) (1.00)	K16250 (1.00)	DNA-directed RNA polymerase IV subunit 1 (1.00)	03021 Transcription machinery [BR:ko03021] (1.00)	09121 Transcription (1.00)	09120 Genetic Information Processing (1.00)
fam3556	0	0	0	0	0	0	0	0	0	0	0	0	0	0	0	0	0	0	0	0	0	0	0	0	0	0	0	0	0	0	1	0	0	0	0	1	1	84	0	No domains detected (1.00)	K18626 (1.00)	trichohyalin (1.00)	04812 Cytoskeleton proteins [BR:ko04812] (1.00)	09142 Cell motility (1.00)	09140 Cellular Processes (1.00)
fam1037	0	0	0	0	0	0	0	0	0	0	0	0	0	0	0	0	0	0	0	0	0	0	0	0	1	0	0	0	0	0	0	0	0	0	0	1	1	221	0	No domains detected (1.00)	K18961 (1.00)	T4 RNA ligase 1 (1.00)	03200 Viral proteins [BR:ko03200] (1.00)	09196 Viral protein family (1.00)	09190 Unclassified (1.00)
fam0660	0	0	0	0	0	0	0	0	0	0	0	0	0	0	0	0	0	0	0	0	0	0	0	0	0	0	0	0	0	0	0	1	0	0	0	1	1	60	0	PrlF_antitoxin (PF15937) (1.00)	K19156 (1.00)	antitoxin PrlF (1.00)	02048 Prokaryotic Defense System [BR:ko02048] (1.00)	09141 Transport and catabolism (1.00)	09140 Cellular Processes (1.00)
fam0111	0	0	0	0	0	0	0	0	0	0	0	0	0	0	0	0	0	0	0	0	0	0	0	0	0	0	0	0	0	0	0	0	0	1	0	1	3	1222	0	No domains detected (0.67)	No KEGG annotation (0.67)	No KEGG annotation (0.67)	No KEGG annotation (0.67)	No KEGG annotation (0.67)	No KEGG annotation (0.67)
fam2539	0	0	0	0	0	0	0	0	0	0	0	0	0	0	0	0	0	0	0	0	0	0	0	0	0	0	1	0	0	0	0	0	0	0	0	1	3	1391	0	No domains detected (1.00)	No KEGG annotation (0.67)	No KEGG annotation (0.67)	No KEGG annotation (0.67)	No KEGG annotation (0.67)	No KEGG annotation (0.67)
fam2666	0	0	0	0	0	0	0	0	0	0	0	0	0	0	0	0	0	0	0	0	0	0	0	0	0	0	0	1	0	0	0	0	0	0	0	1	3	149	0	No domains detected (1.00)	No KEGG annotation (0.67)	No KEGG annotation (0.67)	No KEGG annotation (0.67)	No KEGG annotation (0.67)	No KEGG annotation (0.67)
fam0059	0	0	0	0	0	0	0	0	0	0	0	0	0	0	0	0	0	0	0	0	0	0	0	0	0	0	0	0	0	0	0	0	0	1	0	1	8	179	0	No domains detected (1.00)	No KEGG annotation (1.00)	No KEGG annotation (1.00)	No KEGG annotation (1.00)	No KEGG annotation (1.00)	No KEGG annotation (1.00)
fam0183	0	0	0	0	0	0	0	0	0	0	0	0	0	0	0	0	0	0	0	0	0	0	0	0	0	1	0	0	0	0	0	0	0	0	0	1	5	366	0	No domains detected (1.00)	No KEGG annotation (1.00)	No KEGG annotation (1.00)	No KEGG annotation (1.00)	No KEGG annotation (1.00)	No KEGG annotation (1.00)
fam0237	0	0	0	0	0	0	0	0	0	0	0	0	0	0	0	0	0	0	0	0	0	0	0	0	0	0	0	0	0	0	0	1	0	0	0	1	3	117	3	No domains detected (1.00)	No KEGG annotation (1.00)	No KEGG annotation (1.00)	No KEGG annotation (1.00)	No KEGG annotation (1.00)	No KEGG annotation (1.00)
fam0256	0	0	0	0	0	0	0	0	0	0	0	0	0	0	0	0	0	0	0	0	0	0	0	0	0	0	1	0	0	0	0	0	0	0	0	1	2	53	0	No domains detected (1.00)	No KEGG annotation (1.00)	No KEGG annotation (1.00)	No KEGG annotation (1.00)	No KEGG annotation (1.00)	No KEGG annotation (1.00)
fam0293	0	0	0	0	0	0	0	0	0	0	0	0	0	0	0	0	0	0	0	0	0	0	0	0	0	0	0	0	0	0	0	1	0	0	0	1	1	62	0	No domains detected (1.00)	No KEGG annotation (1.00)	No KEGG annotation (1.00)	No KEGG annotation (1.00)	No KEGG annotation (1.00)	No KEGG annotation (1.00)
fam0294	0	0	0	0	0	0	0	0	0	0	0	0	0	0	0	0	0	0	0	0	0	0	0	1	0	0	0	0	0	0	0	0	0	0	0	1	1	62	0	No domains detected (1.00)	No KEGG annotation (1.00)	No KEGG annotation (1.00)	No KEGG annotation (1.00)	No KEGG annotation (1.00)	No KEGG annotation (1.00)
fam0301	0	0	0	0	0	0	0	0	0	0	0	0	0	0	0	0	0	0	0	0	0	0	0	0	0	1	0	0	0	0	0	0	0	0	0	1	1	278	0	No domains detected (1.00)	No KEGG annotation (1.00)	No KEGG annotation (1.00)	No KEGG annotation (1.00)	No KEGG annotation (1.00)	No KEGG annotation (1.00)
fam0302	0	0	0	0	0	0	0	0	0	0	0	0	0	0	0	0	0	0	0	0	0	0	0	1	0	0	0	0	0	0	0	0	0	0	0	1	1	270	0	No domains detected (1.00)	No KEGG annotation (1.00)	No KEGG annotation (1.00)	No KEGG annotation (1.00)	No KEGG annotation (1.00)	No KEGG annotation (1.00)
fam0308	0	0	0	0	0	0	0	0	0	0	0	0	0	0	0	0	0	0	0	0	0	0	0	1	0	0	0	0	0	0	0	0	0	0	0	1	1	55	0	No domains detected (1.00)	No KEGG annotation (1.00)	No KEGG annotation (1.00)	No KEGG annotation (1.00)	No KEGG annotation (1.00)	No KEGG annotation (1.00)
fam0309	0	0	0	0	0	0	0	0	0	0	0	0	0	0	0	0	0	0	0	0	0	0	0	0	0	0	1	0	0	0	0	0	0	0	0	1	1	117	0	No domains detected (1.00)	No KEGG annotation (1.00)	No KEGG annotation (1.00)	No KEGG annotation (1.00)	No KEGG annotation (1.00)	No KEGG annotation (1.00)
fam0317	0	0	0	0	0	0	0	0	0	0	0	0	0	0	0	0	0	0	0	0	0	0	0	0	0	0	0	0	1	0	0	0	0	0	0	1	1	47	0	No domains detected (1.00)	No KEGG annotation (1.00)	No KEGG annotation (1.00)	No KEGG annotation (1.00)	No KEGG annotation (1.00)	No KEGG annotation (1.00)
fam0319	0	0	0	0	0	0	0	0	0	0	0	0	0	0	0	0	0	0	0	0	0	0	0	0	1	0	0	0	0	0	0	0	0	0	0	1	1	97	0	No domains detected (1.00)	No KEGG annotation (1.00)	No KEGG annotation (1.00)	No KEGG annotation (1.00)	No KEGG annotation (1.00)	No KEGG annotation (1.00)
fam0320	0	0	0	0	0	0	0	0	0	0	0	0	0	0	0	0	0	0	0	0	0	0	0	0	0	0	0	0	0	0	0	0	0	1	0	1	1	110	0	No domains detected (1.00)	No KEGG annotation (1.00)	No KEGG annotation (1.00)	No KEGG annotation (1.00)	No KEGG annotation (1.00)	No KEGG annotation (1.00)
fam0321	0	0	0	0	0	0	0	0	0	0	0	0	0	0	0	0	0	0	0	0	0	0	0	0	0	0	1	0	0	0	0	0	0	0	0	1	1	255	0	No domains detected (1.00)	No KEGG annotation (1.00)	No KEGG annotation (1.00)	No KEGG annotation (1.00)	No KEGG annotation (1.00)	No KEGG annotation (1.00)
fam0326	0	0	0	0	0	0	0	0	0	0	0	0	0	0	0	0	0	0	0	0	0	0	0	0	0	1	0	0	0	0	0	0	0	0	0	1	1	135	0	No domains detected (1.00)	No KEGG annotation (1.00)	No KEGG annotation (1.00)	No KEGG annotation (1.00)	No KEGG annotation (1.00)	No KEGG annotation (1.00)
fam0330	0	0	0	0	0	0	0	0	0	0	0	0	0	0	0	0	0	0	0	0	0	0	0	0	0	0	0	0	0	0	0	0	0	1	0	1	1	82	2	No domains detected (1.00)	No KEGG annotation (1.00)	No KEGG annotation (1.00)	No KEGG annotation (1.00)	No KEGG annotation (1.00)	No KEGG annotation (1.00)
fam0336	0	0	0	0	0	0	0	0	0	0	0	0	0	0	0	0	0	0	0	0	0	0	0	0	0	0	0	0	0	0	1	0	0	0	0	1	1	98	2	No domains detected (1.00)	No KEGG annotation (1.00)	No KEGG annotation (1.00)	No KEGG annotation (1.00)	No KEGG annotation (1.00)	No KEGG annotation (1.00)
fam0337	0	0	0	0	0	0	0	0	0	0	0	0	0	0	0	0	0	0	0	0	0	0	0	0	0	0	0	0	0	0	1	0	0	0	0	1	1	97	0	No domains detected (1.00)	No KEGG annotation (1.00)	No KEGG annotation (1.00)	No KEGG annotation (1.00)	No KEGG annotation (1.00)	No KEGG annotation (1.00)
fam0341	0	0	0	0	0	0	0	0	0	0	0	0	0	0	0	0	0	0	0	0	0	0	0	0	0	0	0	0	0	0	0	0	0	1	0	1	1	199	0	No domains detected (1.00)	No KEGG annotation (1.00)	No KEGG annotation (1.00)	No KEGG annotation (1.00)	No KEGG annotation (1.00)	No KEGG annotation (1.00)
fam0345	0	0	0	0	0	0	0	0	0	0	0	0	0	0	0	0	0	0	0	0	0	0	0	0	1	0	0	0	0	0	0	0	0	0	0	1	1	150	0	No domains detected (1.00)	No KEGG annotation (1.00)	No KEGG annotation (1.00)	No KEGG annotation (1.00)	No KEGG annotation (1.00)	No KEGG annotation (1.00)
fam0347	0	0	0	0	0	0	0	0	0	0	0	0	0	0	0	0	0	0	0	0	0	0	0	0	0	0	1	0	0	0	0	0	0	0	0	1	1	67	0	No domains detected (1.00)	No KEGG annotation (1.00)	No KEGG annotation (1.00)	No KEGG annotation (1.00)	No KEGG annotation (1.00)	No KEGG annotation (1.00)
fam0356	0	0	0	0	0	0	0	0	0	0	0	0	0	0	0	0	0	0	0	0	0	0	0	0	0	0	1	0	0	0	0	0	0	0	0	1	1	76	0	No domains detected (1.00)	No KEGG annotation (1.00)	No KEGG annotation (1.00)	No KEGG annotation (1.00)	No KEGG annotation (1.00)	No KEGG annotation (1.00)
fam0357	0	0	0	0	0	0	0	0	0	0	0	0	0	0	0	0	0	0	0	0	0	0	0	0	0	0	0	1	0	0	0	0	0	0	0	1	1	75	0	No domains detected (1.00)	No KEGG annotation (1.00)	No KEGG annotation (1.00)	No KEGG annotation (1.00)	No KEGG annotation (1.00)	No KEGG annotation (1.00)
fam0358	0	0	0	0	0	0	0	0	0	0	0	0	0	0	0	0	0	0	0	0	0	0	0	0	0	0	0	0	1	0	0	0	0	0	0	1	1	59	0	No domains detected (1.00)	No KEGG annotation (1.00)	No KEGG annotation (1.00)	No KEGG annotation (1.00)	No KEGG annotation (1.00)	No KEGG annotation (1.00)
fam0364	0	0	0	0	0	0	0	0	0	0	0	0	0	0	0	0	0	0	0	0	0	0	0	0	0	0	0	0	0	0	0	1	0	0	0	1	1	126	0	No domains detected (1.00)	No KEGG annotation (1.00)	No KEGG annotation (1.00)	No KEGG annotation (1.00)	No KEGG annotation (1.00)	No KEGG annotation (1.00)
fam0366	0	0	0	0	0	0	0	0	0	0	0	0	0	0	0	0	0	0	0	0	0	0	0	0	0	0	0	0	0	0	0	0	1	0	0	1	1	106	0	No domains detected (1.00)	No KEGG annotation (1.00)	No KEGG annotation (1.00)	No KEGG annotation (1.00)	No KEGG annotation (1.00)	No KEGG annotation (1.00)
fam0368	0	0	0	0	0	0	0	0	0	0	0	0	0	0	0	0	0	0	0	0	0	0	0	0	0	0	0	0	0	0	1	0	0	0	0	1	1	115	0	No domains detected (1.00)	No KEGG annotation (1.00)	No KEGG annotation (1.00)	No KEGG annotation (1.00)	No KEGG annotation (1.00)	No KEGG annotation (1.00)
fam0369	0	0	0	0	0	0	0	0	0	0	0	0	0	0	0	0	0	0	0	0	0	0	0	0	0	0	0	1	0	0	0	0	0	0	0	1	1	65	2	No domains detected (1.00)	No KEGG annotation (1.00)	No KEGG annotation (1.00)	No KEGG annotation (1.00)	No KEGG annotation (1.00)	No KEGG annotation (1.00)
fam0372	0	0	0	0	0	0	0	0	0	0	0	0	0	0	0	0	0	0	0	0	0	0	0	0	0	0	0	0	0	0	0	1	0	0	0	1	1	84	0	No domains detected (1.00)	No KEGG annotation (1.00)	No KEGG annotation (1.00)	No KEGG annotation (1.00)	No KEGG annotation (1.00)	No KEGG annotation (1.00)
fam0381	0	0	0	0	0	0	0	0	0	0	0	0	0	0	0	0	0	0	0	0	0	0	0	1	0	0	0	0	0	0	0	0	0	0	0	1	1	38	1	No domains detected (1.00)	No KEGG annotation (1.00)	No KEGG annotation (1.00)	No KEGG annotation (1.00)	No KEGG annotation (1.00)	No KEGG annotation (1.00)
fam0382	0	0	0	0	0	0	0	0	0	0	0	0	0	0	0	0	0	0	0	0	0	0	0	0	0	0	0	1	0	0	0	0	0	0	0	1	1	109	0	No domains detected (1.00)	No KEGG annotation (1.00)	No KEGG annotation (1.00)	No KEGG annotation (1.00)	No KEGG annotation (1.00)	No KEGG annotation (1.00)
fam0386	0	0	0	0	0	0	0	0	0	0	0	0	0	0	0	0	0	0	0	0	0	0	0	0	0	0	1	0	0	0	0	0	0	0	0	1	1	71	0	No domains detected (1.00)	No KEGG annotation (1.00)	No KEGG annotation (1.00)	No KEGG annotation (1.00)	No KEGG annotation (1.00)	No KEGG annotation (1.00)
fam0387	0	0	0	0	0	0	0	0	0	0	0	0	0	0	0	0	0	0	0	0	0	0	0	0	0	0	0	1	0	0	0	0	0	0	0	1	1	69	1	No domains detected (1.00)	No KEGG annotation (1.00)	No KEGG annotation (1.00)	No KEGG annotation (1.00)	No KEGG annotation (1.00)	No KEGG annotation (1.00)
fam0395	0	0	0	0	0	0	0	0	0	0	0	0	0	0	0	0	0	0	0	0	0	0	0	0	0	0	0	0	0	0	1	0	0	0	0	1	1	67	0	No domains detected (1.00)	No KEGG annotation (1.00)	No KEGG annotation (1.00)	No KEGG annotation (1.00)	No KEGG annotation (1.00)	No KEGG annotation (1.00)
fam0400	0	0	0	0	0	0	0	0	0	0	0	0	0	0	0	0	0	0	0	0	0	0	0	0	0	0	1	0	0	0	0	0	0	0	0	1	1	49	0	No domains detected (1.00)	No KEGG annotation (1.00)	No KEGG annotation (1.00)	No KEGG annotation (1.00)	No KEGG annotation (1.00)	No KEGG annotation (1.00)
fam0402	0	0	0	0	0	0	0	0	0	0	0	0	0	0	0	0	0	0	0	0	0	0	0	0	0	0	0	0	0	0	0	0	1	0	0	1	1	62	1	No domains detected (1.00)	No KEGG annotation (1.00)	No KEGG annotation (1.00)	No KEGG annotation (1.00)	No KEGG annotation (1.00)	No KEGG annotation (1.00)
fam0403	0	0	0	0	0	0	0	0	0	0	0	0	0	0	0	0	0	0	0	0	0	0	0	1	0	0	0	0	0	0	0	0	0	0	0	1	1	77	0	No domains detected (1.00)	No KEGG annotation (1.00)	No KEGG annotation (1.00)	No KEGG annotation (1.00)	No KEGG annotation (1.00)	No KEGG annotation (1.00)
fam0406	0	0	0	0	0	0	0	0	0	0	0	0	0	0	0	0	0	0	0	0	0	0	0	0	0	0	0	0	0	0	0	1	0	0	0	1	1	147	0	No domains detected (1.00)	No KEGG annotation (1.00)	No KEGG annotation (1.00)	No KEGG annotation (1.00)	No KEGG annotation (1.00)	No KEGG annotation (1.00)
fam0408	0	0	0	0	0	0	0	0	0	0	0	0	0	0	0	0	0	0	0	0	0	0	0	0	1	0	0	0	0	0	0	0	0	0	0	1	1	2500	4	No domains detected (1.00)	No KEGG annotation (1.00)	No KEGG annotation (1.00)	No KEGG annotation (1.00)	No KEGG annotation (1.00)	No KEGG annotation (1.00)
fam0409	0	0	0	0	0	0	0	0	0	0	0	0	0	0	0	0	0	0	0	0	0	0	0	0	0	0	0	0	0	0	0	0	0	1	0	1	1	49	0	No domains detected (1.00)	No KEGG annotation (1.00)	No KEGG annotation (1.00)	No KEGG annotation (1.00)	No KEGG annotation (1.00)	No KEGG annotation (1.00)
fam0410	0	0	0	0	0	0	0	0	0	0	0	0	0	0	0	0	0	0	0	0	0	0	0	1	0	0	0	0	0	0	0	0	0	0	0	1	1	120	0	No domains detected (1.00)	No KEGG annotation (1.00)	No KEGG annotation (1.00)	No KEGG annotation (1.00)	No KEGG annotation (1.00)	No KEGG annotation (1.00)
fam0412	0	0	0	0	0	0	0	0	0	0	0	0	0	0	0	0	0	0	0	0	0	0	0	0	0	0	0	0	0	0	1	0	0	0	0	1	1	86	0	No domains detected (1.00)	No KEGG annotation (1.00)	No KEGG annotation (1.00)	No KEGG annotation (1.00)	No KEGG annotation (1.00)	No KEGG annotation (1.00)
fam0413	0	0	0	0	0	0	0	0	0	0	0	0	0	0	0	0	0	0	0	0	0	0	0	0	0	0	0	0	1	0	0	0	0	0	0	1	1	71	2	No domains detected (1.00)	No KEGG annotation (1.00)	No KEGG annotation (1.00)	No KEGG annotation (1.00)	No KEGG annotation (1.00)	No KEGG annotation (1.00)
fam0421	0	0	0	0	0	0	0	0	0	0	0	0	0	0	0	0	0	0	0	0	0	0	0	1	0	0	0	0	0	0	0	0	0	0	0	1	1	91	0	No domains detected (1.00)	No KEGG annotation (1.00)	No KEGG annotation (1.00)	No KEGG annotation (1.00)	No KEGG annotation (1.00)	No KEGG annotation (1.00)
fam0426	0	0	0	0	0	0	0	0	0	0	0	0	0	0	0	0	0	0	0	0	0	0	0	0	0	0	1	0	0	0	0	0	0	0	0	1	1	79	0	No domains detected (1.00)	No KEGG annotation (1.00)	No KEGG annotation (1.00)	No KEGG annotation (1.00)	No KEGG annotation (1.00)	No KEGG annotation (1.00)
fam0428	0	0	0	0	0	0	0	0	0	0	0	0	0	0	0	0	0	0	0	0	0	0	0	1	0	0	0	0	0	0	0	0	0	0	0	1	1	117	0	No domains detected (1.00)	No KEGG annotation (1.00)	No KEGG annotation (1.00)	No KEGG annotation (1.00)	No KEGG annotation (1.00)	No KEGG annotation (1.00)
fam0430	0	0	0	0	0	0	0	0	0	0	0	0	0	0	0	0	0	0	0	0	0	0	0	1	0	0	0	0	0	0	0	0	0	0	0	1	1	48	0	No domains detected (1.00)	No KEGG annotation (1.00)	No KEGG annotation (1.00)	No KEGG annotation (1.00)	No KEGG annotation (1.00)	No KEGG annotation (1.00)
fam0434	0	0	0	0	0	0	0	0	0	0	0	0	0	0	0	0	0	0	0	0	0	0	0	0	1	0	0	0	0	0	0	0	0	0	0	1	1	228	0	No domains detected (1.00)	No KEGG annotation (1.00)	No KEGG annotation (1.00)	No KEGG annotation (1.00)	No KEGG annotation (1.00)	No KEGG annotation (1.00)
fam0437	0	0	0	0	0	0	0	0	0	0	0	0	0	0	0	0	0	0	0	0	0	0	0	0	0	0	0	0	1	0	0	0	0	0	0	1	1	78	0	No domains detected (1.00)	No KEGG annotation (1.00)	No KEGG annotation (1.00)	No KEGG annotation (1.00)	No KEGG annotation (1.00)	No KEGG annotation (1.00)
fam0439	0	0	0	0	0	0	0	0	0	0	0	0	0	0	0	0	0	0	0	0	0	0	0	0	0	0	0	0	0	0	0	1	0	0	0	1	1	160	1	No domains detected (1.00)	No KEGG annotation (1.00)	No KEGG annotation (1.00)	No KEGG annotation (1.00)	No KEGG annotation (1.00)	No KEGG annotation (1.00)
fam0440	0	0	0	0	0	0	0	0	0	0	0	0	0	0	0	0	0	0	0	0	0	0	0	0	0	0	1	0	0	0	0	0	0	0	0	1	1	87	0	No domains detected (1.00)	No KEGG annotation (1.00)	No KEGG annotation (1.00)	No KEGG annotation (1.00)	No KEGG annotation (1.00)	No KEGG annotation (1.00)
fam0443	0	0	0	0	0	0	0	0	0	0	0	0	0	0	0	0	0	0	0	0	0	0	0	0	0	0	1	0	0	0	0	0	0	0	0	1	1	52	0	No domains detected (1.00)	No KEGG annotation (1.00)	No KEGG annotation (1.00)	No KEGG annotation (1.00)	No KEGG annotation (1.00)	No KEGG annotation (1.00)
fam0446	0	0	0	0	0	0	0	0	0	0	0	0	0	0	0	0	0	0	0	0	0	0	0	0	0	1	0	0	0	0	0	0	0	0	0	1	1	368	0	No domains detected (1.00)	No KEGG annotation (1.00)	No KEGG annotation (1.00)	No KEGG annotation (1.00)	No KEGG annotation (1.00)	No KEGG annotation (1.00)
fam0447	0	0	0	0	0	0	0	0	0	0	0	0	0	0	0	0	0	0	0	0	0	0	0	0	0	0	1	0	0	0	0	0	0	0	0	1	1	88	0	No domains detected (1.00)	No KEGG annotation (1.00)	No KEGG annotation (1.00)	No KEGG annotation (1.00)	No KEGG annotation (1.00)	No KEGG annotation (1.00)
fam0448	0	0	0	0	0	0	0	0	0	0	0	0	0	0	0	0	0	0	0	0	0	0	0	0	0	1	0	0	0	0	0	0	0	0	0	1	1	70	0	No domains detected (1.00)	No KEGG annotation (1.00)	No KEGG annotation (1.00)	No KEGG annotation (1.00)	No KEGG annotation (1.00)	No KEGG annotation (1.00)
fam0449	0	0	0	0	0	0	0	0	0	0	0	0	0	0	0	0	0	0	0	0	0	0	0	0	0	0	0	0	0	0	0	1	0	0	0	1	1	171	0	No domains detected (1.00)	No KEGG annotation (1.00)	No KEGG annotation (1.00)	No KEGG annotation (1.00)	No KEGG annotation (1.00)	No KEGG annotation (1.00)
fam0451	0	0	0	0	0	0	0	0	0	0	0	0	0	0	0	0	0	0	0	0	0	0	0	0	0	0	0	0	0	0	1	0	0	0	0	1	1	53	0	No domains detected (1.00)	No KEGG annotation (1.00)	No KEGG annotation (1.00)	No KEGG annotation (1.00)	No KEGG annotation (1.00)	No KEGG annotation (1.00)
fam0454	0	0	0	0	0	0	0	0	0	0	0	0	0	0	0	0	0	0	0	0	0	0	0	0	1	0	0	0	0	0	0	0	0	0	0	1	1	101	1	No domains detected (1.00)	No KEGG annotation (1.00)	No KEGG annotation (1.00)	No KEGG annotation (1.00)	No KEGG annotation (1.00)	No KEGG annotation (1.00)
fam0463	0	0	0	0	0	0	0	0	0	0	0	0	0	0	0	0	0	0	0	0	0	0	0	1	0	0	0	0	0	0	0	0	0	0	0	1	1	54	0	No domains detected (1.00)	No KEGG annotation (1.00)	No KEGG annotation (1.00)	No KEGG annotation (1.00)	No KEGG annotation (1.00)	No KEGG annotation (1.00)
fam0466	0	0	0	0	0	0	0	0	0	0	0	0	0	0	0	0	0	0	0	0	0	0	0	0	0	0	0	0	0	0	1	0	0	0	0	1	1	66	0	No domains detected (1.00)	No KEGG annotation (1.00)	No KEGG annotation (1.00)	No KEGG annotation (1.00)	No KEGG annotation (1.00)	No KEGG annotation (1.00)
fam0476	0	0	0	0	0	0	0	0	0	0	0	0	0	0	0	0	0	0	0	0	0	0	0	0	0	0	0	0	0	0	1	0	0	0	0	1	1	96	0	No domains detected (1.00)	No KEGG annotation (1.00)	No KEGG annotation (1.00)	No KEGG annotation (1.00)	No KEGG annotation (1.00)	No KEGG annotation (1.00)
fam0478	0	0	0	0	0	0	0	0	0	0	0	0	0	0	0	0	0	0	0	0	0	0	0	0	0	0	0	0	0	0	1	0	0	0	0	1	2	131	0	No domains detected (1.00)	No KEGG annotation (1.00)	No KEGG annotation (1.00)	No KEGG annotation (1.00)	No KEGG annotation (1.00)	No KEGG annotation (1.00)
fam0482	0	0	0	0	0	0	0	0	0	0	0	0	0	0	0	0	0	0	0	0	0	0	0	0	0	0	0	0	0	0	1	0	0	0	0	1	1	88	0	No domains detected (1.00)	No KEGG annotation (1.00)	No KEGG annotation (1.00)	No KEGG annotation (1.00)	No KEGG annotation (1.00)	No KEGG annotation (1.00)
fam0484	0	0	0	0	0	0	0	0	0	0	0	0	0	0	0	0	0	0	0	0	0	0	0	0	0	1	0	0	0	0	0	0	0	0	0	1	1	57	0	No domains detected (1.00)	No KEGG annotation (1.00)	No KEGG annotation (1.00)	No KEGG annotation (1.00)	No KEGG annotation (1.00)	No KEGG annotation (1.00)
fam0486	0	0	0	0	0	0	0	0	0	0	0	0	0	0	0	0	0	0	0	0	0	0	0	0	0	0	0	0	0	0	0	0	1	0	0	1	1	70	0	No domains detected (1.00)	No KEGG annotation (1.00)	No KEGG annotation (1.00)	No KEGG annotation (1.00)	No KEGG annotation (1.00)	No KEGG annotation (1.00)
fam0489	0	0	0	0	0	0	0	0	0	0	0	0	0	0	0	0	0	0	0	0	0	0	0	0	0	1	0	0	0	0	0	0	0	0	0	1	1	158	0	No domains detected (1.00)	No KEGG annotation (1.00)	No KEGG annotation (1.00)	No KEGG annotation (1.00)	No KEGG annotation (1.00)	No KEGG annotation (1.00)
fam0490	0	0	0	0	0	0	0	0	0	0	0	0	0	0	0	0	0	0	0	0	0	0	0	0	0	0	0	0	0	0	1	0	0	0	0	1	1	56	0	No domains detected (1.00)	No KEGG annotation (1.00)	No KEGG annotation (1.00)	No KEGG annotation (1.00)	No KEGG annotation (1.00)	No KEGG annotation (1.00)
fam0491	0	0	0	0	0	0	0	0	0	0	0	0	0	0	0	0	0	0	0	0	0	0	0	1	0	0	0	0	0	0	0	0	0	0	0	1	1	111	0	No domains detected (1.00)	No KEGG annotation (1.00)	No KEGG annotation (1.00)	No KEGG annotation (1.00)	No KEGG annotation (1.00)	No KEGG annotation (1.00)
fam0492	0	0	0	0	0	0	0	0	0	0	0	0	0	0	0	0	0	0	0	0	0	0	0	0	0	0	0	1	0	0	0	0	0	0	0	1	1	96	2	No domains detected (1.00)	No KEGG annotation (1.00)	No KEGG annotation (1.00)	No KEGG annotation (1.00)	No KEGG annotation (1.00)	No KEGG annotation (1.00)
fam0494	0	0	0	0	0	0	0	0	0	0	0	0	0	0	0	0	0	0	0	0	0	0	0	0	0	0	1	0	0	0	0	0	0	0	0	1	1	112	2	No domains detected (1.00)	No KEGG annotation (1.00)	No KEGG annotation (1.00)	No KEGG annotation (1.00)	No KEGG annotation (1.00)	No KEGG annotation (1.00)
fam0499	0	0	0	0	0	0	0	0	0	0	0	0	0	0	0	0	0	0	0	0	0	0	0	0	1	0	0	0	0	0	0	0	0	0	0	1	1	66	1	No domains detected (1.00)	No KEGG annotation (1.00)	No KEGG annotation (1.00)	No KEGG annotation (1.00)	No KEGG annotation (1.00)	No KEGG annotation (1.00)
fam0500	0	0	0	0	0	0	0	0	0	0	0	0	0	0	0	0	0	0	0	0	0	0	0	0	0	0	0	0	0	0	1	0	0	0	0	1	1	90	0	No domains detected (1.00)	No KEGG annotation (1.00)	No KEGG annotation (1.00)	No KEGG annotation (1.00)	No KEGG annotation (1.00)	No KEGG annotation (1.00)
fam0503	0	0	0	0	0	0	0	0	0	0	0	0	0	0	0	0	0	0	0	0	0	0	0	0	0	0	0	1	0	0	0	0	0	0	0	1	1	168	0	No domains detected (1.00)	No KEGG annotation (1.00)	No KEGG annotation (1.00)	No KEGG annotation (1.00)	No KEGG annotation (1.00)	No KEGG annotation (1.00)
fam0504	0	0	0	0	0	0	0	0	0	0	0	0	0	0	0	0	0	0	0	0	0	0	0	0	0	0	0	0	0	0	0	1	0	0	0	1	1	67	0	No domains detected (1.00)	No KEGG annotation (1.00)	No KEGG annotation (1.00)	No KEGG annotation (1.00)	No KEGG annotation (1.00)	No KEGG annotation (1.00)
fam0506	0	0	0	0	0	0	0	0	0	0	0	0	0	0	0	0	0	0	0	0	0	0	0	0	0	0	0	1	0	0	0	0	0	0	0	1	1	34	0	No domains detected (1.00)	No KEGG annotation (1.00)	No KEGG annotation (1.00)	No KEGG annotation (1.00)	No KEGG annotation (1.00)	No KEGG annotation (1.00)
fam0509	0	0	0	0	0	0	0	0	0	0	0	0	0	0	0	0	0	0	0	0	0	0	0	0	0	0	0	0	0	0	1	0	0	0	0	1	1	103	1	No domains detected (1.00)	No KEGG annotation (1.00)	No KEGG annotation (1.00)	No KEGG annotation (1.00)	No KEGG annotation (1.00)	No KEGG annotation (1.00)
fam0515	0	0	0	0	0	0	0	0	0	0	0	0	0	0	0	0	0	0	0	0	0	0	0	0	0	0	0	1	0	0	0	0	0	0	0	1	1	43	1	No domains detected (1.00)	No KEGG annotation (1.00)	No KEGG annotation (1.00)	No KEGG annotation (1.00)	No KEGG annotation (1.00)	No KEGG annotation (1.00)
fam0520	0	0	0	0	0	0	0	0	0	0	0	0	0	0	0	0	0	0	0	0	0	0	0	0	1	0	0	0	0	0	0	0	0	0	0	1	1	101	2	No domains detected (1.00)	No KEGG annotation (1.00)	No KEGG annotation (1.00)	No KEGG annotation (1.00)	No KEGG annotation (1.00)	No KEGG annotation (1.00)
fam0521	0	0	0	0	0	0	0	0	0	0	0	0	0	0	0	0	0	0	0	0	0	0	0	0	0	0	0	0	0	0	0	1	0	0	0	1	1	49	0	No domains detected (1.00)	No KEGG annotation (1.00)	No KEGG annotation (1.00)	No KEGG annotation (1.00)	No KEGG annotation (1.00)	No KEGG annotation (1.00)
fam0522	0	0	0	0	0	0	0	0	0	0	0	0	0	0	0	0	0	0	0	0	0	0	0	0	0	0	0	0	0	0	0	1	0	0	0	1	1	139	0	No domains detected (1.00)	No KEGG annotation (1.00)	No KEGG annotation (1.00)	No KEGG annotation (1.00)	No KEGG annotation (1.00)	No KEGG annotation (1.00)
fam0523	0	0	0	0	0	0	0	0	0	0	0	0	0	0	0	0	0	0	0	0	0	0	0	0	1	0	0	0	0	0	0	0	0	0	0	1	1	64	0	No domains detected (1.00)	No KEGG annotation (1.00)	No KEGG annotation (1.00)	No KEGG annotation (1.00)	No KEGG annotation (1.00)	No KEGG annotation (1.00)
fam0526	0	0	0	0	0	0	0	0	0	0	0	0	0	0	0	0	0	0	0	0	0	0	0	0	0	0	0	0	1	0	0	0	0	0	0	1	1	63	0	No domains detected (1.00)	No KEGG annotation (1.00)	No KEGG annotation (1.00)	No KEGG annotation (1.00)	No KEGG annotation (1.00)	No KEGG annotation (1.00)
fam0527	0	0	0	0	0	0	0	0	0	0	0	0	0	0	0	0	0	0	0	0	0	0	0	0	0	1	0	0	0	0	0	0	0	0	0	1	1	85	0	No domains detected (1.00)	No KEGG annotation (1.00)	No KEGG annotation (1.00)	No KEGG annotation (1.00)	No KEGG annotation (1.00)	No KEGG annotation (1.00)
fam0531	0	0	0	0	0	0	0	0	0	0	0	0	0	0	0	0	0	0	0	0	0	0	0	0	0	1	0	0	0	0	0	0	0	0	0	1	1	292	0	No domains detected (1.00)	No KEGG annotation (1.00)	No KEGG annotation (1.00)	No KEGG annotation (1.00)	No KEGG annotation (1.00)	No KEGG annotation (1.00)
fam0533	0	0	0	0	0	0	0	0	0	0	0	0	0	0	0	0	0	0	0	0	0	0	0	0	0	0	1	0	0	0	0	0	0	0	0	1	1	110	0	No domains detected (1.00)	No KEGG annotation (1.00)	No KEGG annotation (1.00)	No KEGG annotation (1.00)	No KEGG annotation (1.00)	No KEGG annotation (1.00)
fam0536	0	0	0	0	0	0	0	0	0	0	0	0	0	0	0	0	0	0	0	0	0	0	0	0	0	1	0	0	0	0	0	0	0	0	0	1	1	294	0	No domains detected (1.00)	No KEGG annotation (1.00)	No KEGG annotation (1.00)	No KEGG annotation (1.00)	No KEGG annotation (1.00)	No KEGG annotation (1.00)
fam0537	0	0	0	0	0	0	0	0	0	0	0	0	0	0	0	0	0	0	0	0	0	0	0	0	0	0	0	0	0	0	0	0	0	1	0	1	1	171	0	No domains detected (1.00)	No KEGG annotation (1.00)	No KEGG annotation (1.00)	No KEGG annotation (1.00)	No KEGG annotation (1.00)	No KEGG annotation (1.00)
fam0541	0	0	0	0	0	0	0	0	0	0	0	0	0	0	0	0	0	0	0	0	0	0	0	0	0	0	0	0	0	0	1	0	0	0	0	1	1	110	0	No domains detected (1.00)	No KEGG annotation (1.00)	No KEGG annotation (1.00)	No KEGG annotation (1.00)	No KEGG annotation (1.00)	No KEGG annotation (1.00)
fam0542	0	0	0	0	0	0	0	0	0	0	0	0	0	0	0	0	0	0	0	0	0	0	0	0	0	0	0	0	0	0	0	1	0	0	0	1	1	100	1	No domains detected (1.00)	No KEGG annotation (1.00)	No KEGG annotation (1.00)	No KEGG annotation (1.00)	No KEGG annotation (1.00)	No KEGG annotation (1.00)
fam0550	0	0	0	0	0	0	0	0	0	0	0	0	0	0	0	0	0	0	0	0	0	0	0	0	0	1	0	0	0	0	0	0	0	0	0	1	1	142	0	No domains detected (1.00)	No KEGG annotation (1.00)	No KEGG annotation (1.00)	No KEGG annotation (1.00)	No KEGG annotation (1.00)	No KEGG annotation (1.00)
fam0551	0	0	0	0	0	0	0	0	0	0	0	0	0	0	0	0	0	0	0	0	0	0	0	0	0	0	0	1	0	0	0	0	0	0	0	1	1	91	0	No domains detected (1.00)	No KEGG annotation (1.00)	No KEGG annotation (1.00)	No KEGG annotation (1.00)	No KEGG annotation (1.00)	No KEGG annotation (1.00)
fam0552	0	0	0	0	0	0	0	0	0	0	0	0	0	0	0	0	0	0	0	0	0	0	0	0	0	0	0	0	0	0	0	0	0	1	0	1	1	72	0	No domains detected (1.00)	No KEGG annotation (1.00)	No KEGG annotation (1.00)	No KEGG annotation (1.00)	No KEGG annotation (1.00)	No KEGG annotation (1.00)
fam0555	0	0	0	0	0	0	0	0	0	0	0	0	0	0	0	0	0	0	0	0	0	0	0	0	0	0	0	1	0	0	0	0	0	0	0	1	1	64	0	No domains detected (1.00)	No KEGG annotation (1.00)	No KEGG annotation (1.00)	No KEGG annotation (1.00)	No KEGG annotation (1.00)	No KEGG annotation (1.00)
fam0558	0	0	0	0	0	0	0	0	0	0	0	0	0	0	0	0	0	0	0	0	0	0	0	0	0	0	0	0	0	0	0	0	0	1	0	1	1	89	0	No domains detected (1.00)	No KEGG annotation (1.00)	No KEGG annotation (1.00)	No KEGG annotation (1.00)	No KEGG annotation (1.00)	No KEGG annotation (1.00)
fam0564	0	0	0	0	0	0	0	0	0	0	0	0	0	0	0	0	0	0	0	0	0	0	0	0	1	0	0	0	0	0	0	0	0	0	0	1	1	84	0	No domains detected (1.00)	No KEGG annotation (1.00)	No KEGG annotation (1.00)	No KEGG annotation (1.00)	No KEGG annotation (1.00)	No KEGG annotation (1.00)
fam0566	0	0	0	0	0	0	0	0	0	0	0	0	0	0	0	0	0	0	0	0	0	0	0	0	0	0	0	0	0	0	1	0	0	0	0	1	1	195	0	No domains detected (1.00)	No KEGG annotation (1.00)	No KEGG annotation (1.00)	No KEGG annotation (1.00)	No KEGG annotation (1.00)	No KEGG annotation (1.00)
fam0568	0	0	0	0	0	0	0	0	0	0	0	0	0	0	0	0	0	0	0	0	0	0	0	0	0	0	0	0	0	0	1	0	0	0	0	1	1	192	0	No domains detected (1.00)	No KEGG annotation (1.00)	No KEGG annotation (1.00)	No KEGG annotation (1.00)	No KEGG annotation (1.00)	No KEGG annotation (1.00)
fam0573	0	0	0	0	0	0	0	0	0	0	0	0	0	0	0	0	0	0	0	0	0	0	0	0	1	0	0	0	0	0	0	0	0	0	0	1	1	76	0	No domains detected (1.00)	No KEGG annotation (1.00)	No KEGG annotation (1.00)	No KEGG annotation (1.00)	No KEGG annotation (1.00)	No KEGG annotation (1.00)
fam0574	0	0	0	0	0	0	0	0	0	0	0	0	0	0	0	0	0	0	0	0	0	0	0	1	0	0	0	0	0	0	0	0	0	0	0	1	1	223	0	No domains detected (1.00)	No KEGG annotation (1.00)	No KEGG annotation (1.00)	No KEGG annotation (1.00)	No KEGG annotation (1.00)	No KEGG annotation (1.00)
fam0578	0	0	0	0	0	0	0	0	0	0	0	0	0	0	0	0	0	0	0	0	0	0	0	0	0	0	0	1	0	0	0	0	0	0	0	1	1	62	0	No domains detected (1.00)	No KEGG annotation (1.00)	No KEGG annotation (1.00)	No KEGG annotation (1.00)	No KEGG annotation (1.00)	No KEGG annotation (1.00)
fam0580	0	0	0	0	0	0	0	0	0	0	0	0	0	0	0	0	0	0	0	0	0	0	0	0	0	0	0	0	0	0	1	0	0	0	0	1	1	74	0	No domains detected (1.00)	No KEGG annotation (1.00)	No KEGG annotation (1.00)	No KEGG annotation (1.00)	No KEGG annotation (1.00)	No KEGG annotation (1.00)
fam0581	0	0	0	0	0	0	0	0	0	0	0	0	0	0	0	0	0	0	0	0	0	0	0	0	0	0	0	0	0	0	1	0	0	0	0	1	1	159	0	No domains detected (1.00)	No KEGG annotation (1.00)	No KEGG annotation (1.00)	No KEGG annotation (1.00)	No KEGG annotation (1.00)	No KEGG annotation (1.00)
fam0582	0	0	0	0	0	0	0	0	0	0	0	0	0	0	0	0	0	0	0	0	0	0	0	0	0	0	1	0	0	0	0	0	0	0	0	1	1	70	0	No domains detected (1.00)	No KEGG annotation (1.00)	No KEGG annotation (1.00)	No KEGG annotation (1.00)	No KEGG annotation (1.00)	No KEGG annotation (1.00)
fam0584	0	0	0	0	0	0	0	0	0	0	0	0	0	0	0	0	0	0	0	0	0	0	0	1	0	0	0	0	0	0	0	0	0	0	0	1	1	80	0	No domains detected (1.00)	No KEGG annotation (1.00)	No KEGG annotation (1.00)	No KEGG annotation (1.00)	No KEGG annotation (1.00)	No KEGG annotation (1.00)
fam0585	0	0	0	0	0	0	0	0	0	0	0	0	0	0	0	0	0	0	0	0	0	0	0	0	1	0	0	0	0	0	0	0	0	0	0	1	1	79	0	No domains detected (1.00)	No KEGG annotation (1.00)	No KEGG annotation (1.00)	No KEGG annotation (1.00)	No KEGG annotation (1.00)	No KEGG annotation (1.00)
fam0586	0	0	0	0	0	0	0	0	0	0	0	0	0	0	0	0	0	0	0	0	0	0	0	1	0	0	0	0	0	0	0	0	0	0	0	1	1	427	0	No domains detected (1.00)	No KEGG annotation (1.00)	No KEGG annotation (1.00)	No KEGG annotation (1.00)	No KEGG annotation (1.00)	No KEGG annotation (1.00)
fam0587	0	0	0	0	0	0	0	0	0	0	0	0	0	0	0	0	0	0	0	0	0	0	0	0	0	0	0	1	0	0	0	0	0	0	0	1	1	63	0	No domains detected (1.00)	No KEGG annotation (1.00)	No KEGG annotation (1.00)	No KEGG annotation (1.00)	No KEGG annotation (1.00)	No KEGG annotation (1.00)
fam0589	0	0	0	0	0	0	0	0	0	0	0	0	0	0	0	0	0	0	0	0	0	0	0	0	0	0	0	1	0	0	0	0	0	0	0	1	1	179	0	No domains detected (1.00)	No KEGG annotation (1.00)	No KEGG annotation (1.00)	No KEGG annotation (1.00)	No KEGG annotation (1.00)	No KEGG annotation (1.00)
fam0591	0	0	0	0	0	0	0	0	0	0	0	0	0	0	0	0	0	0	0	0	0	0	0	0	0	0	0	0	0	0	0	0	0	1	0	1	1	71	0	No domains detected (1.00)	No KEGG annotation (1.00)	No KEGG annotation (1.00)	No KEGG annotation (1.00)	No KEGG annotation (1.00)	No KEGG annotation (1.00)
fam0596	0	0	0	0	0	0	0	0	0	0	0	0	0	0	0	0	0	0	0	0	0	0	0	0	1	0	0	0	0	0	0	0	0	0	0	1	1	74	0	No domains detected (1.00)	No KEGG annotation (1.00)	No KEGG annotation (1.00)	No KEGG annotation (1.00)	No KEGG annotation (1.00)	No KEGG annotation (1.00)
fam0597	0	0	0	0	0	0	0	0	0	0	0	0	0	0	0	0	0	0	0	0	0	0	0	1	0	0	0	0	0	0	0	0	0	0	0	1	1	140	0	No domains detected (1.00)	No KEGG annotation (1.00)	No KEGG annotation (1.00)	No KEGG annotation (1.00)	No KEGG annotation (1.00)	No KEGG annotation (1.00)
fam0601	0	0	0	0	0	0	0	0	0	0	0	0	0	0	0	0	0	0	0	0	0	0	0	0	0	0	0	0	0	0	0	0	0	1	0	1	1	42	0	No domains detected (1.00)	No KEGG annotation (1.00)	No KEGG annotation (1.00)	No KEGG annotation (1.00)	No KEGG annotation (1.00)	No KEGG annotation (1.00)
fam0602	0	0	0	0	0	0	0	0	0	0	0	0	0	0	0	0	0	0	0	0	0	0	0	0	0	0	0	0	0	0	0	1	0	0	0	1	1	131	0	No domains detected (1.00)	No KEGG annotation (1.00)	No KEGG annotation (1.00)	No KEGG annotation (1.00)	No KEGG annotation (1.00)	No KEGG annotation (1.00)
fam0603	0	0	0	0	0	0	0	0	0	0	0	0	0	0	0	0	0	0	0	0	0	0	0	0	0	0	1	0	0	0	0	0	0	0	0	1	1	48	0	No domains detected (1.00)	No KEGG annotation (1.00)	No KEGG annotation (1.00)	No KEGG annotation (1.00)	No KEGG annotation (1.00)	No KEGG annotation (1.00)
fam0606	0	0	0	0	0	0	0	0	0	0	0	0	0	0	0	0	0	0	0	0	0	0	0	0	0	1	0	0	0	0	0	0	0	0	0	1	1	52	0	No domains detected (1.00)	No KEGG annotation (1.00)	No KEGG annotation (1.00)	No KEGG annotation (1.00)	No KEGG annotation (1.00)	No KEGG annotation (1.00)
fam0610	0	0	0	0	0	0	0	0	0	0	0	0	0	0	0	0	0	0	0	0	0	0	0	0	0	0	0	0	0	0	1	0	0	0	0	1	1	69	0	No domains detected (1.00)	No KEGG annotation (1.00)	No KEGG annotation (1.00)	No KEGG annotation (1.00)	No KEGG annotation (1.00)	No KEGG annotation (1.00)
fam0611	0	0	0	0	0	0	0	0	0	0	0	0	0	0	0	0	0	0	0	0	0	0	0	0	0	0	0	1	0	0	0	0	0	0	0	1	1	59	0	No domains detected (1.00)	No KEGG annotation (1.00)	No KEGG annotation (1.00)	No KEGG annotation (1.00)	No KEGG annotation (1.00)	No KEGG annotation (1.00)
fam0612	0	0	0	0	0	0	0	0	0	0	0	0	0	0	0	0	0	0	0	0	0	0	0	0	0	0	0	0	0	0	0	0	1	0	0	1	1	142	0	No domains detected (1.00)	No KEGG annotation (1.00)	No KEGG annotation (1.00)	No KEGG annotation (1.00)	No KEGG annotation (1.00)	No KEGG annotation (1.00)
fam0614	0	0	0	0	0	0	0	0	0	0	0	0	0	0	0	0	0	0	0	0	0	0	0	0	1	0	0	0	0	0	0	0	0	0	0	1	1	79	0	No domains detected (1.00)	No KEGG annotation (1.00)	No KEGG annotation (1.00)	No KEGG annotation (1.00)	No KEGG annotation (1.00)	No KEGG annotation (1.00)
fam0615	0	0	0	0	0	0	0	0	0	0	0	0	0	0	0	0	0	0	0	0	0	0	0	0	0	0	0	0	0	0	0	1	0	0	0	1	1	123	0	No domains detected (1.00)	No KEGG annotation (1.00)	No KEGG annotation (1.00)	No KEGG annotation (1.00)	No KEGG annotation (1.00)	No KEGG annotation (1.00)
fam0617	0	0	0	0	0	0	0	0	0	0	0	0	0	0	0	0	0	0	0	0	0	0	0	0	1	0	0	0	0	0	0	0	0	0	0	1	1	44	1	No domains detected (1.00)	No KEGG annotation (1.00)	No KEGG annotation (1.00)	No KEGG annotation (1.00)	No KEGG annotation (1.00)	No KEGG annotation (1.00)
fam0623	0	0	0	0	0	0	0	0	0	0	0	0	0	0	0	0	0	0	0	0	0	0	0	0	0	0	0	1	0	0	0	0	0	0	0	1	1	149	0	No domains detected (1.00)	No KEGG annotation (1.00)	No KEGG annotation (1.00)	No KEGG annotation (1.00)	No KEGG annotation (1.00)	No KEGG annotation (1.00)
fam0636	0	0	0	0	0	0	0	0	0	0	0	0	0	0	0	0	0	0	0	0	0	0	0	0	0	0	0	0	0	0	1	0	0	0	0	1	1	114	3	No domains detected (1.00)	No KEGG annotation (1.00)	No KEGG annotation (1.00)	No KEGG annotation (1.00)	No KEGG annotation (1.00)	No KEGG annotation (1.00)
fam0638	0	0	0	0	0	0	0	0	0	0	0	0	0	0	0	0	0	0	0	0	0	0	0	0	0	0	0	0	0	0	1	0	0	0	0	1	1	61	0	No domains detected (1.00)	No KEGG annotation (1.00)	No KEGG annotation (1.00)	No KEGG annotation (1.00)	No KEGG annotation (1.00)	No KEGG annotation (1.00)
fam0639	0	0	0	0	0	0	0	0	0	0	0	0	0	0	0	0	0	0	0	0	0	0	0	1	0	0	0	0	0	0	0	0	0	0	0	1	1	43	0	No domains detected (1.00)	No KEGG annotation (1.00)	No KEGG annotation (1.00)	No KEGG annotation (1.00)	No KEGG annotation (1.00)	No KEGG annotation (1.00)
fam0643	0	0	0	0	0	0	0	0	0	0	0	0	0	0	0	0	0	0	0	0	0	0	0	0	0	0	0	1	0	0	0	0	0	0	0	1	1	83	0	No domains detected (1.00)	No KEGG annotation (1.00)	No KEGG annotation (1.00)	No KEGG annotation (1.00)	No KEGG annotation (1.00)	No KEGG annotation (1.00)
fam0644	0	0	0	0	0	0	0	0	0	0	0	0	0	0	0	0	0	0	0	0	0	0	0	0	1	0	0	0	0	0	0	0	0	0	0	1	2	69	0	No domains detected (1.00)	No KEGG annotation (1.00)	No KEGG annotation (1.00)	No KEGG annotation (1.00)	No KEGG annotation (1.00)	No KEGG annotation (1.00)
fam0645	0	0	0	0	0	0	0	0	0	0	0	0	0	0	0	0	0	0	0	0	0	0	0	0	0	0	0	0	0	0	0	0	0	1	0	1	1	65	0	No domains detected (1.00)	No KEGG annotation (1.00)	No KEGG annotation (1.00)	No KEGG annotation (1.00)	No KEGG annotation (1.00)	No KEGG annotation (1.00)
fam0647	0	0	0	0	0	0	0	0	0	0	0	0	0	0	0	0	0	0	0	0	0	0	0	0	0	0	0	0	0	1	0	0	0	0	0	1	1	247	2	No domains detected (1.00)	No KEGG annotation (1.00)	No KEGG annotation (1.00)	No KEGG annotation (1.00)	No KEGG annotation (1.00)	No KEGG annotation (1.00)
fam0649	0	0	0	0	0	0	0	0	0	0	0	0	0	0	0	0	0	0	0	0	0	0	0	0	0	0	0	0	0	0	0	0	0	1	0	1	1	144	0	No domains detected (1.00)	No KEGG annotation (1.00)	No KEGG annotation (1.00)	No KEGG annotation (1.00)	No KEGG annotation (1.00)	No KEGG annotation (1.00)
fam0650	0	0	0	0	0	0	0	0	0	0	0	0	0	0	0	0	0	0	0	0	0	0	0	0	0	0	0	0	0	0	0	0	0	1	0	1	1	32	1	No domains detected (1.00)	No KEGG annotation (1.00)	No KEGG annotation (1.00)	No KEGG annotation (1.00)	No KEGG annotation (1.00)	No KEGG annotation (1.00)
fam0654	0	0	0	0	0	0	0	0	0	0	0	0	0	0	0	0	0	0	0	0	0	0	0	0	0	0	0	0	0	0	0	1	0	0	0	1	1	123	0	No domains detected (1.00)	No KEGG annotation (1.00)	No KEGG annotation (1.00)	No KEGG annotation (1.00)	No KEGG annotation (1.00)	No KEGG annotation (1.00)
fam0655	0	0	0	0	0	0	0	0	0	0	0	0	0	0	0	0	0	0	0	0	0	0	0	0	0	0	0	0	0	0	1	0	0	0	0	1	1	187	0	No domains detected (1.00)	No KEGG annotation (1.00)	No KEGG annotation (1.00)	No KEGG annotation (1.00)	No KEGG annotation (1.00)	No KEGG annotation (1.00)
fam0657	0	0	0	0	0	0	0	0	0	0	0	0	0	0	0	0	0	0	0	0	0	0	0	0	0	1	0	0	0	0	0	0	0	0	0	1	1	103	0	No domains detected (1.00)	No KEGG annotation (1.00)	No KEGG annotation (1.00)	No KEGG annotation (1.00)	No KEGG annotation (1.00)	No KEGG annotation (1.00)
fam0658	0	0	0	0	0	0	0	0	0	0	0	0	0	0	0	0	0	0	0	0	0	0	0	0	0	1	0	0	0	0	0	0	0	0	0	1	1	69	0	No domains detected (1.00)	No KEGG annotation (1.00)	No KEGG annotation (1.00)	No KEGG annotation (1.00)	No KEGG annotation (1.00)	No KEGG annotation (1.00)
fam0664	0	0	0	0	0	0	0	0	0	0	0	0	0	0	0	0	0	0	0	0	0	0	0	0	0	0	0	0	0	0	0	1	0	0	0	1	1	108	2	No domains detected (1.00)	No KEGG annotation (1.00)	No KEGG annotation (1.00)	No KEGG annotation (1.00)	No KEGG annotation (1.00)	No KEGG annotation (1.00)
fam0665	0	0	0	0	0	0	0	0	0	0	0	0	0	0	0	0	0	0	0	0	0	0	0	0	0	0	0	0	0	0	0	1	0	0	0	1	1	185	0	No domains detected (1.00)	No KEGG annotation (1.00)	No KEGG annotation (1.00)	No KEGG annotation (1.00)	No KEGG annotation (1.00)	No KEGG annotation (1.00)
fam0675	0	0	0	0	0	0	0	0	0	0	0	0	0	0	0	0	0	0	0	0	0	0	0	0	0	0	0	0	0	0	0	0	0	1	0	1	1	113	0	No domains detected (1.00)	No KEGG annotation (1.00)	No KEGG annotation (1.00)	No KEGG annotation (1.00)	No KEGG annotation (1.00)	No KEGG annotation (1.00)
fam0676	0	0	0	0	0	0	0	0	0	0	0	0	0	0	0	0	0	0	0	0	0	0	0	0	0	0	0	0	0	0	0	1	0	0	0	1	1	295	0	No domains detected (1.00)	No KEGG annotation (1.00)	No KEGG annotation (1.00)	No KEGG annotation (1.00)	No KEGG annotation (1.00)	No KEGG annotation (1.00)
fam0678	0	0	0	0	0	0	0	0	0	0	0	0	0	0	0	0	0	0	0	0	0	0	0	0	0	0	0	0	0	1	0	0	0	0	0	1	1	96	0	No domains detected (1.00)	No KEGG annotation (1.00)	No KEGG annotation (1.00)	No KEGG annotation (1.00)	No KEGG annotation (1.00)	No KEGG annotation (1.00)
fam0680	0	0	0	0	0	0	0	0	0	0	0	0	0	0	0	0	0	0	0	0	0	0	0	0	0	0	0	0	0	0	0	0	1	0	0	1	1	47	0	No domains detected (1.00)	No KEGG annotation (1.00)	No KEGG annotation (1.00)	No KEGG annotation (1.00)	No KEGG annotation (1.00)	No KEGG annotation (1.00)
fam0684	0	0	0	0	0	0	0	0	0	0	0	0	0	0	0	0	0	0	0	0	0	0	0	0	0	0	1	0	0	0	0	0	0	0	0	1	1	58	0	No domains detected (1.00)	No KEGG annotation (1.00)	No KEGG annotation (1.00)	No KEGG annotation (1.00)	No KEGG annotation (1.00)	No KEGG annotation (1.00)
fam0690	0	0	0	0	0	0	0	0	0	0	0	0	0	0	0	0	0	0	0	0	0	0	0	0	1	0	0	0	0	0	0	0	0	0	0	1	1	42	1	No domains detected (1.00)	No KEGG annotation (1.00)	No KEGG annotation (1.00)	No KEGG annotation (1.00)	No KEGG annotation (1.00)	No KEGG annotation (1.00)
fam0691	0	0	0	0	0	0	0	0	0	0	0	0	0	0	0	0	0	0	0	0	0	0	0	0	1	0	0	0	0	0	0	0	0	0	0	1	1	74	0	No domains detected (1.00)	No KEGG annotation (1.00)	No KEGG annotation (1.00)	No KEGG annotation (1.00)	No KEGG annotation (1.00)	No KEGG annotation (1.00)
fam0692	0	0	0	0	0	0	0	0	0	0	0	0	0	0	0	0	0	0	0	0	0	0	0	0	0	0	0	0	0	0	0	1	0	0	0	1	1	151	0	No domains detected (1.00)	No KEGG annotation (1.00)	No KEGG annotation (1.00)	No KEGG annotation (1.00)	No KEGG annotation (1.00)	No KEGG annotation (1.00)
fam0694	0	0	0	0	0	0	0	0	0	0	0	0	0	0	0	0	0	0	0	0	0	0	0	0	1	0	0	0	0	0	0	0	0	0	0	1	1	183	0	No domains detected (1.00)	No KEGG annotation (1.00)	No KEGG annotation (1.00)	No KEGG annotation (1.00)	No KEGG annotation (1.00)	No KEGG annotation (1.00)
fam0704	0	0	0	0	0	0	0	0	0	0	0	0	0	0	0	0	0	0	0	0	0	0	0	0	0	0	0	0	0	0	0	1	0	0	0	1	1	83	0	No domains detected (1.00)	No KEGG annotation (1.00)	No KEGG annotation (1.00)	No KEGG annotation (1.00)	No KEGG annotation (1.00)	No KEGG annotation (1.00)
fam0706	0	0	0	0	0	0	0	0	0	0	0	0	0	0	0	0	0	0	0	0	0	0	0	0	0	0	0	0	0	0	0	0	0	1	0	1	1	55	1	No domains detected (1.00)	No KEGG annotation (1.00)	No KEGG annotation (1.00)	No KEGG annotation (1.00)	No KEGG annotation (1.00)	No KEGG annotation (1.00)
fam0707	0	0	0	0	0	0	0	0	0	0	0	0	0	0	0	0	0	0	0	0	0	0	0	0	0	0	0	0	1	0	0	0	0	0	0	1	1	58	2	No domains detected (1.00)	No KEGG annotation (1.00)	No KEGG annotation (1.00)	No KEGG annotation (1.00)	No KEGG annotation (1.00)	No KEGG annotation (1.00)
fam0709	0	0	0	0	0	0	0	0	0	0	0	0	0	0	0	0	0	0	0	0	0	0	0	1	0	0	0	0	0	0	0	0	0	0	0	1	1	72	0	No domains detected (1.00)	No KEGG annotation (1.00)	No KEGG annotation (1.00)	No KEGG annotation (1.00)	No KEGG annotation (1.00)	No KEGG annotation (1.00)
fam0713	0	0	0	0	0	0	0	0	0	0	0	0	0	0	0	0	0	0	0	0	0	0	0	0	0	0	0	0	0	0	0	0	0	1	0	1	1	202	0	HIRAN (PF08797) (1.00)	No KEGG annotation (1.00)	No KEGG annotation (1.00)	No KEGG annotation (1.00)	No KEGG annotation (1.00)	No KEGG annotation (1.00)
fam0717	0	0	0	0	0	0	0	0	0	0	0	0	0	0	0	0	0	0	0	0	0	0	0	0	0	0	0	0	0	0	0	1	0	0	0	1	1	101	0	No domains detected (1.00)	No KEGG annotation (1.00)	No KEGG annotation (1.00)	No KEGG annotation (1.00)	No KEGG annotation (1.00)	No KEGG annotation (1.00)
fam0723	0	0	0	0	0	0	0	0	0	0	0	0	0	0	0	0	0	0	0	0	0	0	0	0	0	0	0	0	0	0	0	0	1	0	0	1	1	106	0	No domains detected (1.00)	No KEGG annotation (1.00)	No KEGG annotation (1.00)	No KEGG annotation (1.00)	No KEGG annotation (1.00)	No KEGG annotation (1.00)
fam0726	0	0	0	0	0	0	0	0	0	0	0	0	0	0	0	0	0	0	0	0	0	0	0	0	0	0	0	1	0	0	0	0	0	0	0	1	1	68	0	No domains detected (1.00)	No KEGG annotation (1.00)	No KEGG annotation (1.00)	No KEGG annotation (1.00)	No KEGG annotation (1.00)	No KEGG annotation (1.00)
fam0728	0	0	0	0	0	0	0	0	0	0	0	0	0	0	0	0	0	0	0	0	0	0	0	0	0	0	0	0	0	0	0	1	0	0	0	1	1	77	0	No domains detected (1.00)	No KEGG annotation (1.00)	No KEGG annotation (1.00)	No KEGG annotation (1.00)	No KEGG annotation (1.00)	No KEGG annotation (1.00)
fam0730	0	0	0	0	0	0	0	0	0	0	0	0	0	0	0	0	0	0	0	0	0	0	0	0	1	0	0	0	0	0	0	0	0	0	0	1	1	136	2	No domains detected (1.00)	No KEGG annotation (1.00)	No KEGG annotation (1.00)	No KEGG annotation (1.00)	No KEGG annotation (1.00)	No KEGG annotation (1.00)
fam0733	0	0	0	0	0	0	0	0	0	0	0	0	0	0	0	0	0	0	0	0	0	0	0	0	0	0	0	0	0	0	0	1	0	0	0	1	1	133	0	No domains detected (1.00)	No KEGG annotation (1.00)	No KEGG annotation (1.00)	No KEGG annotation (1.00)	No KEGG annotation (1.00)	No KEGG annotation (1.00)
fam0735	0	0	0	0	0	0	0	0	0	0	0	0	0	0	0	0	0	0	0	0	0	0	0	0	0	0	0	0	0	0	1	0	0	0	0	1	1	197	0	No domains detected (1.00)	No KEGG annotation (1.00)	No KEGG annotation (1.00)	No KEGG annotation (1.00)	No KEGG annotation (1.00)	No KEGG annotation (1.00)
fam0738	0	0	0	0	0	0	0	0	0	0	0	0	0	0	0	0	0	0	0	0	0	0	0	0	0	0	0	0	0	0	0	0	0	1	0	1	1	67	0	No domains detected (1.00)	No KEGG annotation (1.00)	No KEGG annotation (1.00)	No KEGG annotation (1.00)	No KEGG annotation (1.00)	No KEGG annotation (1.00)
fam0739	0	0	0	0	0	0	0	0	0	0	0	0	0	0	0	0	0	0	0	0	0	0	0	0	0	1	0	0	0	0	0	0	0	0	0	1	1	108	0	No domains detected (1.00)	No KEGG annotation (1.00)	No KEGG annotation (1.00)	No KEGG annotation (1.00)	No KEGG annotation (1.00)	No KEGG annotation (1.00)
fam0742	0	0	0	0	0	0	0	0	0	0	0	0	0	0	0	0	0	0	0	0	0	0	0	0	0	1	0	0	0	0	0	0	0	0	0	1	1	60	0	No domains detected (1.00)	No KEGG annotation (1.00)	No KEGG annotation (1.00)	No KEGG annotation (1.00)	No KEGG annotation (1.00)	No KEGG annotation (1.00)
fam0743	0	0	0	0	0	0	0	0	0	0	0	0	0	0	0	0	0	0	0	0	0	0	0	0	0	0	0	0	0	0	1	0	0	0	0	1	1	132	0	No domains detected (1.00)	No KEGG annotation (1.00)	No KEGG annotation (1.00)	No KEGG annotation (1.00)	No KEGG annotation (1.00)	No KEGG annotation (1.00)
fam0744	0	0	0	0	0	0	0	0	0	0	0	0	0	0	0	0	0	0	0	0	0	0	0	0	0	0	0	0	1	0	0	0	0	0	0	1	1	50	1	No domains detected (1.00)	No KEGG annotation (1.00)	No KEGG annotation (1.00)	No KEGG annotation (1.00)	No KEGG annotation (1.00)	No KEGG annotation (1.00)
fam0754	0	0	0	0	0	0	0	0	0	0	0	0	0	0	0	0	0	0	0	0	0	0	0	1	0	0	0	0	0	0	0	0	0	0	0	1	1	70	0	YscO (PF07321) (1.00)	No KEGG annotation (1.00)	No KEGG annotation (1.00)	No KEGG annotation (1.00)	No KEGG annotation (1.00)	No KEGG annotation (1.00)
fam0755	0	0	0	0	0	0	0	0	0	0	0	0	0	0	0	0	0	0	0	0	0	0	0	0	0	0	0	0	0	0	0	0	0	1	0	1	1	125	0	No domains detected (1.00)	No KEGG annotation (1.00)	No KEGG annotation (1.00)	No KEGG annotation (1.00)	No KEGG annotation (1.00)	No KEGG annotation (1.00)
fam0757	0	0	0	0	0	0	0	0	0	0	0	0	0	0	0	0	0	0	0	0	0	0	0	0	0	0	0	0	0	1	0	0	0	0	0	1	1	121	0	No domains detected (1.00)	No KEGG annotation (1.00)	No KEGG annotation (1.00)	No KEGG annotation (1.00)	No KEGG annotation (1.00)	No KEGG annotation (1.00)
fam0761	0	0	0	0	0	0	0	0	0	0	0	0	0	0	0	0	0	0	0	0	0	0	0	1	0	0	0	0	0	0	0	0	0	0	0	1	1	66	0	No domains detected (1.00)	No KEGG annotation (1.00)	No KEGG annotation (1.00)	No KEGG annotation (1.00)	No KEGG annotation (1.00)	No KEGG annotation (1.00)
fam0762	0	0	0	0	0	0	0	0	0	0	0	0	0	0	0	0	0	0	0	0	0	0	0	0	0	0	0	0	0	0	0	1	0	0	0	1	1	160	0	No domains detected (1.00)	No KEGG annotation (1.00)	No KEGG annotation (1.00)	No KEGG annotation (1.00)	No KEGG annotation (1.00)	No KEGG annotation (1.00)
fam0765	0	0	0	0	0	0	0	0	0	0	0	0	0	0	0	0	0	0	0	0	0	0	0	0	0	0	0	0	0	0	1	0	0	0	0	1	1	85	0	No domains detected (1.00)	No KEGG annotation (1.00)	No KEGG annotation (1.00)	No KEGG annotation (1.00)	No KEGG annotation (1.00)	No KEGG annotation (1.00)
fam0766	0	0	0	0	0	0	0	0	0	0	0	0	0	0	0	0	0	0	0	0	0	0	0	0	0	0	0	0	0	0	1	0	0	0	0	1	1	107	1	No domains detected (1.00)	No KEGG annotation (1.00)	No KEGG annotation (1.00)	No KEGG annotation (1.00)	No KEGG annotation (1.00)	No KEGG annotation (1.00)
fam0767	0	0	0	0	0	0	0	0	0	0	0	0	0	0	0	0	0	0	0	0	0	0	0	0	0	0	0	0	0	0	0	0	1	0	0	1	1	118	0	No domains detected (1.00)	No KEGG annotation (1.00)	No KEGG annotation (1.00)	No KEGG annotation (1.00)	No KEGG annotation (1.00)	No KEGG annotation (1.00)
fam0768	0	0	0	0	0	0	0	0	0	0	0	0	0	0	0	0	0	0	0	0	0	0	0	0	0	0	0	0	0	0	0	1	0	0	0	1	1	66	0	No domains detected (1.00)	No KEGG annotation (1.00)	No KEGG annotation (1.00)	No KEGG annotation (1.00)	No KEGG annotation (1.00)	No KEGG annotation (1.00)
fam0769	0	0	0	0	0	0	0	0	0	0	0	0	0	0	0	0	0	0	0	0	0	0	0	1	0	0	0	0	0	0	0	0	0	0	0	1	1	97	0	No domains detected (1.00)	No KEGG annotation (1.00)	No KEGG annotation (1.00)	No KEGG annotation (1.00)	No KEGG annotation (1.00)	No KEGG annotation (1.00)
fam0770	0	0	0	0	0	0	0	0	0	0	0	0	0	0	0	0	0	0	0	0	0	0	0	0	0	0	0	0	0	0	1	0	0	0	0	1	1	52	0	No domains detected (1.00)	No KEGG annotation (1.00)	No KEGG annotation (1.00)	No KEGG annotation (1.00)	No KEGG annotation (1.00)	No KEGG annotation (1.00)
fam0773	0	0	0	0	0	0	0	0	0	0	0	0	0	0	0	0	0	0	0	0	0	0	0	0	0	1	0	0	0	0	0	0	0	0	0	1	1	225	0	No domains detected (1.00)	No KEGG annotation (1.00)	No KEGG annotation (1.00)	No KEGG annotation (1.00)	No KEGG annotation (1.00)	No KEGG annotation (1.00)
fam0774	0	0	0	0	0	0	0	0	0	0	0	0	0	0	0	0	0	0	0	0	0	0	0	1	0	0	0	0	0	0	0	0	0	0	0	1	1	81	0	No domains detected (1.00)	No KEGG annotation (1.00)	No KEGG annotation (1.00)	No KEGG annotation (1.00)	No KEGG annotation (1.00)	No KEGG annotation (1.00)
fam0776	0	0	0	0	0	0	0	0	0	0	0	0	0	0	0	0	0	0	0	0	0	0	0	0	0	0	0	0	0	0	0	1	0	0	0	1	1	103	0	No domains detected (1.00)	No KEGG annotation (1.00)	No KEGG annotation (1.00)	No KEGG annotation (1.00)	No KEGG annotation (1.00)	No KEGG annotation (1.00)
fam0777	0	0	0	0	0	0	0	0	0	0	0	0	0	0	0	0	0	0	0	0	0	0	0	0	0	1	0	0	0	0	0	0	0	0	0	1	1	131	0	No domains detected (1.00)	No KEGG annotation (1.00)	No KEGG annotation (1.00)	No KEGG annotation (1.00)	No KEGG annotation (1.00)	No KEGG annotation (1.00)
fam0779	0	0	0	0	0	0	0	0	0	0	0	0	0	0	0	0	0	0	0	0	0	0	0	0	0	1	0	0	0	0	0	0	0	0	0	1	1	101	0	No domains detected (1.00)	No KEGG annotation (1.00)	No KEGG annotation (1.00)	No KEGG annotation (1.00)	No KEGG annotation (1.00)	No KEGG annotation (1.00)
fam0781	0	0	0	0	0	0	0	0	0	0	0	0	0	0	0	0	0	0	0	0	0	0	0	0	0	0	1	0	0	0	0	0	0	0	0	1	1	58	0	No domains detected (1.00)	No KEGG annotation (1.00)	No KEGG annotation (1.00)	No KEGG annotation (1.00)	No KEGG annotation (1.00)	No KEGG annotation (1.00)
fam0784	0	0	0	0	0	0	0	0	0	0	0	0	0	0	0	0	0	0	0	0	0	0	0	0	0	0	1	0	0	0	0	0	0	0	0	1	1	336	0	No domains detected (1.00)	No KEGG annotation (1.00)	No KEGG annotation (1.00)	No KEGG annotation (1.00)	No KEGG annotation (1.00)	No KEGG annotation (1.00)
fam0785	0	0	0	0	0	0	0	0	0	0	0	0	0	0	0	0	0	0	0	0	0	0	0	0	1	0	0	0	0	0	0	0	0	0	0	1	1	48	0	No domains detected (1.00)	No KEGG annotation (1.00)	No KEGG annotation (1.00)	No KEGG annotation (1.00)	No KEGG annotation (1.00)	No KEGG annotation (1.00)
fam0786	0	0	0	0	0	0	0	0	0	0	0	0	0	0	0	0	0	0	0	0	0	0	0	0	0	0	1	0	0	0	0	0	0	0	0	1	1	58	2	No domains detected (1.00)	No KEGG annotation (1.00)	No KEGG annotation (1.00)	No KEGG annotation (1.00)	No KEGG annotation (1.00)	No KEGG annotation (1.00)
fam0787	0	0	0	0	0	0	0	0	0	0	0	0	0	0	0	0	0	0	0	0	0	0	0	0	0	1	0	0	0	0	0	0	0	0	0	1	1	74	0	No domains detected (1.00)	No KEGG annotation (1.00)	No KEGG annotation (1.00)	No KEGG annotation (1.00)	No KEGG annotation (1.00)	No KEGG annotation (1.00)
fam0793	0	0	0	0	0	0	0	0	0	0	0	0	0	0	0	0	0	0	0	0	0	0	0	0	0	0	0	0	0	0	0	0	0	1	0	1	1	179	0	No domains detected (1.00)	No KEGG annotation (1.00)	No KEGG annotation (1.00)	No KEGG annotation (1.00)	No KEGG annotation (1.00)	No KEGG annotation (1.00)
fam0797	0	0	0	0	0	0	0	0	0	0	0	0	0	0	0	0	0	0	0	0	0	0	0	0	0	1	0	0	0	0	0	0	0	0	0	1	2	74	0	No domains detected (1.00)	No KEGG annotation (1.00)	No KEGG annotation (1.00)	No KEGG annotation (1.00)	No KEGG annotation (1.00)	No KEGG annotation (1.00)
fam0799	0	0	0	0	0	0	0	0	0	0	0	0	0	0	0	0	0	0	0	0	0	0	0	0	0	1	0	0	0	0	0	0	0	0	0	1	1	218	0	No domains detected (1.00)	No KEGG annotation (1.00)	No KEGG annotation (1.00)	No KEGG annotation (1.00)	No KEGG annotation (1.00)	No KEGG annotation (1.00)
fam0800	0	0	0	0	0	0	0	0	0	0	0	0	0	0	0	0	0	0	0	0	0	0	0	0	0	0	0	0	0	0	0	1	0	0	0	1	1	72	0	No domains detected (1.00)	No KEGG annotation (1.00)	No KEGG annotation (1.00)	No KEGG annotation (1.00)	No KEGG annotation (1.00)	No KEGG annotation (1.00)
fam0802	0	0	0	0	0	0	0	0	0	0	0	0	0	0	0	0	0	0	0	0	0	0	0	0	0	0	0	0	0	0	0	0	1	0	0	1	1	57	0	No domains detected (1.00)	No KEGG annotation (1.00)	No KEGG annotation (1.00)	No KEGG annotation (1.00)	No KEGG annotation (1.00)	No KEGG annotation (1.00)
fam0803	0	0	0	0	0	0	0	0	0	0	0	0	0	0	0	0	0	0	0	0	0	0	0	1	0	0	0	0	0	0	0	0	0	0	0	1	1	87	0	No domains detected (1.00)	No KEGG annotation (1.00)	No KEGG annotation (1.00)	No KEGG annotation (1.00)	No KEGG annotation (1.00)	No KEGG annotation (1.00)
fam0804	0	0	0	0	0	0	0	0	0	0	0	0	0	0	0	0	0	0	0	0	0	0	0	1	0	0	0	0	0	0	0	0	0	0	0	1	1	148	1	No domains detected (1.00)	No KEGG annotation (1.00)	No KEGG annotation (1.00)	No KEGG annotation (1.00)	No KEGG annotation (1.00)	No KEGG annotation (1.00)
fam0805	0	0	0	0	0	0	0	0	0	0	0	0	0	0	0	0	0	0	0	0	0	0	0	0	0	0	0	1	0	0	0	0	0	0	0	1	1	95	0	No domains detected (1.00)	No KEGG annotation (1.00)	No KEGG annotation (1.00)	No KEGG annotation (1.00)	No KEGG annotation (1.00)	No KEGG annotation (1.00)
fam0807	0	0	0	0	0	0	0	0	0	0	0	0	0	0	0	0	0	0	0	0	0	0	0	0	0	0	0	1	0	0	0	0	0	0	0	1	1	72	0	No domains detected (1.00)	No KEGG annotation (1.00)	No KEGG annotation (1.00)	No KEGG annotation (1.00)	No KEGG annotation (1.00)	No KEGG annotation (1.00)
fam0809	0	0	0	0	0	0	0	0	0	0	0	0	0	0	0	0	0	0	0	0	0	0	0	0	0	0	0	0	0	0	0	1	0	0	0	1	1	76	1	No domains detected (1.00)	No KEGG annotation (1.00)	No KEGG annotation (1.00)	No KEGG annotation (1.00)	No KEGG annotation (1.00)	No KEGG annotation (1.00)
fam0811	0	0	0	0	0	0	0	0	0	0	0	0	0	0	0	0	0	0	0	0	0	0	0	1	0	0	0	0	0	0	0	0	0	0	0	1	1	100	0	No domains detected (1.00)	No KEGG annotation (1.00)	No KEGG annotation (1.00)	No KEGG annotation (1.00)	No KEGG annotation (1.00)	No KEGG annotation (1.00)
fam0829	0	0	0	0	0	0	0	0	0	0	0	0	0	0	0	0	0	0	0	0	0	0	0	0	0	0	1	0	0	0	0	0	0	0	0	1	1	101	0	No domains detected (1.00)	No KEGG annotation (1.00)	No KEGG annotation (1.00)	No KEGG annotation (1.00)	No KEGG annotation (1.00)	No KEGG annotation (1.00)
fam0830	0	0	0	0	0	0	0	0	0	0	0	0	0	0	0	0	0	0	0	0	0	0	0	0	0	0	0	0	1	0	0	0	0	0	0	1	1	72	0	No domains detected (1.00)	No KEGG annotation (1.00)	No KEGG annotation (1.00)	No KEGG annotation (1.00)	No KEGG annotation (1.00)	No KEGG annotation (1.00)
fam0831	0	0	0	0	0	0	0	0	0	0	0	0	0	0	0	0	0	0	0	0	0	0	0	0	1	0	0	0	0	0	0	0	0	0	0	1	1	78	0	No domains detected (1.00)	No KEGG annotation (1.00)	No KEGG annotation (1.00)	No KEGG annotation (1.00)	No KEGG annotation (1.00)	No KEGG annotation (1.00)
fam0832	0	0	0	0	0	0	0	0	0	0	0	0	0	0	0	0	0	0	0	0	0	0	0	0	0	0	0	0	0	0	0	0	1	0	0	1	1	44	1	No domains detected (1.00)	No KEGG annotation (1.00)	No KEGG annotation (1.00)	No KEGG annotation (1.00)	No KEGG annotation (1.00)	No KEGG annotation (1.00)
fam0834	0	0	0	0	0	0	0	0	0	0	0	0	0	0	0	0	0	0	0	0	0	0	0	0	0	0	0	0	0	0	0	0	1	0	0	1	1	246	0	No domains detected (1.00)	No KEGG annotation (1.00)	No KEGG annotation (1.00)	No KEGG annotation (1.00)	No KEGG annotation (1.00)	No KEGG annotation (1.00)
fam0835	0	0	0	0	0	0	0	0	0	0	0	0	0	0	0	0	0	0	0	0	0	0	0	0	0	0	0	0	0	0	0	1	0	0	0	1	1	123	0	No domains detected (1.00)	No KEGG annotation (1.00)	No KEGG annotation (1.00)	No KEGG annotation (1.00)	No KEGG annotation (1.00)	No KEGG annotation (1.00)
fam0841	0	0	0	0	0	0	0	0	0	0	0	0	0	0	0	0	0	0	0	0	0	0	0	0	0	0	0	0	0	0	0	1	0	0	0	1	1	81	0	No domains detected (1.00)	No KEGG annotation (1.00)	No KEGG annotation (1.00)	No KEGG annotation (1.00)	No KEGG annotation (1.00)	No KEGG annotation (1.00)
fam0845	0	0	0	0	0	0	0	0	0	0	0	0	0	0	0	0	0	0	0	0	0	0	0	0	0	1	0	0	0	0	0	0	0	0	0	1	1	314	0	No domains detected (1.00)	No KEGG annotation (1.00)	No KEGG annotation (1.00)	No KEGG annotation (1.00)	No KEGG annotation (1.00)	No KEGG annotation (1.00)
fam0848	0	0	0	0	0	0	0	0	0	0	0	0	0	0	0	0	0	0	0	0	0	0	0	0	0	0	0	0	0	0	0	0	0	1	0	1	1	55	0	No domains detected (1.00)	No KEGG annotation (1.00)	No KEGG annotation (1.00)	No KEGG annotation (1.00)	No KEGG annotation (1.00)	No KEGG annotation (1.00)
fam0852	0	0	0	0	0	0	0	0	0	0	0	0	0	0	0	0	0	0	0	0	0	0	0	0	0	0	0	1	0	0	0	0	0	0	0	1	1	40	1	No domains detected (1.00)	No KEGG annotation (1.00)	No KEGG annotation (1.00)	No KEGG annotation (1.00)	No KEGG annotation (1.00)	No KEGG annotation (1.00)
fam0858	0	0	0	0	0	0	0	0	0	0	0	0	0	0	0	0	0	0	0	0	0	0	0	0	0	0	0	0	0	0	0	0	1	0	0	1	1	1301	0	No domains detected (1.00)	No KEGG annotation (1.00)	No KEGG annotation (1.00)	No KEGG annotation (1.00)	No KEGG annotation (1.00)	No KEGG annotation (1.00)
fam0861	0	0	0	0	0	0	0	0	0	0	0	0	0	0	0	0	0	0	0	0	0	0	0	0	0	0	0	0	0	0	0	0	1	0	0	1	1	133	0	No domains detected (1.00)	No KEGG annotation (1.00)	No KEGG annotation (1.00)	No KEGG annotation (1.00)	No KEGG annotation (1.00)	No KEGG annotation (1.00)
fam0863	0	0	0	0	0	0	0	0	0	0	0	0	0	0	0	0	0	0	0	0	0	0	0	1	0	0	0	0	0	0	0	0	0	0	0	1	1	42	0	No domains detected (1.00)	No KEGG annotation (1.00)	No KEGG annotation (1.00)	No KEGG annotation (1.00)	No KEGG annotation (1.00)	No KEGG annotation (1.00)
fam0866	0	0	0	0	0	0	0	0	0	0	0	0	0	0	0	0	0	0	0	0	0	0	0	1	0	0	0	0	0	0	0	0	0	0	0	1	1	43	1	No domains detected (1.00)	No KEGG annotation (1.00)	No KEGG annotation (1.00)	No KEGG annotation (1.00)	No KEGG annotation (1.00)	No KEGG annotation (1.00)
fam0875	0	0	0	0	0	0	0	0	0	0	0	0	0	0	0	0	0	0	0	0	0	0	0	0	1	0	0	0	0	0	0	0	0	0	0	1	1	102	0	No domains detected (1.00)	No KEGG annotation (1.00)	No KEGG annotation (1.00)	No KEGG annotation (1.00)	No KEGG annotation (1.00)	No KEGG annotation (1.00)
fam0876	0	0	0	0	0	0	0	0	0	0	0	0	0	0	0	0	0	0	0	0	0	0	0	0	0	0	0	0	1	0	0	0	0	0	0	1	1	81	1	No domains detected (1.00)	No KEGG annotation (1.00)	No KEGG annotation (1.00)	No KEGG annotation (1.00)	No KEGG annotation (1.00)	No KEGG annotation (1.00)
fam0880	0	0	0	0	0	0	0	0	0	0	0	0	0	0	0	0	0	0	0	0	0	0	0	0	0	0	0	0	0	0	0	0	1	0	0	1	1	146	0	No domains detected (1.00)	No KEGG annotation (1.00)	No KEGG annotation (1.00)	No KEGG annotation (1.00)	No KEGG annotation (1.00)	No KEGG annotation (1.00)
fam0883	0	0	0	0	0	0	0	0	0	0	0	0	0	0	0	0	0	0	0	0	0	0	0	1	0	0	0	0	0	0	0	0	0	0	0	1	1	103	0	No domains detected (1.00)	No KEGG annotation (1.00)	No KEGG annotation (1.00)	No KEGG annotation (1.00)	No KEGG annotation (1.00)	No KEGG annotation (1.00)
fam0887	0	0	0	0	0	0	0	0	0	0	0	0	0	0	0	0	0	0	0	0	0	0	0	0	0	1	0	0	0	0	0	0	0	0	0	1	1	122	0	No domains detected (1.00)	No KEGG annotation (1.00)	No KEGG annotation (1.00)	No KEGG annotation (1.00)	No KEGG annotation (1.00)	No KEGG annotation (1.00)
fam0889	0	0	0	0	0	0	0	0	0	0	0	0	0	0	0	0	0	0	0	0	0	0	0	0	0	0	1	0	0	0	0	0	0	0	0	1	1	197	0	No domains detected (1.00)	No KEGG annotation (1.00)	No KEGG annotation (1.00)	No KEGG annotation (1.00)	No KEGG annotation (1.00)	No KEGG annotation (1.00)
fam0891	0	0	0	0	0	0	0	0	0	0	0	0	0	0	0	0	0	0	0	0	0	0	0	1	0	0	0	0	0	0	0	0	0	0	0	1	1	47	1	No domains detected (1.00)	No KEGG annotation (1.00)	No KEGG annotation (1.00)	No KEGG annotation (1.00)	No KEGG annotation (1.00)	No KEGG annotation (1.00)
fam0892	0	0	0	0	0	0	0	0	0	0	0	0	0	0	0	0	0	0	0	0	0	0	0	0	0	0	1	0	0	0	0	0	0	0	0	1	1	267	0	No domains detected (1.00)	No KEGG annotation (1.00)	No KEGG annotation (1.00)	No KEGG annotation (1.00)	No KEGG annotation (1.00)	No KEGG annotation (1.00)
fam0894	0	0	0	0	0	0	0	0	0	0	0	0	0	0	0	0	0	0	0	0	0	0	0	0	0	0	0	0	0	0	0	1	0	0	0	1	1	111	0	No domains detected (1.00)	No KEGG annotation (1.00)	No KEGG annotation (1.00)	No KEGG annotation (1.00)	No KEGG annotation (1.00)	No KEGG annotation (1.00)
fam0896	0	0	0	0	0	0	0	0	0	0	0	0	0	0	0	0	0	0	0	0	0	0	0	0	0	1	0	0	0	0	0	0	0	0	0	1	1	189	0	No domains detected (1.00)	No KEGG annotation (1.00)	No KEGG annotation (1.00)	No KEGG annotation (1.00)	No KEGG annotation (1.00)	No KEGG annotation (1.00)
fam0897	0	0	0	0	0	0	0	0	0	0	0	0	0	0	0	0	0	0	0	0	0	0	0	0	0	0	0	1	0	0	0	0	0	0	0	1	1	59	0	No domains detected (1.00)	No KEGG annotation (1.00)	No KEGG annotation (1.00)	No KEGG annotation (1.00)	No KEGG annotation (1.00)	No KEGG annotation (1.00)
fam0900	0	0	0	0	0	0	0	0	0	0	0	0	0	0	0	0	0	0	0	0	0	0	0	0	0	0	0	0	0	1	0	0	0	0	0	1	1	60	0	No domains detected (1.00)	No KEGG annotation (1.00)	No KEGG annotation (1.00)	No KEGG annotation (1.00)	No KEGG annotation (1.00)	No KEGG annotation (1.00)
fam0901	0	0	0	0	0	0	0	0	0	0	0	0	0	0	0	0	0	0	0	0	0	0	0	1	0	0	0	0	0	0	0	0	0	0	0	1	1	65	0	No domains detected (1.00)	No KEGG annotation (1.00)	No KEGG annotation (1.00)	No KEGG annotation (1.00)	No KEGG annotation (1.00)	No KEGG annotation (1.00)
fam0903	0	0	0	0	0	0	0	0	0	0	0	0	0	0	0	0	0	0	0	0	0	0	0	0	0	0	0	1	0	0	0	0	0	0	0	1	1	93	1	No domains detected (1.00)	No KEGG annotation (1.00)	No KEGG annotation (1.00)	No KEGG annotation (1.00)	No KEGG annotation (1.00)	No KEGG annotation (1.00)
fam0904	0	0	0	0	0	0	0	0	0	0	0	0	0	0	0	0	0	0	0	0	0	0	0	0	0	0	0	0	0	0	0	0	0	1	0	1	1	46	0	No domains detected (1.00)	No KEGG annotation (1.00)	No KEGG annotation (1.00)	No KEGG annotation (1.00)	No KEGG annotation (1.00)	No KEGG annotation (1.00)
fam0906	0	0	0	0	0	0	0	0	0	0	0	0	0	0	0	0	0	0	0	0	0	0	0	1	0	0	0	0	0	0	0	0	0	0	0	1	1	91	0	No domains detected (1.00)	No KEGG annotation (1.00)	No KEGG annotation (1.00)	No KEGG annotation (1.00)	No KEGG annotation (1.00)	No KEGG annotation (1.00)
fam0908	0	0	0	0	0	0	0	0	0	0	0	0	0	0	0	0	0	0	0	0	0	0	0	0	0	0	0	1	0	0	0	0	0	0	0	1	1	69	2	No domains detected (1.00)	No KEGG annotation (1.00)	No KEGG annotation (1.00)	No KEGG annotation (1.00)	No KEGG annotation (1.00)	No KEGG annotation (1.00)
fam0914	0	0	0	0	0	0	0	0	0	0	0	0	0	0	0	0	0	0	0	0	0	0	0	0	1	0	0	0	0	0	0	0	0	0	0	1	1	59	2	No domains detected (1.00)	No KEGG annotation (1.00)	No KEGG annotation (1.00)	No KEGG annotation (1.00)	No KEGG annotation (1.00)	No KEGG annotation (1.00)
fam0918	0	0	0	0	0	0	0	0	0	0	0	0	0	0	0	0	0	0	0	0	0	0	0	0	0	0	0	0	0	0	0	0	0	1	0	1	1	111	0	No domains detected (1.00)	No KEGG annotation (1.00)	No KEGG annotation (1.00)	No KEGG annotation (1.00)	No KEGG annotation (1.00)	No KEGG annotation (1.00)
fam0920	0	0	0	0	0	0	0	0	0	0	0	0	0	0	0	0	0	0	0	0	0	0	0	0	0	0	0	1	0	0	0	0	0	0	0	1	1	52	0	No domains detected (1.00)	No KEGG annotation (1.00)	No KEGG annotation (1.00)	No KEGG annotation (1.00)	No KEGG annotation (1.00)	No KEGG annotation (1.00)
fam0922	0	0	0	0	0	0	0	0	0	0	0	0	0	0	0	0	0	0	0	0	0	0	0	0	0	1	0	0	0	0	0	0	0	0	0	1	1	38	0	No domains detected (1.00)	No KEGG annotation (1.00)	No KEGG annotation (1.00)	No KEGG annotation (1.00)	No KEGG annotation (1.00)	No KEGG annotation (1.00)
fam0923	0	0	0	0	0	0	0	0	0	0	0	0	0	0	0	0	0	0	0	0	0	0	0	0	0	0	0	0	0	0	0	0	1	0	0	1	1	75	0	No domains detected (1.00)	No KEGG annotation (1.00)	No KEGG annotation (1.00)	No KEGG annotation (1.00)	No KEGG annotation (1.00)	No KEGG annotation (1.00)
fam0924	0	0	0	0	0	0	0	0	0	0	0	0	0	0	0	0	0	0	0	0	0	0	0	0	0	0	0	1	0	0	0	0	0	0	0	1	1	133	0	No domains detected (1.00)	No KEGG annotation (1.00)	No KEGG annotation (1.00)	No KEGG annotation (1.00)	No KEGG annotation (1.00)	No KEGG annotation (1.00)
fam0926	0	0	0	0	0	0	0	0	0	0	0	0	0	0	0	0	0	0	0	0	0	0	0	0	0	0	0	0	0	0	0	1	0	0	0	1	1	82	0	No domains detected (1.00)	No KEGG annotation (1.00)	No KEGG annotation (1.00)	No KEGG annotation (1.00)	No KEGG annotation (1.00)	No KEGG annotation (1.00)
fam0930	0	0	0	0	0	0	0	0	0	0	0	0	0	0	0	0	0	0	0	0	0	0	0	0	0	0	0	0	0	0	0	0	1	0	0	1	1	47	0	No domains detected (1.00)	No KEGG annotation (1.00)	No KEGG annotation (1.00)	No KEGG annotation (1.00)	No KEGG annotation (1.00)	No KEGG annotation (1.00)
fam0932	0	0	0	0	0	0	0	0	0	0	0	0	0	0	0	0	0	0	0	0	0	0	0	0	0	0	1	0	0	0	0	0	0	0	0	1	1	64	0	No domains detected (1.00)	No KEGG annotation (1.00)	No KEGG annotation (1.00)	No KEGG annotation (1.00)	No KEGG annotation (1.00)	No KEGG annotation (1.00)
fam0933	0	0	0	0	0	0	0	0	0	0	0	0	0	0	0	0	0	0	0	0	0	0	0	0	0	0	0	0	1	0	0	0	0	0	0	1	1	50	0	No domains detected (1.00)	No KEGG annotation (1.00)	No KEGG annotation (1.00)	No KEGG annotation (1.00)	No KEGG annotation (1.00)	No KEGG annotation (1.00)
fam0943	0	0	0	0	0	0	0	0	0	0	0	0	0	0	0	0	0	0	0	0	0	0	0	0	0	0	0	1	0	0	0	0	0	0	0	1	1	59	0	No domains detected (1.00)	No KEGG annotation (1.00)	No KEGG annotation (1.00)	No KEGG annotation (1.00)	No KEGG annotation (1.00)	No KEGG annotation (1.00)
fam0944	0	0	0	0	0	0	0	0	0	0	0	0	0	0	0	0	0	0	0	0	0	0	0	0	0	0	0	0	0	0	1	0	0	0	0	1	1	104	0	No domains detected (1.00)	No KEGG annotation (1.00)	No KEGG annotation (1.00)	No KEGG annotation (1.00)	No KEGG annotation (1.00)	No KEGG annotation (1.00)
fam0945	0	0	0	0	0	0	0	0	0	0	0	0	0	0	0	0	0	0	0	0	0	0	0	0	0	0	1	0	0	0	0	0	0	0	0	1	1	59	0	No domains detected (1.00)	No KEGG annotation (1.00)	No KEGG annotation (1.00)	No KEGG annotation (1.00)	No KEGG annotation (1.00)	No KEGG annotation (1.00)
fam0946	0	0	0	0	0	0	0	0	0	0	0	0	0	0	0	0	0	0	0	0	0	0	0	1	0	0	0	0	0	0	0	0	0	0	0	1	1	123	0	No domains detected (1.00)	No KEGG annotation (1.00)	No KEGG annotation (1.00)	No KEGG annotation (1.00)	No KEGG annotation (1.00)	No KEGG annotation (1.00)
fam0951	0	0	0	0	0	0	0	0	0	0	0	0	0	0	0	0	0	0	0	0	0	0	0	0	0	0	0	0	0	0	0	0	0	0	1	1	1	996	0	No domains detected (1.00)	No KEGG annotation (1.00)	No KEGG annotation (1.00)	No KEGG annotation (1.00)	No KEGG annotation (1.00)	No KEGG annotation (1.00)
fam0953	0	0	0	0	0	0	0	0	0	0	0	0	0	0	0	0	0	0	0	0	0	0	0	1	0	0	0	0	0	0	0	0	0	0	0	1	1	85	0	No domains detected (1.00)	No KEGG annotation (1.00)	No KEGG annotation (1.00)	No KEGG annotation (1.00)	No KEGG annotation (1.00)	No KEGG annotation (1.00)
fam0957	0	0	0	0	0	0	0	0	0	0	0	0	0	0	0	0	0	0	0	0	0	0	0	0	0	0	0	0	0	0	0	0	0	1	0	1	1	74	0	No domains detected (1.00)	No KEGG annotation (1.00)	No KEGG annotation (1.00)	No KEGG annotation (1.00)	No KEGG annotation (1.00)	No KEGG annotation (1.00)
fam0958	0	0	0	0	0	0	0	0	0	0	0	0	0	0	0	0	0	0	0	0	0	0	0	0	0	0	0	0	0	0	0	0	0	1	0	1	1	131	0	No domains detected (1.00)	No KEGG annotation (1.00)	No KEGG annotation (1.00)	No KEGG annotation (1.00)	No KEGG annotation (1.00)	No KEGG annotation (1.00)
fam0959	0	0	0	0	0	0	0	0	0	0	0	0	0	0	0	0	0	0	0	0	0	0	0	0	0	0	1	0	0	0	0	0	0	0	0	1	2	102	0	No domains detected (1.00)	No KEGG annotation (1.00)	No KEGG annotation (1.00)	No KEGG annotation (1.00)	No KEGG annotation (1.00)	No KEGG annotation (1.00)
fam0961	0	0	0	0	0	0	0	0	0	0	0	0	0	0	0	0	0	0	0	0	0	0	0	0	0	0	0	0	0	0	0	1	0	0	0	1	1	93	0	No domains detected (1.00)	No KEGG annotation (1.00)	No KEGG annotation (1.00)	No KEGG annotation (1.00)	No KEGG annotation (1.00)	No KEGG annotation (1.00)
fam0965	0	0	0	0	0	0	0	0	0	0	0	0	0	0	0	0	0	0	0	0	0	0	0	0	0	0	0	0	0	0	0	0	0	1	0	1	1	111	0	No domains detected (1.00)	No KEGG annotation (1.00)	No KEGG annotation (1.00)	No KEGG annotation (1.00)	No KEGG annotation (1.00)	No KEGG annotation (1.00)
fam0970	0	0	0	0	0	0	0	0	0	0	0	0	0	0	0	0	0	0	0	0	0	0	0	0	0	0	0	0	0	0	0	0	1	0	0	1	1	106	0	No domains detected (1.00)	No KEGG annotation (1.00)	No KEGG annotation (1.00)	No KEGG annotation (1.00)	No KEGG annotation (1.00)	No KEGG annotation (1.00)
fam0973	0	0	0	0	0	0	0	0	0	0	0	0	0	0	0	0	0	0	0	0	0	0	0	0	0	1	0	0	0	0	0	0	0	0	0	1	1	230	0	No domains detected (1.00)	No KEGG annotation (1.00)	No KEGG annotation (1.00)	No KEGG annotation (1.00)	No KEGG annotation (1.00)	No KEGG annotation (1.00)
fam0974	0	0	0	0	0	0	0	0	0	0	0	0	0	0	0	0	0	0	0	0	0	0	0	0	0	0	0	0	0	0	0	1	0	0	0	1	1	420	0	No domains detected (1.00)	No KEGG annotation (1.00)	No KEGG annotation (1.00)	No KEGG annotation (1.00)	No KEGG annotation (1.00)	No KEGG annotation (1.00)
fam0981	0	0	0	0	0	0	0	0	0	0	0	0	0	0	0	0	0	0	0	0	0	0	0	0	0	0	0	0	0	0	0	0	1	0	0	1	1	66	0	No domains detected (1.00)	No KEGG annotation (1.00)	No KEGG annotation (1.00)	No KEGG annotation (1.00)	No KEGG annotation (1.00)	No KEGG annotation (1.00)
fam0985	0	0	0	0	0	0	0	0	0	0	0	0	0	0	0	0	0	0	0	0	0	0	0	0	0	0	0	0	0	0	0	1	0	0	0	1	1	103	0	No domains detected (1.00)	No KEGG annotation (1.00)	No KEGG annotation (1.00)	No KEGG annotation (1.00)	No KEGG annotation (1.00)	No KEGG annotation (1.00)
fam0988	0	0	0	0	0	0	0	0	0	0	0	0	0	0	0	0	0	0	0	0	0	0	0	0	1	0	0	0	0	0	0	0	0	0	0	1	1	120	0	No domains detected (1.00)	No KEGG annotation (1.00)	No KEGG annotation (1.00)	No KEGG annotation (1.00)	No KEGG annotation (1.00)	No KEGG annotation (1.00)
fam0990	0	0	0	0	0	0	0	0	0	0	0	0	0	0	0	0	0	0	0	0	0	0	0	0	0	0	0	0	1	0	0	0	0	0	0	1	1	75	0	No domains detected (1.00)	No KEGG annotation (1.00)	No KEGG annotation (1.00)	No KEGG annotation (1.00)	No KEGG annotation (1.00)	No KEGG annotation (1.00)
fam0992	0	0	0	0	0	0	0	0	0	0	0	0	0	0	0	0	0	0	0	0	0	0	0	0	0	0	0	0	0	0	1	0	0	0	0	1	1	89	3	No domains detected (1.00)	No KEGG annotation (1.00)	No KEGG annotation (1.00)	No KEGG annotation (1.00)	No KEGG annotation (1.00)	No KEGG annotation (1.00)
fam0994	0	0	0	0	0	0	0	0	0	0	0	0	0	0	0	0	0	0	0	0	0	0	0	0	0	0	0	0	0	0	0	1	0	0	0	1	1	127	0	No domains detected (1.00)	No KEGG annotation (1.00)	No KEGG annotation (1.00)	No KEGG annotation (1.00)	No KEGG annotation (1.00)	No KEGG annotation (1.00)
fam0996	0	0	0	0	0	0	0	0	0	0	0	0	0	0	0	0	0	0	0	0	0	0	0	0	0	0	0	0	0	0	0	1	0	0	0	1	1	68	0	No domains detected (1.00)	No KEGG annotation (1.00)	No KEGG annotation (1.00)	No KEGG annotation (1.00)	No KEGG annotation (1.00)	No KEGG annotation (1.00)
fam1001	0	0	0	0	0	0	0	0	0	0	0	0	0	0	0	0	0	0	0	0	0	0	0	1	0	0	0	0	0	0	0	0	0	0	0	1	1	95	0	No domains detected (1.00)	No KEGG annotation (1.00)	No KEGG annotation (1.00)	No KEGG annotation (1.00)	No KEGG annotation (1.00)	No KEGG annotation (1.00)
fam1008	0	0	0	0	0	0	0	0	0	0	0	0	0	0	0	0	0	0	0	0	0	0	0	0	0	0	1	0	0	0	0	0	0	0	0	1	1	60	2	No domains detected (1.00)	No KEGG annotation (1.00)	No KEGG annotation (1.00)	No KEGG annotation (1.00)	No KEGG annotation (1.00)	No KEGG annotation (1.00)
fam1011	0	0	0	0	0	0	0	0	0	0	0	0	0	0	0	0	0	0	0	0	0	0	0	1	0	0	0	0	0	0	0	0	0	0	0	1	1	41	0	No domains detected (1.00)	No KEGG annotation (1.00)	No KEGG annotation (1.00)	No KEGG annotation (1.00)	No KEGG annotation (1.00)	No KEGG annotation (1.00)
fam1015	0	0	0	0	0	0	0	0	0	0	0	0	0	0	0	0	0	0	0	0	0	0	0	0	0	0	1	0	0	0	0	0	0	0	0	1	1	63	0	No domains detected (1.00)	No KEGG annotation (1.00)	No KEGG annotation (1.00)	No KEGG annotation (1.00)	No KEGG annotation (1.00)	No KEGG annotation (1.00)
fam1017	0	0	0	0	0	0	0	0	0	0	0	0	0	0	0	0	0	0	0	0	0	0	0	0	0	0	0	0	0	0	0	1	0	0	0	1	1	89	0	No domains detected (1.00)	No KEGG annotation (1.00)	No KEGG annotation (1.00)	No KEGG annotation (1.00)	No KEGG annotation (1.00)	No KEGG annotation (1.00)
fam1024	0	0	0	0	0	0	0	0	0	0	0	0	0	0	0	0	0	0	0	0	0	0	0	1	0	0	0	0	0	0	0	0	0	0	0	1	1	67	2	No domains detected (1.00)	No KEGG annotation (1.00)	No KEGG annotation (1.00)	No KEGG annotation (1.00)	No KEGG annotation (1.00)	No KEGG annotation (1.00)
fam1026	0	0	0	0	0	0	0	0	0	0	0	0	0	0	0	0	0	0	0	0	0	0	0	0	0	0	0	0	0	0	0	0	1	0	0	1	1	73	0	No domains detected (1.00)	No KEGG annotation (1.00)	No KEGG annotation (1.00)	No KEGG annotation (1.00)	No KEGG annotation (1.00)	No KEGG annotation (1.00)
fam1027	0	0	0	0	0	0	0	0	0	0	0	0	0	0	0	0	0	0	0	0	0	0	0	0	0	0	0	0	0	0	1	0	0	0	0	1	1	59	0	No domains detected (1.00)	No KEGG annotation (1.00)	No KEGG annotation (1.00)	No KEGG annotation (1.00)	No KEGG annotation (1.00)	No KEGG annotation (1.00)
fam1034	0	0	0	0	0	0	0	0	0	0	0	0	0	0	0	0	0	0	0	0	0	0	0	0	0	0	1	0	0	0	0	0	0	0	0	1	1	246	0	No domains detected (1.00)	No KEGG annotation (1.00)	No KEGG annotation (1.00)	No KEGG annotation (1.00)	No KEGG annotation (1.00)	No KEGG annotation (1.00)
fam1042	0	0	0	0	0	0	0	0	0	0	0	0	0	0	0	0	0	0	0	0	0	0	0	0	0	1	0	0	0	0	0	0	0	0	0	1	1	490	0	No domains detected (1.00)	No KEGG annotation (1.00)	No KEGG annotation (1.00)	No KEGG annotation (1.00)	No KEGG annotation (1.00)	No KEGG annotation (1.00)
fam1045	0	0	0	0	0	0	0	0	0	0	0	0	0	0	0	0	0	0	0	0	0	0	0	0	1	0	0	0	0	0	0	0	0	0	0	1	1	36	0	No domains detected (1.00)	No KEGG annotation (1.00)	No KEGG annotation (1.00)	No KEGG annotation (1.00)	No KEGG annotation (1.00)	No KEGG annotation (1.00)
fam1046	0	0	0	0	0	0	0	0	0	0	0	0	0	0	0	0	0	0	0	0	0	0	0	0	0	0	0	0	0	0	1	0	0	0	0	1	1	200	0	No domains detected (1.00)	No KEGG annotation (1.00)	No KEGG annotation (1.00)	No KEGG annotation (1.00)	No KEGG annotation (1.00)	No KEGG annotation (1.00)
fam1050	0	0	0	0	0	0	0	0	0	0	0	0	0	0	0	0	0	0	0	0	0	0	0	0	0	0	0	0	0	0	0	1	0	0	0	1	1	98	0	No domains detected (1.00)	No KEGG annotation (1.00)	No KEGG annotation (1.00)	No KEGG annotation (1.00)	No KEGG annotation (1.00)	No KEGG annotation (1.00)
fam1053	0	0	0	0	0	0	0	0	0	0	0	0	0	0	0	0	0	0	0	0	0	0	0	0	0	0	0	0	0	0	1	0	0	0	0	1	1	57	0	No domains detected (1.00)	No KEGG annotation (1.00)	No KEGG annotation (1.00)	No KEGG annotation (1.00)	No KEGG annotation (1.00)	No KEGG annotation (1.00)
fam1054	0	0	0	0	0	0	0	0	0	0	0	0	0	0	0	0	0	0	0	0	0	0	0	0	1	0	0	0	0	0	0	0	0	0	0	1	1	121	0	No domains detected (1.00)	No KEGG annotation (1.00)	No KEGG annotation (1.00)	No KEGG annotation (1.00)	No KEGG annotation (1.00)	No KEGG annotation (1.00)
fam1059	0	0	0	0	0	0	0	0	0	0	0	0	0	0	0	0	0	0	0	0	0	0	0	0	0	0	0	0	0	0	0	0	0	1	0	1	1	86	0	No domains detected (1.00)	No KEGG annotation (1.00)	No KEGG annotation (1.00)	No KEGG annotation (1.00)	No KEGG annotation (1.00)	No KEGG annotation (1.00)
fam1062	0	0	0	0	0	0	0	0	0	0	0	0	0	0	0	0	0	0	0	0	0	0	0	0	0	0	0	1	0	0	0	0	0	0	0	1	1	121	0	No domains detected (1.00)	No KEGG annotation (1.00)	No KEGG annotation (1.00)	No KEGG annotation (1.00)	No KEGG annotation (1.00)	No KEGG annotation (1.00)
fam1063	0	0	0	0	0	0	0	0	0	0	0	0	0	0	0	0	0	0	0	0	0	0	0	0	1	0	0	0	0	0	0	0	0	0	0	1	1	203	0	DUF4376 (PF14301) (1.00)	No KEGG annotation (1.00)	No KEGG annotation (1.00)	No KEGG annotation (1.00)	No KEGG annotation (1.00)	No KEGG annotation (1.00)
fam1064	0	0	0	0	0	0	0	0	0	0	0	0	0	0	0	0	0	0	0	0	0	0	0	0	0	0	0	0	0	0	0	1	0	0	0	1	1	80	0	No domains detected (1.00)	No KEGG annotation (1.00)	No KEGG annotation (1.00)	No KEGG annotation (1.00)	No KEGG annotation (1.00)	No KEGG annotation (1.00)
fam1066	0	0	0	0	0	0	0	0	0	0	0	0	0	0	0	0	0	0	0	0	0	0	0	0	0	0	0	0	0	0	1	0	0	0	0	1	1	78	0	No domains detected (1.00)	No KEGG annotation (1.00)	No KEGG annotation (1.00)	No KEGG annotation (1.00)	No KEGG annotation (1.00)	No KEGG annotation (1.00)
fam1068	0	0	0	0	0	0	0	0	0	0	0	0	0	0	0	0	0	0	0	0	0	0	0	0	0	1	0	0	0	0	0	0	0	0	0	1	1	362	0	No domains detected (1.00)	No KEGG annotation (1.00)	No KEGG annotation (1.00)	No KEGG annotation (1.00)	No KEGG annotation (1.00)	No KEGG annotation (1.00)
fam1069	0	0	0	0	0	0	0	0	0	0	0	0	0	0	0	0	0	0	0	0	0	0	0	0	0	0	0	1	0	0	0	0	0	0	0	1	1	66	0	No domains detected (1.00)	No KEGG annotation (1.00)	No KEGG annotation (1.00)	No KEGG annotation (1.00)	No KEGG annotation (1.00)	No KEGG annotation (1.00)
fam1070	0	0	0	0	0	0	0	0	0	0	0	0	0	0	0	0	0	0	0	0	0	0	0	0	1	0	0	0	0	0	0	0	0	0	0	1	1	68	0	No domains detected (1.00)	No KEGG annotation (1.00)	No KEGG annotation (1.00)	No KEGG annotation (1.00)	No KEGG annotation (1.00)	No KEGG annotation (1.00)
fam1071	0	0	0	0	0	0	0	0	0	0	0	0	0	0	0	0	0	0	0	0	0	0	0	0	0	1	0	0	0	0	0	0	0	0	0	1	1	48	0	No domains detected (1.00)	No KEGG annotation (1.00)	No KEGG annotation (1.00)	No KEGG annotation (1.00)	No KEGG annotation (1.00)	No KEGG annotation (1.00)
fam1072	0	0	0	0	0	0	0	0	0	0	0	0	0	0	0	0	0	0	0	0	0	0	0	0	0	0	1	0	0	0	0	0	0	0	0	1	1	62	0	No domains detected (1.00)	No KEGG annotation (1.00)	No KEGG annotation (1.00)	No KEGG annotation (1.00)	No KEGG annotation (1.00)	No KEGG annotation (1.00)
fam1074	0	0	0	0	0	0	0	0	0	0	0	0	0	0	0	0	0	0	0	0	0	0	0	0	0	0	0	0	0	0	0	1	0	0	0	1	1	39	1	No domains detected (1.00)	No KEGG annotation (1.00)	No KEGG annotation (1.00)	No KEGG annotation (1.00)	No KEGG annotation (1.00)	No KEGG annotation (1.00)
fam1087	0	0	0	0	0	0	0	0	0	0	0	0	0	0	0	0	0	0	0	0	0	0	0	0	0	0	0	0	0	0	1	0	0	0	0	1	1	235	0	No domains detected (1.00)	No KEGG annotation (1.00)	No KEGG annotation (1.00)	No KEGG annotation (1.00)	No KEGG annotation (1.00)	No KEGG annotation (1.00)
fam1089	0	0	0	0	0	0	0	0	0	0	0	0	0	0	0	0	0	0	0	0	0	0	0	0	0	1	0	0	0	0	0	0	0	0	0	1	1	77	0	No domains detected (1.00)	No KEGG annotation (1.00)	No KEGG annotation (1.00)	No KEGG annotation (1.00)	No KEGG annotation (1.00)	No KEGG annotation (1.00)
fam1095	0	0	0	0	0	0	0	0	0	0	0	0	0	0	0	0	0	0	0	0	0	0	0	0	0	0	0	0	0	0	0	0	1	0	0	1	1	112	0	No domains detected (1.00)	No KEGG annotation (1.00)	No KEGG annotation (1.00)	No KEGG annotation (1.00)	No KEGG annotation (1.00)	No KEGG annotation (1.00)
fam1103	0	0	0	0	0	0	0	0	0	0	0	0	0	0	0	0	0	0	0	0	0	0	0	0	0	0	0	0	0	0	0	0	1	0	0	1	1	497	0	No domains detected (1.00)	No KEGG annotation (1.00)	No KEGG annotation (1.00)	No KEGG annotation (1.00)	No KEGG annotation (1.00)	No KEGG annotation (1.00)
fam1105	0	0	0	0	0	0	0	0	0	0	0	0	0	0	0	0	0	0	0	0	0	0	0	1	0	0	0	0	0	0	0	0	0	0	0	1	1	765	0	No domains detected (1.00)	No KEGG annotation (1.00)	No KEGG annotation (1.00)	No KEGG annotation (1.00)	No KEGG annotation (1.00)	No KEGG annotation (1.00)
fam1107	0	0	0	0	0	0	0	0	0	0	0	0	0	0	0	0	0	0	0	0	0	0	0	0	1	0	0	0	0	0	0	0	0	0	0	1	1	241	0	No domains detected (1.00)	No KEGG annotation (1.00)	No KEGG annotation (1.00)	No KEGG annotation (1.00)	No KEGG annotation (1.00)	No KEGG annotation (1.00)
fam1114	0	0	0	0	0	0	0	0	0	0	0	0	0	0	0	0	0	0	0	0	0	0	0	0	0	1	0	0	0	0	0	0	0	0	0	1	1	89	0	No domains detected (1.00)	No KEGG annotation (1.00)	No KEGG annotation (1.00)	No KEGG annotation (1.00)	No KEGG annotation (1.00)	No KEGG annotation (1.00)
fam1116	0	0	0	0	0	0	0	0	0	0	0	0	0	0	0	0	0	0	0	0	0	0	0	0	0	0	0	0	0	0	0	0	1	0	0	1	1	49	0	No domains detected (1.00)	No KEGG annotation (1.00)	No KEGG annotation (1.00)	No KEGG annotation (1.00)	No KEGG annotation (1.00)	No KEGG annotation (1.00)
fam1117	0	0	0	0	0	0	0	0	0	0	0	0	0	0	0	0	0	0	0	0	0	0	0	0	0	1	0	0	0	0	0	0	0	0	0	1	1	96	0	No domains detected (1.00)	No KEGG annotation (1.00)	No KEGG annotation (1.00)	No KEGG annotation (1.00)	No KEGG annotation (1.00)	No KEGG annotation (1.00)
fam1120	0	0	0	0	0	0	0	0	0	0	0	0	0	0	0	0	0	0	0	0	0	0	0	0	0	0	0	0	0	0	1	0	0	0	0	1	1	88	0	No domains detected (1.00)	No KEGG annotation (1.00)	No KEGG annotation (1.00)	No KEGG annotation (1.00)	No KEGG annotation (1.00)	No KEGG annotation (1.00)
fam1124	0	0	0	0	0	0	0	0	0	0	0	0	0	0	0	0	0	0	0	0	0	0	0	0	0	0	0	0	0	0	0	1	0	0	0	1	1	140	0	No domains detected (1.00)	No KEGG annotation (1.00)	No KEGG annotation (1.00)	No KEGG annotation (1.00)	No KEGG annotation (1.00)	No KEGG annotation (1.00)
fam1134	0	0	0	0	0	0	0	0	0	0	0	0	0	0	0	0	0	0	0	0	0	0	0	0	0	0	0	0	0	0	0	1	0	0	0	1	1	85	0	No domains detected (1.00)	No KEGG annotation (1.00)	No KEGG annotation (1.00)	No KEGG annotation (1.00)	No KEGG annotation (1.00)	No KEGG annotation (1.00)
fam1137	0	0	0	0	0	0	0	0	0	0	0	0	0	0	0	0	0	0	0	0	0	0	0	1	0	0	0	0	0	0	0	0	0	0	0	1	1	177	0	PGDYG (PF14083) (1.00)	No KEGG annotation (1.00)	No KEGG annotation (1.00)	No KEGG annotation (1.00)	No KEGG annotation (1.00)	No KEGG annotation (1.00)
fam1138	0	0	0	0	0	0	0	0	0	0	0	0	0	0	0	0	0	0	0	0	0	0	0	0	0	0	0	0	0	0	0	1	0	0	0	1	1	51	1	No domains detected (1.00)	No KEGG annotation (1.00)	No KEGG annotation (1.00)	No KEGG annotation (1.00)	No KEGG annotation (1.00)	No KEGG annotation (1.00)
fam1139	0	0	0	0	0	0	0	0	0	0	0	0	0	0	0	0	0	0	0	0	0	0	0	0	0	1	0	0	0	0	0	0	0	0	0	1	1	194	0	No domains detected (1.00)	No KEGG annotation (1.00)	No KEGG annotation (1.00)	No KEGG annotation (1.00)	No KEGG annotation (1.00)	No KEGG annotation (1.00)
fam1141	0	0	0	0	0	0	0	0	0	0	0	0	0	0	0	0	0	0	0	0	0	0	0	0	0	0	0	1	0	0	0	0	0	0	0	1	1	86	0	No domains detected (1.00)	No KEGG annotation (1.00)	No KEGG annotation (1.00)	No KEGG annotation (1.00)	No KEGG annotation (1.00)	No KEGG annotation (1.00)
fam1142	0	0	0	0	0	0	0	0	0	0	0	0	0	0	0	0	0	0	0	0	0	0	0	0	0	0	0	0	0	0	0	0	0	1	0	1	1	116	0	No domains detected (1.00)	No KEGG annotation (1.00)	No KEGG annotation (1.00)	No KEGG annotation (1.00)	No KEGG annotation (1.00)	No KEGG annotation (1.00)
fam1143	0	0	0	0	0	0	0	0	0	0	0	0	0	0	0	0	0	0	0	0	0	0	0	0	0	0	0	1	0	0	0	0	0	0	0	1	1	217	0	No domains detected (1.00)	No KEGG annotation (1.00)	No KEGG annotation (1.00)	No KEGG annotation (1.00)	No KEGG annotation (1.00)	No KEGG annotation (1.00)
fam1152	0	0	0	0	0	0	0	0	0	0	0	0	0	0	0	0	0	0	0	0	0	0	0	0	0	1	0	0	0	0	0	0	0	0	0	1	1	80	0	No domains detected (1.00)	No KEGG annotation (1.00)	No KEGG annotation (1.00)	No KEGG annotation (1.00)	No KEGG annotation (1.00)	No KEGG annotation (1.00)
fam1153	0	0	0	0	0	0	0	0	0	0	0	0	0	0	0	0	0	0	0	0	0	0	0	0	1	0	0	0	0	0	0	0	0	0	0	1	1	78	0	No domains detected (1.00)	No KEGG annotation (1.00)	No KEGG annotation (1.00)	No KEGG annotation (1.00)	No KEGG annotation (1.00)	No KEGG annotation (1.00)
fam1157	0	0	0	0	0	0	0	0	0	0	0	0	0	0	0	0	0	0	0	0	0	0	0	0	0	0	1	0	0	0	0	0	0	0	0	1	1	101	0	No domains detected (1.00)	No KEGG annotation (1.00)	No KEGG annotation (1.00)	No KEGG annotation (1.00)	No KEGG annotation (1.00)	No KEGG annotation (1.00)
fam1161	0	0	0	0	0	0	0	0	0	0	0	0	0	0	0	0	0	0	0	0	0	0	0	0	1	0	0	0	0	0	0	0	0	0	0	1	1	196	0	No domains detected (1.00)	No KEGG annotation (1.00)	No KEGG annotation (1.00)	No KEGG annotation (1.00)	No KEGG annotation (1.00)	No KEGG annotation (1.00)
fam1166	0	0	0	0	0	0	0	0	0	0	0	0	0	0	0	0	0	0	0	0	0	0	0	0	0	0	0	0	0	0	0	0	0	1	0	1	1	55	2	No domains detected (1.00)	No KEGG annotation (1.00)	No KEGG annotation (1.00)	No KEGG annotation (1.00)	No KEGG annotation (1.00)	No KEGG annotation (1.00)
fam1167	0	0	0	0	0	0	0	0	0	0	0	0	0	0	0	0	0	0	0	0	0	0	0	0	0	1	0	0	0	0	0	0	0	0	0	1	1	343	0	No domains detected (1.00)	No KEGG annotation (1.00)	No KEGG annotation (1.00)	No KEGG annotation (1.00)	No KEGG annotation (1.00)	No KEGG annotation (1.00)
fam1177	0	0	0	0	0	0	0	0	0	0	0	0	0	0	0	0	0	0	0	0	0	0	0	0	0	0	0	0	0	0	0	0	0	1	0	1	1	122	0	No domains detected (1.00)	No KEGG annotation (1.00)	No KEGG annotation (1.00)	No KEGG annotation (1.00)	No KEGG annotation (1.00)	No KEGG annotation (1.00)
fam1179	0	0	0	0	0	0	0	0	0	0	0	0	0	0	0	0	0	0	0	0	0	0	0	0	0	0	0	0	0	0	0	1	0	0	0	1	1	52	0	No domains detected (1.00)	No KEGG annotation (1.00)	No KEGG annotation (1.00)	No KEGG annotation (1.00)	No KEGG annotation (1.00)	No KEGG annotation (1.00)
fam1183	0	0	0	0	0	0	0	0	0	0	0	0	0	0	0	0	0	0	0	0	0	0	0	0	0	0	0	0	0	0	1	0	0	0	0	1	1	103	1	No domains detected (1.00)	No KEGG annotation (1.00)	No KEGG annotation (1.00)	No KEGG annotation (1.00)	No KEGG annotation (1.00)	No KEGG annotation (1.00)
fam1184	0	0	0	0	0	0	0	0	0	0	0	0	0	0	0	0	0	0	0	0	0	0	0	0	0	0	0	0	0	0	0	1	0	0	0	1	1	254	0	No domains detected (1.00)	No KEGG annotation (1.00)	No KEGG annotation (1.00)	No KEGG annotation (1.00)	No KEGG annotation (1.00)	No KEGG annotation (1.00)
fam1186	0	0	0	0	0	0	0	0	0	0	0	0	0	0	0	0	0	0	0	0	0	0	0	0	1	0	0	0	0	0	0	0	0	0	0	1	1	80	0	No domains detected (1.00)	No KEGG annotation (1.00)	No KEGG annotation (1.00)	No KEGG annotation (1.00)	No KEGG annotation (1.00)	No KEGG annotation (1.00)
fam1188	0	0	0	0	0	0	0	0	0	0	0	0	0	0	0	0	0	0	0	0	0	0	0	0	0	0	0	0	0	0	0	1	0	0	0	1	1	60	0	No domains detected (1.00)	No KEGG annotation (1.00)	No KEGG annotation (1.00)	No KEGG annotation (1.00)	No KEGG annotation (1.00)	No KEGG annotation (1.00)
fam1190	0	0	0	0	0	0	0	0	0	0	0	0	0	0	0	0	0	0	0	0	0	0	0	1	0	0	0	0	0	0	0	0	0	0	0	1	1	163	0	No domains detected (1.00)	No KEGG annotation (1.00)	No KEGG annotation (1.00)	No KEGG annotation (1.00)	No KEGG annotation (1.00)	No KEGG annotation (1.00)
fam1194	0	0	0	0	0	0	0	0	0	0	0	0	0	0	0	0	0	0	0	0	0	0	0	0	0	0	0	0	0	0	0	1	0	0	0	1	1	75	2	No domains detected (1.00)	No KEGG annotation (1.00)	No KEGG annotation (1.00)	No KEGG annotation (1.00)	No KEGG annotation (1.00)	No KEGG annotation (1.00)
fam1196	0	0	0	0	0	0	0	0	0	0	0	0	0	0	0	0	0	0	0	0	0	0	0	0	0	0	0	0	0	0	1	0	0	0	0	1	1	57	1	No domains detected (1.00)	No KEGG annotation (1.00)	No KEGG annotation (1.00)	No KEGG annotation (1.00)	No KEGG annotation (1.00)	No KEGG annotation (1.00)
fam1197	0	0	0	0	0	0	0	0	0	0	0	0	0	0	0	0	0	0	0	0	0	0	0	0	0	0	0	0	0	0	0	1	0	0	0	1	1	146	0	No domains detected (1.00)	No KEGG annotation (1.00)	No KEGG annotation (1.00)	No KEGG annotation (1.00)	No KEGG annotation (1.00)	No KEGG annotation (1.00)
fam1202	0	0	0	0	0	0	0	0	0	0	0	0	0	0	0	0	0	0	0	0	0	0	0	0	0	0	1	0	0	0	0	0	0	0	0	1	1	111	0	No domains detected (1.00)	No KEGG annotation (1.00)	No KEGG annotation (1.00)	No KEGG annotation (1.00)	No KEGG annotation (1.00)	No KEGG annotation (1.00)
fam1203	0	0	0	0	0	0	0	0	0	0	0	0	0	0	0	0	0	0	0	0	0	0	0	0	0	1	0	0	0	0	0	0	0	0	0	1	1	198	0	No domains detected (1.00)	No KEGG annotation (1.00)	No KEGG annotation (1.00)	No KEGG annotation (1.00)	No KEGG annotation (1.00)	No KEGG annotation (1.00)
fam1205	0	0	0	0	0	0	0	0	0	0	0	0	0	0	0	0	0	0	0	0	0	0	0	0	0	0	0	0	0	0	0	0	0	1	0	1	1	66	0	No domains detected (1.00)	No KEGG annotation (1.00)	No KEGG annotation (1.00)	No KEGG annotation (1.00)	No KEGG annotation (1.00)	No KEGG annotation (1.00)
fam1207	0	0	0	0	0	0	0	0	0	0	0	0	0	0	0	0	0	0	0	0	0	0	0	0	0	0	0	0	0	0	0	1	0	0	0	1	1	119	0	No domains detected (1.00)	No KEGG annotation (1.00)	No KEGG annotation (1.00)	No KEGG annotation (1.00)	No KEGG annotation (1.00)	No KEGG annotation (1.00)
fam1210	0	0	0	0	0	0	0	0	0	0	0	0	0	0	0	0	0	0	0	0	0	0	0	0	0	0	0	1	0	0	0	0	0	0	0	1	1	121	2	No domains detected (1.00)	No KEGG annotation (1.00)	No KEGG annotation (1.00)	No KEGG annotation (1.00)	No KEGG annotation (1.00)	No KEGG annotation (1.00)
fam1211	0	0	0	0	0	0	0	0	0	0	0	0	0	0	0	0	0	0	0	0	0	0	0	0	0	0	1	0	0	0	0	0	0	0	0	1	1	70	0	No domains detected (1.00)	No KEGG annotation (1.00)	No KEGG annotation (1.00)	No KEGG annotation (1.00)	No KEGG annotation (1.00)	No KEGG annotation (1.00)
fam1214	0	0	0	0	0	0	0	0	0	0	0	0	0	0	0	0	0	0	0	0	0	0	0	0	0	0	0	0	0	0	0	0	0	1	0	1	1	112	0	No domains detected (1.00)	No KEGG annotation (1.00)	No KEGG annotation (1.00)	No KEGG annotation (1.00)	No KEGG annotation (1.00)	No KEGG annotation (1.00)
fam1216	0	0	0	0	0	0	0	0	0	0	0	0	0	0	0	0	0	0	0	0	0	0	0	0	0	0	0	0	0	0	0	0	1	0	0	1	1	83	0	No domains detected (1.00)	No KEGG annotation (1.00)	No KEGG annotation (1.00)	No KEGG annotation (1.00)	No KEGG annotation (1.00)	No KEGG annotation (1.00)
fam1217	0	0	0	0	0	0	0	0	0	0	0	0	0	0	0	0	0	0	0	0	0	0	0	0	0	1	0	0	0	0	0	0	0	0	0	1	1	70	0	No domains detected (1.00)	No KEGG annotation (1.00)	No KEGG annotation (1.00)	No KEGG annotation (1.00)	No KEGG annotation (1.00)	No KEGG annotation (1.00)
fam1222	0	0	0	0	0	0	0	0	0	0	0	0	0	0	0	0	0	0	0	0	0	0	0	0	0	0	0	0	0	0	0	1	0	0	0	1	1	74	0	No domains detected (1.00)	No KEGG annotation (1.00)	No KEGG annotation (1.00)	No KEGG annotation (1.00)	No KEGG annotation (1.00)	No KEGG annotation (1.00)
fam1225	0	0	0	0	0	0	0	0	0	0	0	0	0	0	0	0	0	0	0	0	0	0	0	0	0	0	0	0	0	0	1	0	0	0	0	1	1	147	0	No domains detected (1.00)	No KEGG annotation (1.00)	No KEGG annotation (1.00)	No KEGG annotation (1.00)	No KEGG annotation (1.00)	No KEGG annotation (1.00)
fam1227	0	0	0	0	0	0	0	0	0	0	0	0	0	0	0	0	0	0	0	0	0	0	0	0	0	1	0	0	0	0	0	0	0	0	0	1	2	96	0	No domains detected (1.00)	No KEGG annotation (1.00)	No KEGG annotation (1.00)	No KEGG annotation (1.00)	No KEGG annotation (1.00)	No KEGG annotation (1.00)
fam1234	0	0	0	0	0	0	0	0	0	0	0	0	0	0	0	0	0	0	0	0	0	0	0	0	0	0	0	1	0	0	0	0	0	0	0	1	1	1274	0	No domains detected (1.00)	No KEGG annotation (1.00)	No KEGG annotation (1.00)	No KEGG annotation (1.00)	No KEGG annotation (1.00)	No KEGG annotation (1.00)
fam1236	0	0	0	0	0	0	0	0	0	0	0	0	0	0	0	0	0	0	0	0	0	0	0	0	0	0	0	0	0	0	0	0	1	0	0	1	1	134	0	No domains detected (1.00)	No KEGG annotation (1.00)	No KEGG annotation (1.00)	No KEGG annotation (1.00)	No KEGG annotation (1.00)	No KEGG annotation (1.00)
fam1238	0	0	0	0	0	0	0	0	0	0	0	0	0	0	0	0	0	0	0	0	0	0	0	0	0	0	0	0	0	0	0	0	0	1	0	1	1	86	0	No domains detected (1.00)	No KEGG annotation (1.00)	No KEGG annotation (1.00)	No KEGG annotation (1.00)	No KEGG annotation (1.00)	No KEGG annotation (1.00)
fam1239	0	0	0	0	0	0	0	0	0	0	0	0	0	0	0	0	0	0	0	0	0	0	0	0	0	1	0	0	0	0	0	0	0	0	0	1	1	146	0	No domains detected (1.00)	No KEGG annotation (1.00)	No KEGG annotation (1.00)	No KEGG annotation (1.00)	No KEGG annotation (1.00)	No KEGG annotation (1.00)
fam1240	0	0	0	0	0	0	0	0	0	0	0	0	0	0	0	0	0	0	0	0	0	0	0	0	0	1	0	0	0	0	0	0	0	0	0	1	1	66	0	No domains detected (1.00)	No KEGG annotation (1.00)	No KEGG annotation (1.00)	No KEGG annotation (1.00)	No KEGG annotation (1.00)	No KEGG annotation (1.00)
fam1246	0	0	0	0	0	0	0	0	0	0	0	0	0	0	0	0	0	0	0	0	0	0	0	0	0	0	0	0	0	0	0	1	0	0	0	1	1	118	0	No domains detected (1.00)	No KEGG annotation (1.00)	No KEGG annotation (1.00)	No KEGG annotation (1.00)	No KEGG annotation (1.00)	No KEGG annotation (1.00)
fam1247	0	0	0	0	0	0	0	0	0	0	0	0	0	0	0	0	0	0	0	0	0	0	0	0	0	1	0	0	0	0	0	0	0	0	0	1	1	122	0	No domains detected (1.00)	No KEGG annotation (1.00)	No KEGG annotation (1.00)	No KEGG annotation (1.00)	No KEGG annotation (1.00)	No KEGG annotation (1.00)
fam1250	0	0	0	0	0	0	0	0	0	0	0	0	0	0	0	0	0	0	0	0	0	0	0	0	0	0	0	1	0	0	0	0	0	0	0	1	1	47	0	No domains detected (1.00)	No KEGG annotation (1.00)	No KEGG annotation (1.00)	No KEGG annotation (1.00)	No KEGG annotation (1.00)	No KEGG annotation (1.00)
fam1256	0	0	0	0	0	0	0	0	0	0	0	0	0	0	0	0	0	0	0	0	0	0	0	0	0	0	0	0	0	0	1	0	0	0	0	1	1	91	0	No domains detected (1.00)	No KEGG annotation (1.00)	No KEGG annotation (1.00)	No KEGG annotation (1.00)	No KEGG annotation (1.00)	No KEGG annotation (1.00)
fam1258	0	0	0	0	0	0	0	0	0	0	0	0	0	0	0	0	0	0	0	0	0	0	0	0	0	0	0	0	0	0	0	1	0	0	0	1	1	205	0	No domains detected (1.00)	No KEGG annotation (1.00)	No KEGG annotation (1.00)	No KEGG annotation (1.00)	No KEGG annotation (1.00)	No KEGG annotation (1.00)
fam1265	0	0	0	0	0	0	0	0	0	0	0	0	0	0	0	0	0	0	0	0	0	0	0	0	0	0	0	0	0	0	0	1	0	0	0	1	1	140	0	No domains detected (1.00)	No KEGG annotation (1.00)	No KEGG annotation (1.00)	No KEGG annotation (1.00)	No KEGG annotation (1.00)	No KEGG annotation (1.00)
fam1266	0	0	0	0	0	0	0	0	0	0	0	0	0	0	0	0	0	0	0	0	0	0	0	0	1	0	0	0	0	0	0	0	0	0	0	1	1	128	0	No domains detected (1.00)	No KEGG annotation (1.00)	No KEGG annotation (1.00)	No KEGG annotation (1.00)	No KEGG annotation (1.00)	No KEGG annotation (1.00)
fam1268	0	0	0	0	0	0	0	0	0	0	0	0	0	0	0	0	0	0	0	0	0	0	0	0	0	0	0	1	0	0	0	0	0	0	0	1	1	470	0	No domains detected (1.00)	No KEGG annotation (1.00)	No KEGG annotation (1.00)	No KEGG annotation (1.00)	No KEGG annotation (1.00)	No KEGG annotation (1.00)
fam1271	0	0	0	0	0	0	0	0	0	0	0	0	0	0	0	0	0	0	0	0	0	0	0	0	0	0	0	0	0	0	0	0	1	0	0	1	1	140	0	No domains detected (1.00)	No KEGG annotation (1.00)	No KEGG annotation (1.00)	No KEGG annotation (1.00)	No KEGG annotation (1.00)	No KEGG annotation (1.00)
fam1272	0	0	0	0	0	0	0	0	0	0	0	0	0	0	0	0	0	0	0	0	0	0	0	0	0	0	0	0	0	0	1	0	0	0	0	1	1	83	0	No domains detected (1.00)	No KEGG annotation (1.00)	No KEGG annotation (1.00)	No KEGG annotation (1.00)	No KEGG annotation (1.00)	No KEGG annotation (1.00)
fam1273	0	0	0	0	0	0	0	0	0	0	0	0	0	0	0	0	0	0	0	0	0	0	0	0	0	0	0	0	0	0	0	0	0	1	0	1	1	57	0	No domains detected (1.00)	No KEGG annotation (1.00)	No KEGG annotation (1.00)	No KEGG annotation (1.00)	No KEGG annotation (1.00)	No KEGG annotation (1.00)
fam1276	0	0	0	0	0	0	0	0	0	0	0	0	0	0	0	0	0	0	0	0	0	0	0	0	0	1	0	0	0	0	0	0	0	0	0	1	1	89	0	No domains detected (1.00)	No KEGG annotation (1.00)	No KEGG annotation (1.00)	No KEGG annotation (1.00)	No KEGG annotation (1.00)	No KEGG annotation (1.00)
fam1277	0	0	0	0	0	0	0	0	0	0	0	0	0	0	0	0	0	0	0	0	0	0	0	0	0	0	0	0	0	0	0	0	0	1	0	1	1	51	1	No domains detected (1.00)	No KEGG annotation (1.00)	No KEGG annotation (1.00)	No KEGG annotation (1.00)	No KEGG annotation (1.00)	No KEGG annotation (1.00)
fam1278	0	0	0	0	0	0	0	0	0	0	0	0	0	0	0	0	0	0	0	0	0	0	0	0	0	0	0	0	0	0	1	0	0	0	0	1	1	152	0	No domains detected (1.00)	No KEGG annotation (1.00)	No KEGG annotation (1.00)	No KEGG annotation (1.00)	No KEGG annotation (1.00)	No KEGG annotation (1.00)
fam1280	0	0	0	0	0	0	0	0	0	0	0	0	0	0	0	0	0	0	0	0	0	0	0	0	0	1	0	0	0	0	0	0	0	0	0	1	1	75	0	No domains detected (1.00)	No KEGG annotation (1.00)	No KEGG annotation (1.00)	No KEGG annotation (1.00)	No KEGG annotation (1.00)	No KEGG annotation (1.00)
fam1282	0	0	0	0	0	0	0	0	0	0	0	0	0	0	0	0	0	0	0	0	0	0	0	0	0	1	0	0	0	0	0	0	0	0	0	1	1	143	0	No domains detected (1.00)	No KEGG annotation (1.00)	No KEGG annotation (1.00)	No KEGG annotation (1.00)	No KEGG annotation (1.00)	No KEGG annotation (1.00)
fam1284	0	0	0	0	0	0	0	0	0	0	0	0	0	0	0	0	0	0	0	0	0	0	0	0	0	0	0	0	0	0	1	0	0	0	0	1	1	162	0	No domains detected (1.00)	No KEGG annotation (1.00)	No KEGG annotation (1.00)	No KEGG annotation (1.00)	No KEGG annotation (1.00)	No KEGG annotation (1.00)
fam1286	0	0	0	0	0	0	0	0	0	0	0	0	0	0	0	0	0	0	0	0	0	0	0	0	0	0	0	0	0	0	0	1	0	0	0	1	1	191	0	No domains detected (1.00)	No KEGG annotation (1.00)	No KEGG annotation (1.00)	No KEGG annotation (1.00)	No KEGG annotation (1.00)	No KEGG annotation (1.00)
fam1287	0	0	0	0	0	0	0	0	0	0	0	0	0	0	0	0	0	0	0	0	0	0	0	0	0	0	1	0	0	0	0	0	0	0	0	1	1	272	0	No domains detected (1.00)	No KEGG annotation (1.00)	No KEGG annotation (1.00)	No KEGG annotation (1.00)	No KEGG annotation (1.00)	No KEGG annotation (1.00)
fam1290	0	0	0	0	0	0	0	0	0	0	0	0	0	0	0	0	0	0	0	0	0	0	0	0	0	0	0	0	0	0	0	1	0	0	0	1	1	114	3	No domains detected (1.00)	No KEGG annotation (1.00)	No KEGG annotation (1.00)	No KEGG annotation (1.00)	No KEGG annotation (1.00)	No KEGG annotation (1.00)
fam1295	0	0	0	0	0	0	0	0	0	0	0	0	0	0	0	0	0	0	0	0	0	0	0	0	1	0	0	0	0	0	0	0	0	0	0	1	1	67	1	No domains detected (1.00)	No KEGG annotation (1.00)	No KEGG annotation (1.00)	No KEGG annotation (1.00)	No KEGG annotation (1.00)	No KEGG annotation (1.00)
fam1296	0	0	0	0	0	0	0	0	0	0	0	0	0	0	0	0	0	0	0	0	0	0	0	0	0	0	0	0	0	0	1	0	0	0	0	1	1	86	0	No domains detected (1.00)	No KEGG annotation (1.00)	No KEGG annotation (1.00)	No KEGG annotation (1.00)	No KEGG annotation (1.00)	No KEGG annotation (1.00)
fam1297	0	0	0	0	0	0	0	0	0	0	0	0	0	0	0	0	0	0	0	0	0	0	0	0	0	0	0	0	0	0	0	0	1	0	0	1	1	46	0	No domains detected (1.00)	No KEGG annotation (1.00)	No KEGG annotation (1.00)	No KEGG annotation (1.00)	No KEGG annotation (1.00)	No KEGG annotation (1.00)
fam1303	0	0	0	0	0	0	0	0	0	0	0	0	0	0	0	0	0	0	0	0	0	0	0	0	1	0	0	0	0	0	0	0	0	0	0	1	1	134	4	No domains detected (1.00)	No KEGG annotation (1.00)	No KEGG annotation (1.00)	No KEGG annotation (1.00)	No KEGG annotation (1.00)	No KEGG annotation (1.00)
fam1306	0	0	0	0	0	0	0	0	0	0	0	0	0	0	0	0	0	0	0	0	0	0	0	0	0	0	0	1	0	0	0	0	0	0	0	1	1	71	0	No domains detected (1.00)	No KEGG annotation (1.00)	No KEGG annotation (1.00)	No KEGG annotation (1.00)	No KEGG annotation (1.00)	No KEGG annotation (1.00)
fam1310	0	0	0	0	0	0	0	0	0	0	0	0	0	0	0	0	0	0	0	0	0	0	0	0	0	1	0	0	0	0	0	0	0	0	0	1	1	245	0	No domains detected (1.00)	No KEGG annotation (1.00)	No KEGG annotation (1.00)	No KEGG annotation (1.00)	No KEGG annotation (1.00)	No KEGG annotation (1.00)
fam1313	0	0	0	0	0	0	0	0	0	0	0	0	0	0	0	0	0	0	0	0	0	0	0	0	0	0	0	0	0	0	0	1	0	0	0	1	1	139	0	No domains detected (1.00)	No KEGG annotation (1.00)	No KEGG annotation (1.00)	No KEGG annotation (1.00)	No KEGG annotation (1.00)	No KEGG annotation (1.00)
fam1318	0	0	0	0	0	0	0	0	0	0	0	0	0	0	0	0	0	0	0	0	0	0	0	0	0	0	0	0	0	0	0	0	0	1	0	1	1	66	0	No domains detected (1.00)	No KEGG annotation (1.00)	No KEGG annotation (1.00)	No KEGG annotation (1.00)	No KEGG annotation (1.00)	No KEGG annotation (1.00)
fam1326	0	0	0	0	0	0	0	0	0	0	0	0	0	0	0	0	0	0	0	0	0	0	0	0	1	0	0	0	0	0	0	0	0	0	0	1	1	73	0	No domains detected (1.00)	No KEGG annotation (1.00)	No KEGG annotation (1.00)	No KEGG annotation (1.00)	No KEGG annotation (1.00)	No KEGG annotation (1.00)
fam1329	0	0	0	0	0	0	0	0	0	0	0	0	0	0	0	0	0	0	0	0	0	0	0	0	0	0	0	1	0	0	0	0	0	0	0	1	1	96	0	No domains detected (1.00)	No KEGG annotation (1.00)	No KEGG annotation (1.00)	No KEGG annotation (1.00)	No KEGG annotation (1.00)	No KEGG annotation (1.00)
fam1334	0	0	0	0	0	0	0	0	0	0	0	0	0	0	0	0	0	0	0	0	0	0	0	0	0	0	0	0	0	0	1	0	0	0	0	1	1	895	0	No domains detected (1.00)	No KEGG annotation (1.00)	No KEGG annotation (1.00)	No KEGG annotation (1.00)	No KEGG annotation (1.00)	No KEGG annotation (1.00)
fam1336	0	0	0	0	0	0	0	0	0	0	0	0	0	0	0	0	0	0	0	0	0	0	0	0	0	0	1	0	0	0	0	0	0	0	0	1	1	60	0	No domains detected (1.00)	No KEGG annotation (1.00)	No KEGG annotation (1.00)	No KEGG annotation (1.00)	No KEGG annotation (1.00)	No KEGG annotation (1.00)
fam1337	0	0	0	0	0	0	0	0	0	0	0	0	0	0	0	0	0	0	0	0	0	0	0	0	0	0	0	0	0	0	1	0	0	0	0	1	1	94	0	No domains detected (1.00)	No KEGG annotation (1.00)	No KEGG annotation (1.00)	No KEGG annotation (1.00)	No KEGG annotation (1.00)	No KEGG annotation (1.00)
fam1341	0	0	0	0	0	0	0	0	0	0	0	0	0	0	0	0	0	0	0	0	0	0	0	0	0	0	0	0	0	0	1	0	0	0	0	1	1	100	0	No domains detected (1.00)	No KEGG annotation (1.00)	No KEGG annotation (1.00)	No KEGG annotation (1.00)	No KEGG annotation (1.00)	No KEGG annotation (1.00)
fam1342	0	0	0	0	0	0	0	0	0	0	0	0	0	0	0	0	0	0	0	0	0	0	0	1	0	0	0	0	0	0	0	0	0	0	0	1	1	97	0	No domains detected (1.00)	No KEGG annotation (1.00)	No KEGG annotation (1.00)	No KEGG annotation (1.00)	No KEGG annotation (1.00)	No KEGG annotation (1.00)
fam1346	0	0	0	0	0	0	0	0	0	0	0	0	0	0	0	0	0	0	0	0	0	0	0	0	0	0	0	0	0	0	0	0	1	0	0	1	1	134	0	No domains detected (1.00)	No KEGG annotation (1.00)	No KEGG annotation (1.00)	No KEGG annotation (1.00)	No KEGG annotation (1.00)	No KEGG annotation (1.00)
fam1347	0	0	0	0	0	0	0	0	0	0	0	0	0	0	0	0	0	0	0	0	0	0	0	1	0	0	0	0	0	0	0	0	0	0	0	1	1	262	1	No domains detected (1.00)	No KEGG annotation (1.00)	No KEGG annotation (1.00)	No KEGG annotation (1.00)	No KEGG annotation (1.00)	No KEGG annotation (1.00)
fam1349	0	0	0	0	0	0	0	0	0	0	0	0	0	0	0	0	0	0	0	0	0	0	0	0	0	0	0	0	0	0	1	0	0	0	0	1	1	68	0	No domains detected (1.00)	No KEGG annotation (1.00)	No KEGG annotation (1.00)	No KEGG annotation (1.00)	No KEGG annotation (1.00)	No KEGG annotation (1.00)
fam1353	0	0	0	0	0	0	0	0	0	0	0	0	0	0	0	0	0	0	0	0	0	0	0	0	0	0	0	0	0	0	0	1	0	0	0	1	1	42	0	No domains detected (1.00)	No KEGG annotation (1.00)	No KEGG annotation (1.00)	No KEGG annotation (1.00)	No KEGG annotation (1.00)	No KEGG annotation (1.00)
fam1354	0	0	0	0	0	0	0	0	0	0	0	0	0	0	0	0	0	0	0	0	0	0	0	0	0	1	0	0	0	0	0	0	0	0	0	1	1	74	0	No domains detected (1.00)	No KEGG annotation (1.00)	No KEGG annotation (1.00)	No KEGG annotation (1.00)	No KEGG annotation (1.00)	No KEGG annotation (1.00)
fam1358	0	0	0	0	0	0	0	0	0	0	0	0	0	0	0	0	0	0	0	0	0	0	0	0	1	0	0	0	0	0	0	0	0	0	0	1	1	45	0	No domains detected (1.00)	No KEGG annotation (1.00)	No KEGG annotation (1.00)	No KEGG annotation (1.00)	No KEGG annotation (1.00)	No KEGG annotation (1.00)
fam1364	0	0	0	0	0	0	0	0	0	0	0	0	0	0	0	0	0	0	0	0	0	0	0	0	0	0	0	0	0	0	1	0	0	0	0	1	1	94	0	No domains detected (1.00)	No KEGG annotation (1.00)	No KEGG annotation (1.00)	No KEGG annotation (1.00)	No KEGG annotation (1.00)	No KEGG annotation (1.00)
fam1366	0	0	0	0	0	0	0	0	0	0	0	0	0	0	0	0	0	0	0	0	0	0	0	0	0	1	0	0	0	0	0	0	0	0	0	1	1	245	1	No domains detected (1.00)	No KEGG annotation (1.00)	No KEGG annotation (1.00)	No KEGG annotation (1.00)	No KEGG annotation (1.00)	No KEGG annotation (1.00)
fam1368	0	0	0	0	0	0	0	0	0	0	0	0	0	0	0	0	0	0	0	0	0	0	0	0	0	0	0	1	0	0	0	0	0	0	0	1	1	89	0	No domains detected (1.00)	No KEGG annotation (1.00)	No KEGG annotation (1.00)	No KEGG annotation (1.00)	No KEGG annotation (1.00)	No KEGG annotation (1.00)
fam1374	0	0	0	0	0	0	0	0	0	0	0	0	0	0	0	0	0	0	0	0	0	0	0	0	0	0	0	0	0	0	0	0	1	0	0	1	1	104	0	No domains detected (1.00)	No KEGG annotation (1.00)	No KEGG annotation (1.00)	No KEGG annotation (1.00)	No KEGG annotation (1.00)	No KEGG annotation (1.00)
fam1375	0	0	0	0	0	0	0	0	0	0	0	0	0	0	0	0	0	0	0	0	0	0	0	0	0	0	0	0	0	0	0	0	0	1	0	1	1	206	0	RHS_repeat (PF05593) + RHS_repeat (PF05593) (1.00)	No KEGG annotation (1.00)	No KEGG annotation (1.00)	No KEGG annotation (1.00)	No KEGG annotation (1.00)	No KEGG annotation (1.00)
fam1376	0	0	0	0	0	0	0	0	0	0	0	0	0	0	0	0	0	0	0	0	0	0	0	1	0	0	0	0	0	0	0	0	0	0	0	1	1	75	0	No domains detected (1.00)	No KEGG annotation (1.00)	No KEGG annotation (1.00)	No KEGG annotation (1.00)	No KEGG annotation (1.00)	No KEGG annotation (1.00)
fam1377	0	0	0	0	0	0	0	0	0	0	0	0	0	0	0	0	0	0	0	0	0	0	0	0	0	0	1	0	0	0	0	0	0	0	0	1	1	44	1	No domains detected (1.00)	No KEGG annotation (1.00)	No KEGG annotation (1.00)	No KEGG annotation (1.00)	No KEGG annotation (1.00)	No KEGG annotation (1.00)
fam1378	0	0	0	0	0	0	0	0	0	0	0	0	0	0	0	0	0	0	0	0	0	0	0	0	0	0	0	0	0	0	0	0	0	1	0	1	1	192	0	No domains detected (1.00)	No KEGG annotation (1.00)	No KEGG annotation (1.00)	No KEGG annotation (1.00)	No KEGG annotation (1.00)	No KEGG annotation (1.00)
fam1381	0	0	0	0	0	0	0	0	0	0	0	0	0	0	0	0	0	0	0	0	0	0	0	0	0	0	0	0	0	0	0	0	0	1	0	1	1	192	0	No domains detected (1.00)	No KEGG annotation (1.00)	No KEGG annotation (1.00)	No KEGG annotation (1.00)	No KEGG annotation (1.00)	No KEGG annotation (1.00)
fam1385	0	0	0	0	0	0	0	0	0	0	0	0	0	0	0	0	0	0	0	0	0	0	0	1	0	0	0	0	0	0	0	0	0	0	0	1	1	181	0	No domains detected (1.00)	No KEGG annotation (1.00)	No KEGG annotation (1.00)	No KEGG annotation (1.00)	No KEGG annotation (1.00)	No KEGG annotation (1.00)
fam1387	0	0	0	0	0	0	0	0	0	0	0	0	0	0	0	0	0	0	0	0	0	0	0	0	0	0	0	0	0	0	0	0	1	0	0	1	1	83	0	No domains detected (1.00)	No KEGG annotation (1.00)	No KEGG annotation (1.00)	No KEGG annotation (1.00)	No KEGG annotation (1.00)	No KEGG annotation (1.00)
fam1389	0	0	0	0	0	0	0	0	0	0	0	0	0	0	0	0	0	0	0	0	0	0	0	0	0	1	0	0	0	0	0	0	0	0	0	1	1	143	0	No domains detected (1.00)	No KEGG annotation (1.00)	No KEGG annotation (1.00)	No KEGG annotation (1.00)	No KEGG annotation (1.00)	No KEGG annotation (1.00)
fam1391	0	0	0	0	0	0	0	0	0	0	0	0	0	0	0	0	0	0	0	0	0	0	0	0	0	0	0	0	0	0	0	1	0	0	0	1	1	113	0	No domains detected (1.00)	No KEGG annotation (1.00)	No KEGG annotation (1.00)	No KEGG annotation (1.00)	No KEGG annotation (1.00)	No KEGG annotation (1.00)
fam1393	0	0	0	0	0	0	0	0	0	0	0	0	0	0	0	0	0	0	0	0	0	0	0	0	0	0	0	0	0	0	0	0	0	1	0	1	1	62	1	No domains detected (1.00)	No KEGG annotation (1.00)	No KEGG annotation (1.00)	No KEGG annotation (1.00)	No KEGG annotation (1.00)	No KEGG annotation (1.00)
fam1398	0	0	0	0	0	0	0	0	0	0	0	0	0	0	0	0	0	0	0	0	0	0	0	0	0	0	0	1	0	0	0	0	0	0	0	1	1	71	0	No domains detected (1.00)	No KEGG annotation (1.00)	No KEGG annotation (1.00)	No KEGG annotation (1.00)	No KEGG annotation (1.00)	No KEGG annotation (1.00)
fam1400	0	0	0	0	0	0	0	0	0	0	0	0	0	0	0	0	0	0	0	0	0	0	0	0	0	0	0	0	0	0	0	1	0	0	0	1	1	108	0	No domains detected (1.00)	No KEGG annotation (1.00)	No KEGG annotation (1.00)	No KEGG annotation (1.00)	No KEGG annotation (1.00)	No KEGG annotation (1.00)
fam1409	0	0	0	0	0	0	0	0	0	0	0	0	0	0	0	0	0	0	0	0	0	0	0	0	1	0	0	0	0	0	0	0	0	0	0	1	1	64	0	No domains detected (1.00)	No KEGG annotation (1.00)	No KEGG annotation (1.00)	No KEGG annotation (1.00)	No KEGG annotation (1.00)	No KEGG annotation (1.00)
fam1413	0	0	0	0	0	0	0	0	0	0	0	0	0	0	0	0	0	0	0	0	0	0	0	0	0	0	0	0	0	0	0	1	0	0	0	1	1	77	0	No domains detected (1.00)	No KEGG annotation (1.00)	No KEGG annotation (1.00)	No KEGG annotation (1.00)	No KEGG annotation (1.00)	No KEGG annotation (1.00)
fam1416	0	0	0	0	0	0	0	0	0	0	0	0	0	0	0	0	0	0	0	0	0	0	0	0	0	1	0	0	0	0	0	0	0	0	0	1	1	116	0	No domains detected (1.00)	No KEGG annotation (1.00)	No KEGG annotation (1.00)	No KEGG annotation (1.00)	No KEGG annotation (1.00)	No KEGG annotation (1.00)
fam1422	0	0	0	0	0	0	0	0	0	0	0	0	0	0	0	0	0	0	0	0	0	0	0	1	0	0	0	0	0	0	0	0	0	0	0	1	1	103	0	No domains detected (1.00)	No KEGG annotation (1.00)	No KEGG annotation (1.00)	No KEGG annotation (1.00)	No KEGG annotation (1.00)	No KEGG annotation (1.00)
fam1425	0	0	0	0	0	0	0	0	0	0	0	0	0	0	0	0	0	0	0	0	0	0	0	0	0	0	0	0	0	0	0	0	1	0	0	1	1	54	2	No domains detected (1.00)	No KEGG annotation (1.00)	No KEGG annotation (1.00)	No KEGG annotation (1.00)	No KEGG annotation (1.00)	No KEGG annotation (1.00)
fam1427	0	0	0	0	0	0	0	0	0	0	0	0	0	0	0	0	0	0	0	0	0	0	0	0	0	0	0	0	0	0	1	0	0	0	0	1	1	244	0	No domains detected (1.00)	No KEGG annotation (1.00)	No KEGG annotation (1.00)	No KEGG annotation (1.00)	No KEGG annotation (1.00)	No KEGG annotation (1.00)
fam1430	0	0	0	0	0	0	0	0	0	0	0	0	0	0	0	0	0	0	0	0	0	0	0	0	0	0	0	0	0	0	0	1	0	0	0	1	1	61	0	No domains detected (1.00)	No KEGG annotation (1.00)	No KEGG annotation (1.00)	No KEGG annotation (1.00)	No KEGG annotation (1.00)	No KEGG annotation (1.00)
fam1431	0	0	0	0	0	0	0	0	0	0	0	0	0	0	0	0	0	0	0	0	0	0	0	0	0	0	1	0	0	0	0	0	0	0	0	1	2	78	0	No domains detected (1.00)	No KEGG annotation (1.00)	No KEGG annotation (1.00)	No KEGG annotation (1.00)	No KEGG annotation (1.00)	No KEGG annotation (1.00)
fam1432	0	0	0	0	0	0	0	0	0	0	0	0	0	0	0	0	0	0	0	0	0	0	0	0	0	0	1	0	0	0	0	0	0	0	0	1	1	35	0	No domains detected (1.00)	No KEGG annotation (1.00)	No KEGG annotation (1.00)	No KEGG annotation (1.00)	No KEGG annotation (1.00)	No KEGG annotation (1.00)
fam1434	0	0	0	0	0	0	0	0	0	0	0	0	0	0	0	0	0	0	0	0	0	0	0	0	0	0	0	0	0	0	0	0	1	0	0	1	1	67	2	No domains detected (1.00)	No KEGG annotation (1.00)	No KEGG annotation (1.00)	No KEGG annotation (1.00)	No KEGG annotation (1.00)	No KEGG annotation (1.00)
fam1435	0	0	0	0	0	0	0	0	0	0	0	0	0	0	0	0	0	0	0	0	0	0	0	1	0	0	0	0	0	0	0	0	0	0	0	1	1	65	0	No domains detected (1.00)	No KEGG annotation (1.00)	No KEGG annotation (1.00)	No KEGG annotation (1.00)	No KEGG annotation (1.00)	No KEGG annotation (1.00)
fam1436	0	0	0	0	0	0	0	0	0	0	0	0	0	0	0	0	0	0	0	0	0	0	0	0	1	0	0	0	0	0	0	0	0	0	0	1	1	71	0	No domains detected (1.00)	No KEGG annotation (1.00)	No KEGG annotation (1.00)	No KEGG annotation (1.00)	No KEGG annotation (1.00)	No KEGG annotation (1.00)
fam1437	0	0	0	0	0	0	0	0	0	0	0	0	0	0	0	0	0	0	0	0	0	0	0	0	0	0	0	0	0	0	0	1	0	0	0	1	1	198	0	No domains detected (1.00)	No KEGG annotation (1.00)	No KEGG annotation (1.00)	No KEGG annotation (1.00)	No KEGG annotation (1.00)	No KEGG annotation (1.00)
fam1438	0	0	0	0	0	0	0	0	0	0	0	0	0	0	0	0	0	0	0	0	0	0	0	0	0	0	1	0	0	0	0	0	0	0	0	1	1	934	0	No domains detected (1.00)	No KEGG annotation (1.00)	No KEGG annotation (1.00)	No KEGG annotation (1.00)	No KEGG annotation (1.00)	No KEGG annotation (1.00)
fam1440	0	0	0	0	0	0	0	0	0	0	0	0	0	0	0	0	0	0	0	0	0	0	0	0	0	0	0	1	0	0	0	0	0	0	0	1	1	211	0	No domains detected (1.00)	No KEGG annotation (1.00)	No KEGG annotation (1.00)	No KEGG annotation (1.00)	No KEGG annotation (1.00)	No KEGG annotation (1.00)
fam1443	0	0	0	0	0	0	0	0	0	0	0	0	0	0	0	0	0	0	0	0	0	0	0	0	0	0	0	0	0	0	0	1	0	0	0	1	1	81	0	No domains detected (1.00)	No KEGG annotation (1.00)	No KEGG annotation (1.00)	No KEGG annotation (1.00)	No KEGG annotation (1.00)	No KEGG annotation (1.00)
fam1444	0	0	0	0	0	0	0	0	0	0	0	0	0	0	0	0	0	0	0	0	0	0	0	0	0	0	0	1	0	0	0	0	0	0	0	1	1	46	1	No domains detected (1.00)	No KEGG annotation (1.00)	No KEGG annotation (1.00)	No KEGG annotation (1.00)	No KEGG annotation (1.00)	No KEGG annotation (1.00)
fam1445	0	0	0	0	0	0	0	0	0	0	0	0	0	0	0	0	0	0	0	0	0	0	0	0	0	0	0	0	0	0	0	1	0	0	0	1	1	70	0	No domains detected (1.00)	No KEGG annotation (1.00)	No KEGG annotation (1.00)	No KEGG annotation (1.00)	No KEGG annotation (1.00)	No KEGG annotation (1.00)
fam1447	0	0	0	0	0	0	0	0	0	0	0	0	0	0	0	0	0	0	0	0	0	0	0	0	0	0	1	0	0	0	0	0	0	0	0	1	1	73	0	No domains detected (1.00)	No KEGG annotation (1.00)	No KEGG annotation (1.00)	No KEGG annotation (1.00)	No KEGG annotation (1.00)	No KEGG annotation (1.00)
fam1449	0	0	0	0	0	0	0	0	0	0	0	0	0	0	0	0	0	0	0	0	0	0	0	1	0	0	0	0	0	0	0	0	0	0	0	1	1	104	0	No domains detected (1.00)	No KEGG annotation (1.00)	No KEGG annotation (1.00)	No KEGG annotation (1.00)	No KEGG annotation (1.00)	No KEGG annotation (1.00)
fam1451	0	0	0	0	0	0	0	0	0	0	0	0	0	0	0	0	0	0	0	0	0	0	0	0	1	0	0	0	0	0	0	0	0	0	0	1	1	74	0	No domains detected (1.00)	No KEGG annotation (1.00)	No KEGG annotation (1.00)	No KEGG annotation (1.00)	No KEGG annotation (1.00)	No KEGG annotation (1.00)
fam1452	0	0	0	0	0	0	0	0	0	0	0	0	0	0	0	0	0	0	0	0	0	0	0	0	0	0	0	0	0	0	1	0	0	0	0	1	1	52	0	No domains detected (1.00)	No KEGG annotation (1.00)	No KEGG annotation (1.00)	No KEGG annotation (1.00)	No KEGG annotation (1.00)	No KEGG annotation (1.00)
fam1459	0	0	0	0	0	0	0	0	0	0	0	0	0	0	0	0	0	0	0	0	0	0	0	0	1	0	0	0	0	0	0	0	0	0	0	1	2	86	0	No domains detected (1.00)	No KEGG annotation (1.00)	No KEGG annotation (1.00)	No KEGG annotation (1.00)	No KEGG annotation (1.00)	No KEGG annotation (1.00)
fam1460	0	0	0	0	0	0	0	0	0	0	0	0	0	0	0	0	0	0	0	0	0	0	0	0	0	0	0	0	0	0	0	0	1	0	0	1	1	109	0	No domains detected (1.00)	No KEGG annotation (1.00)	No KEGG annotation (1.00)	No KEGG annotation (1.00)	No KEGG annotation (1.00)	No KEGG annotation (1.00)
fam1463	0	0	0	0	0	0	0	0	0	0	0	0	0	0	0	0	0	0	0	0	0	0	0	0	0	0	0	1	0	0	0	0	0	0	0	1	1	271	0	No domains detected (1.00)	No KEGG annotation (1.00)	No KEGG annotation (1.00)	No KEGG annotation (1.00)	No KEGG annotation (1.00)	No KEGG annotation (1.00)
fam1465	0	0	0	0	0	0	0	0	0	0	0	0	0	0	0	0	0	0	0	0	0	0	0	0	0	0	0	0	0	0	0	1	0	0	0	1	1	295	0	DUF932 (PF06067) (1.00)	No KEGG annotation (1.00)	No KEGG annotation (1.00)	No KEGG annotation (1.00)	No KEGG annotation (1.00)	No KEGG annotation (1.00)
fam1467	0	0	0	0	0	0	0	0	0	0	0	0	0	0	0	0	0	0	0	0	0	0	0	0	0	0	0	0	0	0	0	0	0	1	0	1	1	161	0	No domains detected (1.00)	No KEGG annotation (1.00)	No KEGG annotation (1.00)	No KEGG annotation (1.00)	No KEGG annotation (1.00)	No KEGG annotation (1.00)
fam1468	0	0	0	0	0	0	0	0	0	0	0	0	0	0	0	0	0	0	0	0	0	0	0	0	0	0	0	0	0	0	1	0	0	0	0	1	1	100	0	No domains detected (1.00)	No KEGG annotation (1.00)	No KEGG annotation (1.00)	No KEGG annotation (1.00)	No KEGG annotation (1.00)	No KEGG annotation (1.00)
fam1474	0	0	0	0	0	0	0	0	0	0	0	0	0	0	0	0	0	0	0	0	0	0	0	0	0	0	1	0	0	0	0	0	0	0	0	1	1	38	0	No domains detected (1.00)	No KEGG annotation (1.00)	No KEGG annotation (1.00)	No KEGG annotation (1.00)	No KEGG annotation (1.00)	No KEGG annotation (1.00)
fam1475	0	0	0	0	0	0	0	0	0	0	0	0	0	0	0	0	0	0	0	0	0	0	0	0	0	0	0	0	0	0	0	1	0	0	0	1	1	153	0	No domains detected (1.00)	No KEGG annotation (1.00)	No KEGG annotation (1.00)	No KEGG annotation (1.00)	No KEGG annotation (1.00)	No KEGG annotation (1.00)
fam1476	0	0	0	0	0	0	0	0	0	0	0	0	0	0	0	0	0	0	0	0	0	0	0	0	0	0	0	1	0	0	0	0	0	0	0	1	1	65	0	No domains detected (1.00)	No KEGG annotation (1.00)	No KEGG annotation (1.00)	No KEGG annotation (1.00)	No KEGG annotation (1.00)	No KEGG annotation (1.00)
fam1477	0	0	0	0	0	0	0	0	0	0	0	0	0	0	0	0	0	0	0	0	0	0	0	0	0	0	0	0	0	0	0	0	0	1	0	1	1	172	0	No domains detected (1.00)	No KEGG annotation (1.00)	No KEGG annotation (1.00)	No KEGG annotation (1.00)	No KEGG annotation (1.00)	No KEGG annotation (1.00)
fam1486	0	0	0	0	0	0	0	0	0	0	0	0	0	0	0	0	0	0	0	0	0	0	0	0	0	1	0	0	0	0	0	0	0	0	0	1	1	78	2	No domains detected (1.00)	No KEGG annotation (1.00)	No KEGG annotation (1.00)	No KEGG annotation (1.00)	No KEGG annotation (1.00)	No KEGG annotation (1.00)
fam1490	0	0	0	0	0	0	0	0	0	0	0	0	0	0	0	0	0	0	0	0	0	0	0	0	0	1	0	0	0	0	0	0	0	0	0	1	1	100	0	No domains detected (1.00)	No KEGG annotation (1.00)	No KEGG annotation (1.00)	No KEGG annotation (1.00)	No KEGG annotation (1.00)	No KEGG annotation (1.00)
fam1491	0	0	0	0	0	0	0	0	0	0	0	0	0	0	0	0	0	0	0	0	0	0	0	1	0	0	0	0	0	0	0	0	0	0	0	1	2	197	0	No domains detected (1.00)	No KEGG annotation (1.00)	No KEGG annotation (1.00)	No KEGG annotation (1.00)	No KEGG annotation (1.00)	No KEGG annotation (1.00)
fam1500	0	0	0	0	0	0	0	0	0	0	0	0	0	0	0	0	0	0	0	0	0	0	0	0	0	0	0	0	0	0	0	1	0	0	0	1	1	46	0	No domains detected (1.00)	No KEGG annotation (1.00)	No KEGG annotation (1.00)	No KEGG annotation (1.00)	No KEGG annotation (1.00)	No KEGG annotation (1.00)
fam1501	0	0	0	0	0	0	0	0	0	0	0	0	0	0	0	0	0	0	0	0	0	0	0	0	0	0	0	0	0	0	1	0	0	0	0	1	1	217	0	No domains detected (1.00)	No KEGG annotation (1.00)	No KEGG annotation (1.00)	No KEGG annotation (1.00)	No KEGG annotation (1.00)	No KEGG annotation (1.00)
fam1502	0	0	0	0	0	0	0	0	0	0	0	0	0	0	0	0	0	0	0	0	0	0	0	0	0	0	0	0	0	0	0	1	0	0	0	1	1	68	1	No domains detected (1.00)	No KEGG annotation (1.00)	No KEGG annotation (1.00)	No KEGG annotation (1.00)	No KEGG annotation (1.00)	No KEGG annotation (1.00)
fam1503	0	0	0	0	0	0	0	0	0	0	0	0	0	0	0	0	0	0	0	0	0	0	0	0	0	0	1	0	0	0	0	0	0	0	0	1	1	77	0	No domains detected (1.00)	No KEGG annotation (1.00)	No KEGG annotation (1.00)	No KEGG annotation (1.00)	No KEGG annotation (1.00)	No KEGG annotation (1.00)
fam1507	0	0	0	0	0	0	0	0	0	0	0	0	0	0	0	0	0	0	0	0	0	0	0	0	0	0	0	0	0	0	1	0	0	0	0	1	1	111	0	No domains detected (1.00)	No KEGG annotation (1.00)	No KEGG annotation (1.00)	No KEGG annotation (1.00)	No KEGG annotation (1.00)	No KEGG annotation (1.00)
fam1508	0	0	0	0	0	0	0	0	0	0	0	0	0	0	0	0	0	0	0	0	0	0	0	0	0	0	0	1	0	0	0	0	0	0	0	1	1	154	0	No domains detected (1.00)	No KEGG annotation (1.00)	No KEGG annotation (1.00)	No KEGG annotation (1.00)	No KEGG annotation (1.00)	No KEGG annotation (1.00)
fam1511	0	0	0	0	0	0	0	0	0	0	0	0	0	0	0	0	0	0	0	0	0	0	0	0	0	0	0	0	0	0	1	0	0	0	0	1	1	88	0	No domains detected (1.00)	No KEGG annotation (1.00)	No KEGG annotation (1.00)	No KEGG annotation (1.00)	No KEGG annotation (1.00)	No KEGG annotation (1.00)
fam1512	0	0	0	0	0	0	0	0	0	0	0	0	0	0	0	0	0	0	0	0	0	0	0	0	0	0	0	0	0	0	0	1	0	0	0	1	1	67	0	No domains detected (1.00)	No KEGG annotation (1.00)	No KEGG annotation (1.00)	No KEGG annotation (1.00)	No KEGG annotation (1.00)	No KEGG annotation (1.00)
fam1514	0	0	0	0	0	0	0	0	0	0	0	0	0	0	0	0	0	0	0	0	0	0	0	0	0	0	0	1	0	0	0	0	0	0	0	1	1	87	0	No domains detected (1.00)	No KEGG annotation (1.00)	No KEGG annotation (1.00)	No KEGG annotation (1.00)	No KEGG annotation (1.00)	No KEGG annotation (1.00)
fam1525	0	0	0	0	0	0	0	0	0	0	0	0	0	0	0	0	0	0	0	0	0	0	0	0	0	0	0	0	0	0	0	1	0	0	0	1	1	55	2	No domains detected (1.00)	No KEGG annotation (1.00)	No KEGG annotation (1.00)	No KEGG annotation (1.00)	No KEGG annotation (1.00)	No KEGG annotation (1.00)
fam1527	0	0	0	0	0	0	0	0	0	0	0	0	0	0	0	0	0	0	0	0	0	0	0	0	0	1	0	0	0	0	0	0	0	0	0	1	1	105	0	No domains detected (1.00)	No KEGG annotation (1.00)	No KEGG annotation (1.00)	No KEGG annotation (1.00)	No KEGG annotation (1.00)	No KEGG annotation (1.00)
fam1530	0	0	0	0	0	0	0	0	0	0	0	0	0	0	0	0	0	0	0	0	0	0	0	0	0	1	0	0	0	0	0	0	0	0	0	1	1	249	0	RE_ScaI (PF09569) (1.00)	No KEGG annotation (1.00)	No KEGG annotation (1.00)	No KEGG annotation (1.00)	No KEGG annotation (1.00)	No KEGG annotation (1.00)
fam1531	0	0	0	0	0	0	0	0	0	0	0	0	0	0	0	0	0	0	0	0	0	0	0	0	0	0	0	1	0	0	0	0	0	0	0	1	1	61	0	No domains detected (1.00)	No KEGG annotation (1.00)	No KEGG annotation (1.00)	No KEGG annotation (1.00)	No KEGG annotation (1.00)	No KEGG annotation (1.00)
fam1533	0	0	0	0	0	0	0	0	0	0	0	0	0	0	0	0	0	0	0	0	0	0	0	0	0	0	1	0	0	0	0	0	0	0	0	1	1	88	0	No domains detected (1.00)	No KEGG annotation (1.00)	No KEGG annotation (1.00)	No KEGG annotation (1.00)	No KEGG annotation (1.00)	No KEGG annotation (1.00)
fam1534	0	0	0	0	0	0	0	0	0	0	0	0	0	0	0	0	0	0	0	0	0	0	0	1	0	0	0	0	0	0	0	0	0	0	0	1	1	34	0	No domains detected (1.00)	No KEGG annotation (1.00)	No KEGG annotation (1.00)	No KEGG annotation (1.00)	No KEGG annotation (1.00)	No KEGG annotation (1.00)
fam1535	0	0	0	0	0	0	0	0	0	0	0	0	0	0	0	0	0	0	0	0	0	0	0	0	1	0	0	0	0	0	0	0	0	0	0	1	1	70	0	No domains detected (1.00)	No KEGG annotation (1.00)	No KEGG annotation (1.00)	No KEGG annotation (1.00)	No KEGG annotation (1.00)	No KEGG annotation (1.00)
fam1540	0	0	0	0	0	0	0	0	0	0	0	0	0	0	0	0	0	0	0	0	0	0	0	0	0	0	0	0	0	0	0	1	0	0	0	1	1	340	0	No domains detected (1.00)	No KEGG annotation (1.00)	No KEGG annotation (1.00)	No KEGG annotation (1.00)	No KEGG annotation (1.00)	No KEGG annotation (1.00)
fam1541	0	0	0	0	0	0	0	0	0	0	0	0	0	0	0	0	0	0	0	0	0	0	0	1	0	0	0	0	0	0	0	0	0	0	0	1	1	142	0	No domains detected (1.00)	No KEGG annotation (1.00)	No KEGG annotation (1.00)	No KEGG annotation (1.00)	No KEGG annotation (1.00)	No KEGG annotation (1.00)
fam1544	0	0	0	0	0	0	0	0	0	0	0	0	0	0	0	0	0	0	0	0	0	0	0	0	0	1	0	0	0	0	0	0	0	0	0	1	1	129	0	No domains detected (1.00)	No KEGG annotation (1.00)	No KEGG annotation (1.00)	No KEGG annotation (1.00)	No KEGG annotation (1.00)	No KEGG annotation (1.00)
fam1547	0	0	0	0	0	0	0	0	0	0	0	0	0	0	0	0	0	0	0	0	0	0	0	0	0	0	0	0	0	1	0	0	0	0	0	1	1	62	0	No domains detected (1.00)	No KEGG annotation (1.00)	No KEGG annotation (1.00)	No KEGG annotation (1.00)	No KEGG annotation (1.00)	No KEGG annotation (1.00)
fam1549	0	0	0	0	0	0	0	0	0	0	0	0	0	0	0	0	0	0	0	0	0	0	0	0	0	0	1	0	0	0	0	0	0	0	0	1	1	93	2	No domains detected (1.00)	No KEGG annotation (1.00)	No KEGG annotation (1.00)	No KEGG annotation (1.00)	No KEGG annotation (1.00)	No KEGG annotation (1.00)
fam1550	0	0	0	0	0	0	0	0	0	0	0	0	0	0	0	0	0	0	0	0	0	0	0	0	0	0	1	0	0	0	0	0	0	0	0	1	1	171	0	No domains detected (1.00)	No KEGG annotation (1.00)	No KEGG annotation (1.00)	No KEGG annotation (1.00)	No KEGG annotation (1.00)	No KEGG annotation (1.00)
fam1553	0	0	0	0	0	0	0	0	0	0	0	0	0	0	0	0	0	0	0	0	0	0	0	0	0	0	0	0	0	0	0	1	0	0	0	1	1	139	0	No domains detected (1.00)	No KEGG annotation (1.00)	No KEGG annotation (1.00)	No KEGG annotation (1.00)	No KEGG annotation (1.00)	No KEGG annotation (1.00)
fam1557	0	0	0	0	0	0	0	0	0	0	0	0	0	0	0	0	0	0	0	0	0	0	0	0	0	0	0	1	0	0	0	0	0	0	0	1	1	51	0	No domains detected (1.00)	No KEGG annotation (1.00)	No KEGG annotation (1.00)	No KEGG annotation (1.00)	No KEGG annotation (1.00)	No KEGG annotation (1.00)
fam1559	0	0	0	0	0	0	0	0	0	0	0	0	0	0	0	0	0	0	0	0	0	0	0	0	0	0	1	0	0	0	0	0	0	0	0	1	1	70	2	No domains detected (1.00)	No KEGG annotation (1.00)	No KEGG annotation (1.00)	No KEGG annotation (1.00)	No KEGG annotation (1.00)	No KEGG annotation (1.00)
fam1562	0	0	0	0	0	0	0	0	0	0	0	0	0	0	0	0	0	0	0	0	0	0	0	0	0	0	0	0	0	0	0	1	0	0	0	1	1	64	2	No domains detected (1.00)	No KEGG annotation (1.00)	No KEGG annotation (1.00)	No KEGG annotation (1.00)	No KEGG annotation (1.00)	No KEGG annotation (1.00)
fam1563	0	0	0	0	0	0	0	0	0	0	0	0	0	0	0	0	0	0	0	0	0	0	0	1	0	0	0	0	0	0	0	0	0	0	0	1	1	115	0	No domains detected (1.00)	No KEGG annotation (1.00)	No KEGG annotation (1.00)	No KEGG annotation (1.00)	No KEGG annotation (1.00)	No KEGG annotation (1.00)
fam1571	0	0	0	0	0	0	0	0	0	0	0	0	0	0	0	0	0	0	0	0	0	0	0	0	0	0	0	1	0	0	0	0	0	0	0	1	1	74	1	No domains detected (1.00)	No KEGG annotation (1.00)	No KEGG annotation (1.00)	No KEGG annotation (1.00)	No KEGG annotation (1.00)	No KEGG annotation (1.00)
fam1572	0	0	0	0	0	0	0	0	0	0	0	0	0	0	0	0	0	0	0	0	0	0	0	0	0	0	0	0	0	0	0	0	0	1	0	1	1	149	0	No domains detected (1.00)	No KEGG annotation (1.00)	No KEGG annotation (1.00)	No KEGG annotation (1.00)	No KEGG annotation (1.00)	No KEGG annotation (1.00)
fam1573	0	0	0	0	0	0	0	0	0	0	0	0	0	0	0	0	0	0	0	0	0	0	0	0	0	0	0	0	0	0	0	0	0	1	0	1	1	72	0	No domains detected (1.00)	No KEGG annotation (1.00)	No KEGG annotation (1.00)	No KEGG annotation (1.00)	No KEGG annotation (1.00)	No KEGG annotation (1.00)
fam1575	0	0	0	0	0	0	0	0	0	0	0	0	0	0	0	0	0	0	0	0	0	0	0	0	0	0	0	0	0	0	0	0	1	0	0	1	1	72	0	No domains detected (1.00)	No KEGG annotation (1.00)	No KEGG annotation (1.00)	No KEGG annotation (1.00)	No KEGG annotation (1.00)	No KEGG annotation (1.00)
fam1584	0	0	0	0	0	0	0	0	0	0	0	0	0	0	0	0	0	0	0	0	0	0	0	0	0	0	0	0	0	0	0	1	0	0	0	1	1	65	0	No domains detected (1.00)	No KEGG annotation (1.00)	No KEGG annotation (1.00)	No KEGG annotation (1.00)	No KEGG annotation (1.00)	No KEGG annotation (1.00)
fam1586	0	0	0	0	0	0	0	0	0	0	0	0	0	0	0	0	0	0	0	0	0	0	0	0	0	0	0	1	0	0	0	0	0	0	0	1	1	76	0	No domains detected (1.00)	No KEGG annotation (1.00)	No KEGG annotation (1.00)	No KEGG annotation (1.00)	No KEGG annotation (1.00)	No KEGG annotation (1.00)
fam1587	0	0	0	0	0	0	0	0	0	0	0	0	0	0	0	0	0	0	0	0	0	0	0	0	0	0	0	0	0	0	0	0	1	0	0	1	1	67	0	No domains detected (1.00)	No KEGG annotation (1.00)	No KEGG annotation (1.00)	No KEGG annotation (1.00)	No KEGG annotation (1.00)	No KEGG annotation (1.00)
fam1590	0	0	0	0	0	0	0	0	0	0	0	0	0	0	0	0	0	0	0	0	0	0	0	0	0	0	0	0	0	0	0	0	1	0	0	1	1	129	0	No domains detected (1.00)	No KEGG annotation (1.00)	No KEGG annotation (1.00)	No KEGG annotation (1.00)	No KEGG annotation (1.00)	No KEGG annotation (1.00)
fam1593	0	0	0	0	0	0	0	0	0	0	0	0	0	0	0	0	0	0	0	0	0	0	0	0	0	0	0	0	0	0	0	1	0	0	0	1	1	147	0	Acetyltransf_7 (PF13508) (1.00)	No KEGG annotation (1.00)	No KEGG annotation (1.00)	No KEGG annotation (1.00)	No KEGG annotation (1.00)	No KEGG annotation (1.00)
fam1595	0	0	0	0	0	0	0	0	0	0	0	0	0	0	0	0	0	0	0	0	0	0	0	0	0	0	0	0	0	0	0	0	0	1	0	1	1	170	0	No domains detected (1.00)	No KEGG annotation (1.00)	No KEGG annotation (1.00)	No KEGG annotation (1.00)	No KEGG annotation (1.00)	No KEGG annotation (1.00)
fam1603	0	0	0	0	0	0	0	0	0	0	0	0	0	0	0	0	0	0	0	0	0	0	0	0	0	0	1	0	0	0	0	0	0	0	0	1	1	47	0	No domains detected (1.00)	No KEGG annotation (1.00)	No KEGG annotation (1.00)	No KEGG annotation (1.00)	No KEGG annotation (1.00)	No KEGG annotation (1.00)
fam1605	0	0	0	0	0	0	0	0	0	0	0	0	0	0	0	0	0	0	0	0	0	0	0	0	1	0	0	0	0	0	0	0	0	0	0	1	1	86	0	No domains detected (1.00)	No KEGG annotation (1.00)	No KEGG annotation (1.00)	No KEGG annotation (1.00)	No KEGG annotation (1.00)	No KEGG annotation (1.00)
fam1608	0	0	0	0	0	0	0	0	0	0	0	0	0	0	0	0	0	0	0	0	0	0	0	0	0	0	0	0	0	0	0	1	0	0	0	1	1	365	0	No domains detected (1.00)	No KEGG annotation (1.00)	No KEGG annotation (1.00)	No KEGG annotation (1.00)	No KEGG annotation (1.00)	No KEGG annotation (1.00)
fam1614	0	0	0	0	0	0	0	0	0	0	0	0	0	0	0	0	0	0	0	0	0	0	0	0	0	0	0	0	0	0	0	0	0	1	0	1	1	151	0	Nuc_deoxyri_tr2 (PF15891) (1.00)	No KEGG annotation (1.00)	No KEGG annotation (1.00)	No KEGG annotation (1.00)	No KEGG annotation (1.00)	No KEGG annotation (1.00)
fam1616	0	0	0	0	0	0	0	0	0	0	0	0	0	0	0	0	0	0	0	0	0	0	0	0	0	0	0	1	0	0	0	0	0	0	0	1	1	72	0	No domains detected (1.00)	No KEGG annotation (1.00)	No KEGG annotation (1.00)	No KEGG annotation (1.00)	No KEGG annotation (1.00)	No KEGG annotation (1.00)
fam1618	0	0	0	0	0	0	0	0	0	0	0	0	0	0	0	0	0	0	0	0	0	0	0	0	0	0	0	0	0	1	0	0	0	0	0	1	1	348	0	No domains detected (1.00)	No KEGG annotation (1.00)	No KEGG annotation (1.00)	No KEGG annotation (1.00)	No KEGG annotation (1.00)	No KEGG annotation (1.00)
fam1619	0	0	0	0	0	0	0	0	0	0	0	0	0	0	0	0	0	0	0	0	0	0	0	0	0	0	0	0	0	0	0	1	0	0	0	1	1	48	0	No domains detected (1.00)	No KEGG annotation (1.00)	No KEGG annotation (1.00)	No KEGG annotation (1.00)	No KEGG annotation (1.00)	No KEGG annotation (1.00)
fam1625	0	0	0	0	0	0	0	0	0	0	0	0	0	0	0	0	0	0	0	0	0	0	0	0	0	0	0	0	0	0	1	0	0	0	0	1	1	108	0	No domains detected (1.00)	No KEGG annotation (1.00)	No KEGG annotation (1.00)	No KEGG annotation (1.00)	No KEGG annotation (1.00)	No KEGG annotation (1.00)
fam1628	0	0	0	0	0	0	0	0	0	0	0	0	0	0	0	0	0	0	0	0	0	0	0	0	0	0	0	0	0	0	1	0	0	0	0	1	1	119	0	No domains detected (1.00)	No KEGG annotation (1.00)	No KEGG annotation (1.00)	No KEGG annotation (1.00)	No KEGG annotation (1.00)	No KEGG annotation (1.00)
fam1629	0	0	0	0	0	0	0	0	0	0	0	0	0	0	0	0	0	0	0	0	0	0	0	0	0	0	1	0	0	0	0	0	0	0	0	1	1	140	0	No domains detected (1.00)	No KEGG annotation (1.00)	No KEGG annotation (1.00)	No KEGG annotation (1.00)	No KEGG annotation (1.00)	No KEGG annotation (1.00)
fam1630	0	0	0	0	0	0	0	0	0	0	0	0	0	0	0	0	0	0	0	0	0	0	0	0	0	0	0	0	0	0	0	1	0	0	0	1	1	100	0	No domains detected (1.00)	No KEGG annotation (1.00)	No KEGG annotation (1.00)	No KEGG annotation (1.00)	No KEGG annotation (1.00)	No KEGG annotation (1.00)
fam1634	0	0	0	0	0	0	0	0	0	0	0	0	0	0	0	0	0	0	0	0	0	0	0	1	0	0	0	0	0	0	0	0	0	0	0	1	1	110	0	No domains detected (1.00)	No KEGG annotation (1.00)	No KEGG annotation (1.00)	No KEGG annotation (1.00)	No KEGG annotation (1.00)	No KEGG annotation (1.00)
fam1641	0	0	0	0	0	0	0	0	0	0	0	0	0	0	0	0	0	0	0	0	0	0	0	1	0	0	0	0	0	0	0	0	0	0	0	1	1	64	1	No domains detected (1.00)	No KEGG annotation (1.00)	No KEGG annotation (1.00)	No KEGG annotation (1.00)	No KEGG annotation (1.00)	No KEGG annotation (1.00)
fam1646	0	0	0	0	0	0	0	0	0	0	0	0	0	0	0	0	0	0	0	0	0	0	0	0	0	0	0	0	0	0	1	0	0	0	0	1	1	77	0	No domains detected (1.00)	No KEGG annotation (1.00)	No KEGG annotation (1.00)	No KEGG annotation (1.00)	No KEGG annotation (1.00)	No KEGG annotation (1.00)
fam1647	0	0	0	0	0	0	0	0	0	0	0	0	0	0	0	0	0	0	0	0	0	0	0	0	0	0	1	0	0	0	0	0	0	0	0	1	1	61	0	No domains detected (1.00)	No KEGG annotation (1.00)	No KEGG annotation (1.00)	No KEGG annotation (1.00)	No KEGG annotation (1.00)	No KEGG annotation (1.00)
fam1648	0	0	0	0	0	0	0	0	0	0	0	0	0	0	0	0	0	0	0	0	0	0	0	0	0	0	0	0	0	0	0	1	0	0	0	1	1	242	0	No domains detected (1.00)	No KEGG annotation (1.00)	No KEGG annotation (1.00)	No KEGG annotation (1.00)	No KEGG annotation (1.00)	No KEGG annotation (1.00)
fam1650	0	0	0	0	0	0	0	0	0	0	0	0	0	0	0	0	0	0	0	0	0	0	0	0	0	0	1	0	0	0	0	0	0	0	0	1	1	59	0	No domains detected (1.00)	No KEGG annotation (1.00)	No KEGG annotation (1.00)	No KEGG annotation (1.00)	No KEGG annotation (1.00)	No KEGG annotation (1.00)
fam1651	0	0	0	0	0	0	0	0	0	0	0	0	0	0	0	0	0	0	0	0	0	0	0	1	0	0	0	0	0	0	0	0	0	0	0	1	1	240	0	No domains detected (1.00)	No KEGG annotation (1.00)	No KEGG annotation (1.00)	No KEGG annotation (1.00)	No KEGG annotation (1.00)	No KEGG annotation (1.00)
fam1660	0	0	0	0	0	0	0	0	0	0	0	0	0	0	0	0	0	0	0	0	0	0	0	0	0	1	0	0	0	0	0	0	0	0	0	1	1	92	2	No domains detected (1.00)	No KEGG annotation (1.00)	No KEGG annotation (1.00)	No KEGG annotation (1.00)	No KEGG annotation (1.00)	No KEGG annotation (1.00)
fam1661	0	0	0	0	0	0	0	0	0	0	0	0	0	0	0	0	0	0	0	0	0	0	0	0	0	0	0	0	0	0	0	0	0	1	0	1	1	147	0	No domains detected (1.00)	No KEGG annotation (1.00)	No KEGG annotation (1.00)	No KEGG annotation (1.00)	No KEGG annotation (1.00)	No KEGG annotation (1.00)
fam1663	0	0	0	0	0	0	0	0	0	0	0	0	0	0	0	0	0	0	0	0	0	0	0	0	0	0	0	0	0	0	0	1	0	0	0	1	1	154	0	No domains detected (1.00)	No KEGG annotation (1.00)	No KEGG annotation (1.00)	No KEGG annotation (1.00)	No KEGG annotation (1.00)	No KEGG annotation (1.00)
fam1669	0	0	0	0	0	0	0	0	0	0	0	0	0	0	0	0	0	0	0	0	0	0	0	0	0	0	0	0	0	0	0	1	0	0	0	1	1	128	0	No domains detected (1.00)	No KEGG annotation (1.00)	No KEGG annotation (1.00)	No KEGG annotation (1.00)	No KEGG annotation (1.00)	No KEGG annotation (1.00)
fam1673	0	0	0	0	0	0	0	0	0	0	0	0	0	0	0	0	0	0	0	0	0	0	0	0	0	0	0	1	0	0	0	0	0	0	0	1	1	61	0	No domains detected (1.00)	No KEGG annotation (1.00)	No KEGG annotation (1.00)	No KEGG annotation (1.00)	No KEGG annotation (1.00)	No KEGG annotation (1.00)
[truncated: 2,630 more rows]

## Sheet: Table S8
Table 8. The data access information of published datasets that used in this study.
Lake Mendota						Crystal Bog					Lake Rotsee					Oil sands
[truncated: 92 more rows]
