# Supplementary material for: Large freshwater phages with the potential to augment aerobic methane oxidation
Source: Nat Microbiol. 2020 Aug 24;5(12):1504–15. doi: 10.1038/s41564-020-0779-9 (PMC7674155; doi:10.1038/s41564-020-0779-9)
Supplement: Supplementary file 5 — Source data for Supplementary Figs. 1, 2, 7, 13–15, 21 and 24. [file 41564_2020_779_MOESM5_ESM.xlsx]

## Sheet: SourceData_Fig.S1
Ribosomal protein S3	Taxonomy	BML_08182015_1_5m	BML_08182015_6_5m	BML_08182015_8_5m	BML_07062016_9_25m	BML_08042016_1_5m	BML_08042016_6_5m	BML_08042016_7_5m	BML_08042016_9_3m	BML_09012016_5m	BML_09012016_9m	BML_02172017_0m	BML_02172017_6_5m	BML_02172017_9_0m	BML_05172017_1_5m	BML_05172017_7_5m	BML_05172017_8_0m	BML_05172017_9_9m	BML_06132017_6_25m	BML_06152017_9_75	BML_07122017_9_5m	BML_08022017_1_5m	BML_08022017_6_5m	BML_08012017_8_0m	BML_08012017_9_75m	BML_09192017_9_75m	BML_10242017_9_75m	BML_02132018_0_5m	BML_02132018_6_5m	BC_09192017_0_5m
BML_02132018_6_5m_scaffold_3102	Bacteria; Acidobacteria; unknown; unknown; Pyrinomonas; Pyrinomonas methylaliphatogenes	0.00648955	0.00389697	0	0.0269329	0.0164867	0.011335	0.0158574	0.0103012	0.00567743	0.00295462	0	0	0	0	0	0	0	0	0	0	0	0	0	0	0	0.00210176	0.00764188	0.00723754	0
BML_08042016_7_5m_scaffold_1875	Bacteria; Acidobacteria; unknown; unknown; Pyrinomonas; Pyrinomonas methylaliphatogenes	0.00254788	0	0	0.0171223	0.0118547	0.00682684	0.0124788	0.00689023	0.00410168	0.00260484	0	0	0	0	0	0	0	0	0	0	0	0	0	0	0	0	0.00447027	0.00466249	0
BML_08042016_9_3m_scaffold_21891	Bacteria; Acidobacteria; unknown; unknown; Pyrinomonas; RBG_13_Acidobacteria_68_16_curated	0	0	0	0.0105423	0.0186271	0.0067101	0.00348973	0.00972779	0.0294815	0.0148553	0	0	0	0	0	0	0	0	0	0	0	0	0	0	0.00133946	0.00692754	0.0306012	0.0320844	0
BC_09192017_0_5m_scaffold_10340	Bacteria; Actinobacteria	0	0	0	0	0	0	0	0	0	0	0	0	0	0	0	0	0	0	0	0	0	0.00337238	0	0	0.00382995	0.00319194	0.00209182	0.00194704	0.00947626
BC_09192017_0_5m_scaffold_104653	Bacteria; Actinobacteria	0	0	0	0	0	0	0	0	0	0	0	0	0	0	0	0	0	0	0	0	0.000882787	0.00135269	0	0	0	0	0	0	0.00317455
BC_09192017_0_5m_scaffold_12189	Bacteria; Actinobacteria	0	0	0	0	0	0	0	0	0	0	0	0	0	0	0	0	0	0	0	0	0	0	0	0	0.00166145	0	0	0.000932354	0.00695272
BC_09192017_0_5m_scaffold_29045	Bacteria; Actinobacteria	0	0	0	0	0	0	0	0	0	0	0	0	0	0	0	0	0	0	0	0	0.000963707	0	0	0	0	0	0	0	0.00780328
BC_09192017_0_5m_scaffold_3415	Bacteria; Actinobacteria	0.0542802	0.039304	0.0269958	0.0119171	0.0307094	0.0541994	0.0328448	0.0324898	0.0124018	0.018604	0	0	0	0	0	0	0	0.00264532	0	0.0253938	0.0245527	0.0378418	0.046215	0.0297266	0.01096	0.012314	0.00812893	0.00743651	0.0226155
BC_09192017_0_5m_scaffold_4768	Bacteria; Actinobacteria	0	0	0	0	0	0	0	0	0	0	0	0	0	0	0	0	0	0	0	0	0	0	0	0	0	0.00175055	0	0	0.0313775
BML_02132018_0_5m_scaffold_36123	Bacteria; Actinobacteria	0.00559171	0.0072943	0.00639443	0	0	0.00724087	0	0	0.00217706	0.00504211	0.00198033	0	0	0	0	0	0	0	0	0	0	0	0	0	0.00117371	0.00203998	0.00367047	0.00252398	0.00204933
BML_02132018_6_5m_scaffold_39894	Bacteria; Actinobacteria	0	0	0	0	0	0	0	0	0	0	0	0	0	0	0	0	0	0	0	0	0	0.00136546	0	0	0.00143138	0	0	0	0
BML_02172017_0m_scaffold_24250	Bacteria; Actinobacteria	0.00694315	0.00510564	0	0	0	0.00602545	0.00429782	0.00226665	0.00539831	0.00990106	0.00457996	0.00475452	0.00326671	0	0	0	0	0	0	0	0	0	0	0	0.00267253	0.00168509	0.00189232	0.0021834	0.000583634
BML_06132017_6_25m_scaffold_4726	Bacteria; Actinobacteria	0.0370671	0.031662	0.0219096	0.0143166	0.0284061	0.0512733	0.0279182	0.0277375	0.0144326	0.0195942	0	0	0	0	0	0.00214571	0	0.00462158	0.00450545	0.0283874	0.0349897	0.0460378	0.0595628	0.0337563	0.0119624	0.0155247	0.0113435	0.0103027	0.00625386
BML_08012017_8_0m_scaffold_22	Bacteria; Actinobacteria	0.00927388	0.00703231	0	0	0.00568177	0.00689295	0	0	0.00282468	0.00472402	0	0	0	0	0	0	0	0	0	0.0110204	0.0153485	0.0246916	0.0301198	0.0225328	0.00295155	0.00232236	0.00150399	0.00132874	0
BML_08012017_9_75m_scaffold_5132	Bacteria; Actinobacteria	0.0108114	0.00684831	0	0	0	0	0	0	0.00347024	0.00486042	0	0	0	0	0	0	0	0	0	0.00338253	0.00685243	0.0082071	0.0090834	0.00814483	0.00276173	0.00223308	0.00157049	0.00154186	0.00238384
BML_08022017_1_5m_scaffold_17753	Bacteria; Actinobacteria	0	0	0	0	0	0	0	0	0	0	0.00112017	0	0	0	0	0	0	0	0	0	0.00232634	0	0	0	0.00319297	0	0.000807377	0.00104884	0
BML_08022017_1_5m_scaffold_27453	Bacteria; Actinobacteria	0	0	0	0	0	0	0	0	0	0	0	0	0	0	0	0	0	0	0	0	0.00215302	0.00363616	0.0036051	0.00425083	0.00054068	0	0	0	0.00276312
BML_08022017_6_5m_scaffold_15831	Bacteria; Actinobacteria	0	0	0	0	0	0	0	0	0	0	0	0	0	0	0	0	0	0	0	0	0	0	0	0	0.00216182	0.00136375	0	0	0
BML_08022017_6_5m_scaffold_9229	Bacteria; Actinobacteria	0	0	0	0	0	0.00349208	0	0	0.00303543	0.00325771	0	0	0	0	0	0	0.00193041	0	0	0.00642103	0.00517563	0.00915578	0.00914166	0.00544558	0.00197631	0	0	0.000727813	0.0120541
BML_08042016_6_5m_scaffold_12623	Bacteria; Actinobacteria	0.0067924	0.00377435	0.0022718	0.00140096	0.00433061	0.00884783	0.00403648	0.00341029	0	0.00103341	0	0	0	0	0	0	0	0	0	0	0	0	0	0	0.0025995	0.00261198	0.00102001	0.00175216	0.00175818
BML_08182015_1_5m_scaffold_20312	Bacteria; Actinobacteria	0.00492518	0	0.00231475	0	0	0	0.00284353	0	0	0	0	0	0	0	0	0	0	0	0	0	0	0	0	0	0.00144792	0.001622	0	0.000998734	0
BML_08182015_1_5m_scaffold_3443	Bacteria; Actinobacteria	0.0234484	0.0134877	0.00723749	0	0.0112945	0.0206566	0.00959412	0.00760773	0.0060092	0.0108881	0.00317609	0.00480535	0	0	0	0	0	0	0	0	0	0	0	0	0.00281366	0.00454579	0.00343275	0.00322578	0.00358043
BML_08182015_1_5m_scaffold_5370	Bacteria; Actinobacteria	0.0162068	0.00889024	0.00497158	0	0.00618819	0.0130737	0.00800682	0.00498932	0.00448136	0.00560596	0.00179595	0	0	0	0	0	0	0	0	0	0.00303649	0.00789461	0.00555669	0.00339482	0.00315502	0.00297281	0.00238665	0.00181042	0.0130796
BML_08182015_6_5m_scaffold_4682	Bacteria; Actinobacteria	0.0120867	0.0146259	0.00493234	0	0.00541501	0.0108158	0.00450166	0	0.0037351	0.0043452	0	0	0	0	0	0	0	0	0	0	0	0	0	0	0.00276084	0.00292926	0.00234269	0.00188294	0.00402045
BML_08182015_8_5m_scaffold_472	Bacteria; Actinobacteria	0.177789	0.144066	0.101558	0.0451382	0.111382	0.198616	0.120307	0.111558	0.0363575	0.0613364	0.00249879	0.00309947	0	0.00276766	0.00324634	0.00263923	0.00341052	0.00719511	0.00754179	0.060337	0.0698431	0.109681	0.115783	0.0783748	0.0373386	0.0513417	0.0331351	0.0315154	0.0302013
BML_09012016_5m_scaffold_3539	Bacteria; Actinobacteria	0.0132302	0.00732318	0.00574402	0	0.010035	0.01334	0.0058202	0.00497652	0.00880955	0.0103299	0.0035885	0.00307297	0	0	0	0	0	0	0	0	0	0	0	0	0.00400428	0.00344141	0.00327601	0.00287085	0.00433182
BML_09012016_5m_scaffold_8893	Bacteria; Actinobacteria	0.00309743	0.00707436	0.00308647	0	0	0	0	0	0.00648956	0.002179	0	0	0	0	0	0	0	0	0	0	0	0	0	0	0	0.00234936	0.000931516	0.001376	0
BML_09012016_9m_scaffold_25171	Bacteria; Actinobacteria	0	0.00608947	0	0	0	0	0	0	0.00418429	0.00368521	0	0	0	0	0	0	0	0	0	0	0	0	0	0	0.00060283	0	0	0.000707414	0
BML_09012016_9m_scaffold_33696	Bacteria; Actinobacteria	0.00924151	0.00680015	0	0	0	0	0	0	0.0033786	0.00760991	0	0	0	0	0	0	0	0	0	0	0.00297936	0.00297009	0.00382135	0	0	0.00262822	0	0.000431001	0
BML_09192017_9_75m_scaffold_3091	Bacteria; Actinobacteria	0	0	0	0	0	0	0	0	0	0	0	0	0	0	0	0	0	0	0	0	0.00230901	0.00512983	0.00370819	0	0.00812192	0.00487253	0.00334512	0.00330775	0.00431011
BML_09192017_9_75m_scaffold_3692	Bacteria; Actinobacteria	0.00992133	0.00857909	0.00645789	0.00271967	0.00532788	0.010309	0.00552382	0.00696773	0.00171923	0.0029556	0	0	0	0	0	0	0	0	0	0	0	0	0	0	0.00607591	0.00576333	0.00239847	0.00281966	0.0058064
BML_09192017_9_75m_scaffold_43735	Bacteria; Actinobacteria	0.00351389	0	0	0	0.00374924	0.0063945	0.00444255	0	0	0.0015246	0	0	0	0	0	0	0	0	0	0	0.00155569	0.00208328	0.00199202	0	0.00446601	0.00312871	0.00290476	0.00179726	0.00185549
BML_09192017_9_75m_scaffold_564	Bacteria; Actinobacteria	0.0050637	0.00365387	0	0	0	0	0	0	0	0.00253408	0.00203228	0	0	0	0	0	0	0	0	0	0.00405132	0.00401656	0.00277204	0	0.0123267	0.00491344	0.00218217	0.00228134	0
BC_09192017_0_5m_scaffold_44880	Bacteria; Actinobacteria	0	0	0	0	0	0	0	0	0	0	0	0	0	0	0	0	0	0	0	0	0	0	0	0	0	0	0	0	0.00336216
BML_02132018_6_5m_scaffold_19870	Bacteria; Actinobacteria; Actinobacteria	0	0.00462537	0.00336088	0.0057778	0	0	0	0	0.00122889	0.00169018	0.00104187	0	0.00381201	0	0	0.0013984	0	0.00245625	0	0	0	0	0	0	0.00105411	0.00313358	0.0029449	0.00295406	0
BML_08182015_6_5m_scaffold_1672	Bacteria; Actinobacteria; Actinobacteria	0.0175594	0.0158605	0.00424905	0	0	0	0	0	0.00533338	0.0052838	0	0	0	0	0	0	0	0	0	0	0	0	0	0	0	0	0	0	0
BML_08182015_8_5m_scaffold_19562	Bacteria; Actinobacteria; Actinobacteria	0	0.00281582	0.0127343	0	0	0	0	0	0	0	0	0	0	0	0	0	0	0	0	0	0	0	0	0	0	0	0	0	0
BML_08182015_6_5m_scaffold_26894	Bacteria; Actinobacteria; Actinobacteria; Corynebacteriales; Mycobacterium; Mycobacterium xenopi	0	0.00743269	0.00647433	0	0.00395225	0.00432897	0.00639634	0.00433898	0.00254583	0.00358261	0	0	0	0	0	0	0	0	0	0	0	0	0	0	0	0	0	0	0
BML_02132018_6_5m_scaffold_24497	Bacteria; Actinobacteria; Actinobacteria; Micrococcales	0	0	0.00239386	0.00185094	0	0	0	0	0	0	0	0	0	0	0	0	0	0.00220334	0	0	0	0	0	0	0	0	0.0020046	0.00341235	0
BML_06132017_6_25m_scaffold_649	Bacteria; Actinobacteria; Actinobacteria; Micrococcales	0	0.00501705	0.0108952	0.00346424	0.00475526	0	0	0	0	0.00175445	0	0	0	0	0	0	0	0.0308159	0.0126687	0.00226109	0.00307609	0	0.00188795	0.00341345	0.00132179	0.00410037	0.00695952	0.00477468	0
BC_09192017_0_5m_scaffold_123343	Bacteria; Actinobacteria; Actinobacteria; Micrococcales; Arthrobacter; actinobacterium acAMD-2	0	0	0	0	0	0	0	0	0	0	0	0	0	0	0	0	0	0	0	0	0	0	0	0	0	0	0	0	0.00372268
BML_02132018_0_5m_scaffold_30775	Bacteria; Actinobacteria; Actinobacteria; Micrococcales; Frigoribacterium; Frigoribacterium sp. MEB024	0	0	0	0	0	0	0	0	0	0	0	0	0	0	0	0	0	0.00148942	0	0	0	0	0	0	0	0	0.00367413	0.00173631	0
BML_08182015_8_5m_scaffold_52346	Bacteria; Actinobacteria; Actinobacteria; unknown	0.00536625	0	0.00680567	0	0.00274398	0.00859542	0.00424498	0	0.00394951	0.00315168	0	0	0	0	0	0	0	0	0	0	0	0	0	0	0	0	0	0	0
BML_06132017_6_25m_scaffold_18550	Bacteria; Actinobacteria; Actinobacteria; unknown; unknown	0	0	0.00318467	0	0	0	0	0	0	0	0	0	0	0	0	0	0	0.0139768	0.00363839	0	0.00240667	0	0	0	0.0012468	0.00354848	0.0018209	0	0
BC_09192017_0_5m_scaffold_2281	Bacteria; Actinobacteria; Actinobacteria; unknown; unknown; actinobacterium acAcidi	0	0	0	0	0	0	0	0	0	0	0	0	0	0	0	0	0	0	0	0	0	0	0	0	0	0.00157753	0.0008602	0.000701569	0.0197325
BML_02132018_0_5m_scaffold_5008	Bacteria; Actinobacteria; Actinobacteria; unknown; unknown; actinobacterium acAcidi	0.00360283	0.00306827	0	0	0.00457605	0.00485107	0	0	0.00346323	0.00506481	0.00214399	0	0	0	0	0	0	0	0	0	0	0	0	0	0.00450282	0.00901145	0.00434221	0.00419813	0
BML_08182015_6_5m_scaffold_12	Bacteria; Actinobacteria; Actinobacteria; unknown; unknown; actinobacterium acAcidi	0.0265087	0.0295318	0.0105869	0	0.0138434	0.00974762	0.00357964	0.00562873	0.00734835	0.0118565	0.00425944	0.00376696	0	0	0	0	0	0	0	0	0.00198189	0.00234737	0.00182272	0	0.00859382	0.0163733	0.00593347	0.00680164	0.000831183
BML_09012016_5m_scaffold_28503	Bacteria; Actinobacteria; Actinobacteria; unknown; unknown; actinobacterium acAcidi	0	0	0	0	0.00248458	0	0	0.00306099	0.0040511	0.00272312	0	0	0	0	0	0	0	0	0	0	0.00102941	0	0	0	0.00138477	0.00345857	0.00126306	0.000722827	0
BML_09192017_9_75m_scaffold_500	Bacteria; Actinobacteria; Actinobacteria; unknown; unknown; actinobacterium acAcidi	0.0136071	0.0141845	0.00747645	0	0.0105713	0.00579047	0	0.00466153	0.00564091	0.00804532	0.00387889	0.00383639	0	0	0	0	0	0	0	0	0.00151175	0	0	0	0.00800064	0.0158353	0.00592306	0.00620113	0.00258801
BML_02132018_0_5m_scaffold_6917	Bacteria; Actinobacteria; Actinobacteria; unknown; unknown; actinobacterium acMicro-4	0.0153773	0.017365	0.0109255	0.00377513	0.0111404	0.0112762	0.0065561	0.00842832	0.0155299	0.00875057	0	0	0	0	0	0	0	0	0	0	0.01229	0.00454546	0.00910261	0.00581673	0.00978104	0.013912	0.0169487	0.0131106	0
BML_02132018_6_5m_scaffold_11208	Bacteria; Actinobacteria; Actinobacteria; unknown; unknown; actinobacterium acMicro-4	0.0133655	0.0155214	0.00499237	0	0.00350999	0	0	0	0.0185738	0.00996066	0	0	0	0	0	0	0	0	0	0	0.0350285	0.00913629	0.0280841	0.00829313	0.0160008	0.0209266	0.0130012	0.0107403	0
BML_07062017_9_25m_scaffold_28160	Bacteria; Actinobacteria; Actinobacteria; unknown; unknown; actinobacterium acMicro-4	0.00645117	0.00913424	0.00284946	0.00516059	0.0126688	0.0139514	0.00599547	0.00405801	0.00977615	0.00348446	0	0	0	0	0	0	0	0	0	0	0	0	0.00223901	0	0.00331909	0.00741454	0.0129647	0.00662045	0
BML_08012017_9_75m_scaffold_2864	Bacteria; Actinobacteria; Actinobacteria; unknown; unknown; actinobacterium acMicro-4	0.015672	0.0227366	0.00858042	0	0.0118553	0.00987866	0.00592801	0.00614395	0.027893	0.0170886	0	0	0	0	0	0	0	0	0	0	0.0370298	0.0101988	0.0284267	0.0159888	0.022223	0.028906	0.0196623	0.0145566	0
BML_09012016_5m_scaffold_26469	Bacteria; Actinobacteria; Actinobacteria; unknown; unknown; actinobacterium acMicro-4	0.00200656	0	0	0	0	0	0	0	0.0112822	0.00622554	0	0	0	0	0	0	0	0	0	0	0.00245582	0	0.00408051	0	0.00526881	0.00563306	0.00296823	0.00179534	0
BML_09012016_5m_scaffold_5499	Bacteria; Actinobacteria; Actinobacteria; unknown; unknown; actinobacterium acMicro-4	0.00463137	0.00532701	0	0	0	0	0	0	0.0164183	0.00903892	0	0	0	0	0	0	0	0	0	0	0.00591956	0	0.00698238	0.0033171	0.00474817	0.00774817	0.00229014	0.00208171	0
BML_09192017_9_75m_scaffold_19618	Bacteria; Actinobacteria; Actinobacteria; unknown; unknown; actinobacterium acMicro-4	0	0	0	0	0.00262881	0	0	0	0.0024493	0.00288345	0	0	0	0	0	0	0	0	0	0	0	0	0	0	0.0149514	0.00789409	0.00486659	0.00380088	0
BML_10242017_9_75m_scaffold_43701	Bacteria; Actinobacteria; Actinobacteria; unknown; unknown; actinobacterium acMicro-4	0.0037624	0.00330632	0.00240966	0.00230604	0.00370468	0	0	0	0.00987099	0.00272367	0	0	0	0	0	0	0	0	0	0	0	0	0	0	0.0038706	0.00548977	0.00748899	0.00389967	0
BC_09192017_0_5m_scaffold_10794	Bacteria; Actinobacteria; Actinobacteria; unknown; unknown; actinobacterium SCGC AAA027-L06	0	0	0	0	0	0	0	0	0	0	0	0	0	0	0	0	0	0	0	0	0	0	0	0	0	0	0	0	0.0114598
BC_09192017_0_5m_scaffold_117585	Bacteria; Actinobacteria; Actinobacteria; unknown; unknown; actinobacterium SCGC AAA027-L06	0	0	0	0	0	0	0	0	0	0	0	0	0	0	0	0	0	0	0	0	0	0	0	0	0	0	0	0	0.00523912
BC_09192017_0_5m_scaffold_4236	Bacteria; Actinobacteria; Actinobacteria; unknown; unknown; actinobacterium SCGC AAA027-L06	0	0	0	0	0.0036217	0.00384323	0	0	0	0	0	0	0	0	0	0	0	0	0	0	0.00116824	0	0	0	0	0	0	0	0.0423034
BC_09192017_0_5m_scaffold_614	Bacteria; Bacteroidetes	0	0	0	0	0	0	0	0	0	0	0	0	0	0	0	0	0	0	0	0	0	0	0	0	0	0	0	0	0.00748049
BC_09192017_0_5m_scaffold_68	Bacteria; Bacteroidetes	0	0	0	0	0	0	0	0	0	0	0	0	0	0	0	0	0	0	0	0	0	0	0	0	0	0	0	0	0.00800986
BML_06132017_6_25m_scaffold_28667	Bacteria; Bacteroidetes	0	0	0	0.0029425	0	0	0	0	0	0	0	0	0	0	0	0	0	0.00585678	0	0	0	0	0	0	0	0	0.000819782	0	0
BML_07062017_9_25m_scaffold_394	Bacteria; Bacteroidetes	0	0	0	0.0171874	0	0.00321586	0.0116105	0.00387122	0	0	0	0	0	0	0	0	0	0	0	0	0	0	0	0	0	0	0	0	0
BML_07062017_9_25m_scaffold_6733	Bacteria; Bacteroidetes	0	0	0	0.0147605	0	0.00264959	0.00435828	0	0	0	0	0	0	0	0	0	0	0	0	0	0	0	0	0	0	0	0	0	0
BML_08012017_9_75m_scaffold_15023	Bacteria; Bacteroidetes	0	0	0	0.00212421	0.00208448	0.00342476	0	0	0.00460649	0.00292799	0	0	0	0	0	0	0	0	0	0.0123543	0.00374174	0.00295596	0.00532563	0.00334338	0	0.00258015	0	0	0
BML_08022017_1_5m_scaffold_795	Bacteria; Bacteroidetes	0	0	0	0	0.00798485	0.0286793	0.00908804	0.00448719	0.00208314	0.00477974	0	0	0	0	0	0	0	0	0	0.016189	0.00849097	0.00699733	0.00758679	0.00649413	0.00285636	0	0	0	0
BML_09012016_5m_scaffold_235	Bacteria; Bacteroidetes	0	0	0	0.00720957	0.0112982	0.0171245	0.0128201	0.0107651	0.0193156	0.0174978	0	0	0	0	0	0	0	0	0	0.03138	0.0143567	0.0146603	0.0142264	0.012446	0.00174422	0.00581626	0	0.000726255	0
BML_09192017_9_75m_scaffold_4622	Bacteria; Bacteroidetes; Bacteroidia; Bacteroidales	0	0	0	0	0	0	0	0	0	0	0	0	0	0	0	0	0	0	0	0	0	0	0	0	0.0071408	0	0	0	0
BML_08042016_7_5m_scaffold_13060	Bacteria; Bacteroidetes; Bacteroidia; Bacteroidales; unknown	0	0	0	0.00327109	0.004755	0.00357849	0.0106651	0.00293885	0.00755405	0.00864816	0	0	0	0	0	0	0	0	0	0.0101993	0.00613109	0.0059397	0.00243024	0.00204016	0.000828176	0.00226955	0	0	0
BC_09192017_0_5m_scaffold_1884	Bacteria; Bacteroidetes; Cytophagia; Cytophagales	0	0	0	0	0	0	0	0	0	0	0	0	0	0	0	0	0	0	0	0	0	0	0	0	0	0	0	0	0.00614568
BML_08022017_1_5m_scaffold_1600	Bacteria; Bacteroidetes; Cytophagia; Cytophagales	0	0	0	0	0.00527256	0.00277384	0	0	0.00180367	0.00380192	0	0	0	0	0	0	0	0.00109979	0	0	0.00772069	0.00279933	0.00218187	0	0.000906916	0	0	0	0.00109552
BML_08022017_6_5m_scaffold_9943	Bacteria; Bacteroidetes; Cytophagia; Cytophagales	0	0	0	0	0	0.00752155	0	0	0.00105268	0.00290833	0	0	0	0	0	0	0	0	0	0.00456708	0.001666	0.00327719	0	0	0	0	0	0	0
BML_08042016_7_5m_scaffold_24141	Bacteria; Bacteroidetes; Cytophagia; Cytophagales	0	0	0	0.00238977	0	0	0	0	0	0.00221032	0	0	0	0	0	0	0	0	0	0	0	0	0	0	0	0	0	0	0
BML_07122017_9_5m_scaffold_19700	Bacteria; Bacteroidetes; Cytophagia; Cytophagales; Algoriphagus; Algoriphagus machipongonensis	0	0	0	0	0	0.00322443	0	0	0	0.00103803	0	0	0	0.00159141	0.00276837	0.00274901	0	0.00254731	0.00362587	0.0063337	0	0	0	0	0	0	0	0	0
BML_08022017_1_5m_scaffold_12863	Bacteria; Bacteroidetes; Flavobacteriia; Flavobacteriales	0	0	0	0	0	0	0	0	0	0	0	0	0	0	0	0	0	0	0	0	0.00384442	0.00195366	0	0	0.00130428	0	0	0	0
BC_09192017_0_5m_scaffold_93540	Bacteria; Bacteroidetes; Flavobacteriia; Flavobacteriales	0	0	0	0	0	0	0	0	0	0	0	0	0	0	0	0	0	0	0	0	0	0	0	0	0	0	0	0	0.00328772
BML_06132017_6_25m_scaffold_6549	Bacteria; Bacteroidetes; Flavobacteriia; Flavobacteriales; Flavobacterium	0	0	0.00410823	0	0.00486545	0.00503227	0	0	0.00136638	0.00294783	0	0	0	0.00403474	0.00376447	0.00146698	0	0.00653204	0	0	0.00190433	0	0	0	0	0	0	0	0.00280142
BML_07122017_9_5m_scaffold_5629	Bacteria; Bacteroidetes; Flavobacteriia; Flavobacteriales; Flavobacterium	0	0	0	0	0	0	0	0	0	0	0	0	0	0.00428665	0.00298403	0.00108789	0	0.00377046	0	0.00890173	0.00446407	0.00168587	0	0	0	0	0	0	0
BML_08022017_1_5m_scaffold_15223	Bacteria; Bacteroidetes; Flavobacteriia; Flavobacteriales; Flavobacterium; Flavobacterium aquatile	0	0	0	0	0	0	0	0	0	0	0	0	0	0	0	0	0	0	0	0	0.00285156	0	0	0	0	0	0	0	0
BC_09192017_0_5m_scaffold_21782	Bacteria; Bacteroidetes; Flavobacteriia; Flavobacteriales; Fluviicola; Fluviicola taffensis	0	0	0	0	0	0	0	0	0	0	0	0	0	0	0	0	0	0	0	0	0	0	0	0	0	0	0	0	0.00453365
BML_09012016_5m_scaffold_37187	Bacteria; Bacteroidetes; Flavobacteriia; Flavobacteriales; Owenweeksia; BJP_08E140C01_Flavobacteriales_35_8	0	0	0	0	0	0	0	0	0.00238115	0	0	0	0	0	0	0	0	0	0	0	0	0	0	0	0	0	0	0	0
BC_09192017_0_5m_scaffold_11989	Bacteria; Bacteroidetes; Flavobacteriia; Flavobacteriales; unknown	0	0	0	0	0	0	0	0	0	0.00311999	0	0	0	0	0.00197681	0	0	0	0	0.00179175	0	0	0	0	0	0	0	0	0.00663547
BML_09012016_9m_scaffold_18588	Bacteria; Bacteroidetes; Flavobacteriia; Flavobacteriales; unknown	0	0	0	0	0	0	0	0	0	0.00760592	0	0	0	0	0	0	0	0	0	0	0	0	0	0	0	0	0	0.000673706	0.00343311
BML_02132018_6_5m_scaffold_27583	Bacteria; Bacteroidetes; Flavobacteriia; Flavobacteriales; unknown; BJP_08E140C01_Flavobacteriales_35_8	0	0.00315509	0.0125786	0.00166407	0	0	0.00457903	0	0.0015646	0.00167449	0.00138464	0.00353722	0.005346	0.0130589	0.0139603	0.0111086	0.00462476	0.00675883	0.00279056	0.0031146	0	0	0	0.00585978	0	0	0	0.00171174	0
BML_08012017_8_0m_scaffold_4310	Bacteria; Bacteroidetes; Flavobacteriia; unknown; unknown	0	0	0	0	0	0	0	0	0	0	0	0	0	0	0	0	0	0	0	0	0	0.0024054	0.00909732	0.00843713	0	0	0	0	0
BML_09192017_9_75m_scaffold_4177	Bacteria; Bacteroidetes; Flavobacteriia; unknown; unknown	0.00614998	0.00369281	0	0	0	0	0	0	0.00129971	0	0	0	0	0	0	0	0	0	0	0	0	0	0	0	0.006075	0.00275471	0	0	0
BML_05172017_8_0m_scaffold_11519	Bacteria; Bacteroidetes; Flavobacteriia; unknown; unknown; RIFCSPLOWO2_12_FULL_Flavobacteria_35_11_curated	0	0.00423204	0.0227618	0	0	0	0.00598586	0.004606	0	0.00243687	0.0048763	0.00835148	0.0108925	0.0238914	0.0330419	0.0143283	0.0115397	0.0120183	0.00663493	0.00692439	0	0	0.0062976	0.0134355	0	0	0	0.000877382	0
BML_08012017_9_75m_scaffold_961	Bacteria; Bacteroidetes; Flavobacteriia; unknown; unknown; RIFCSPLOWO2_12_FULL_Flavobacteria_35_11_curated	0	0.0062253	0.0353718	0.00238909	0	0	0.00847703	0.00668319	0	0.00355579	0.00725187	0.0125453	0.0151672	0.0446171	0.0481008	0.0267943	0.0167951	0.0180077	0.012676	0.012882	0	0	0.00955258	0.0295681	0	0	0	0.00179306	0
BC_09192017_0_5m_scaffold_33369	Bacteria; Bacteroidetes; Sphingobacteria; unknown; unknown; RIFOXYD2_FULL_Sphingobacteria_35_12_curated	0	0	0	0	0	0	0	0	0	0	0	0	0	0.00371685	0.00254856	0.00156493	0	0.00164248	0	0.00207117	0	0	0	0	0	0	0	0	0.0103362
BC_09192017_0_5m_scaffold_39796	Bacteria; Bacteroidetes; Sphingobacteria; unknown; unknown; RIFOXYD2_FULL_Sphingobacteria_35_12_curated	0	0	0	0	0	0	0	0	0	0	0	0	0	0	0	0	0	0	0	0	0	0	0	0	0	0	0	0	0.00524251
BC_09192017_0_5m_scaffold_759	Bacteria; Bacteroidetes; Sphingobacteria; unknown; unknown; RIFOXYD2_FULL_Sphingobacteria_35_12_curated	0	0	0	0	0	0	0	0	0	0.00127928	0	0	0	0	0	0	0	0	0	0	0	0	0	0	0	0	0	0	0.00711545
BML_02132018_6_5m_scaffold_27561	Bacteria; Bacteroidetes; Sphingobacteriia	0	0	0	0	0	0	0	0	0	0	0	0	0	0	0	0	0	0	0	0	0	0	0	0	0	0.00293066	0.00250134	0.00298098	0
BC_09192017_0_5m_scaffold_165	Bacteria; Bacteroidetes; Sphingobacteriia; Sphingobacteriales	0	0	0	0	0	0	0	0	0	0	0	0	0	0	0	0	0	0	0	0	0	0	0	0	0	0	0	0	0.0110748
BML_02132018_0_5m_scaffold_2349	Bacteria; Bacteroidetes; Sphingobacteriia; Sphingobacteriales	0	0	0	0	0.00895646	0.00868233	0.00306955	0	0	0	0	0	0	0	0	0	0	0	0	0	0	0	0	0	0.00329451	0.00642533	0.00435425	0.00303447	0
BML_05172017_1_5m_scaffold_581	Bacteria; Bacteroidetes; Sphingobacteriia; Sphingobacteriales	0	0	0	0	0	0	0	0	0	0	0.00214605	0.00314108	0	0.0134345	0.0145199	0.00671291	0.00478931	0.00732667	0.00365553	0.00232297	0	0	0	0	0	0	0	0	0
BML_05172017_7_5m_scaffold_22641	Bacteria; Bacteroidetes; Sphingobacteriia; Sphingobacteriales	0	0	0	0	0	0	0	0	0	0	0.0011767	0	0	0.00384244	0.00629196	0.00328904	0	0.00353996	0.00273462	0	0	0	0	0	0	0	0	0	0
BML_08022017_1_5m_scaffold_286	Bacteria; Bacteroidetes; Sphingobacteriia; Sphingobacteriales	0.00286995	0.00466685	0.00464423	0	0.00301698	0.00474966	0.00798534	0.00287651	0.00227692	0.00450465	0	0	0	0	0	0	0	0	0	0.00166353	0.0117704	0.0114297	0.0231594	0.01882	0.010927	0	0	0	0
BML_08042016_1_5m_scaffold_3304	Bacteria; Bacteroidetes; Sphingobacteriia; Sphingobacteriales	0	0	0	0	0.00786126	0.0059337	0	0	0	0	0	0	0	0	0	0	0	0	0	0	0	0	0	0	0.00284162	0.00511464	0.00328644	0.00230099	0
BML_05172017_8_0m_scaffold_38266	Bacteria; Bacteroidetes; Sphingobacteriia; Sphingobacteriales; Arcticibacter; Arcticibacter svalbardensis	0	0	0	0	0	0	0	0	0	0	0.00244005	0.00254686	0	0.00389889	0.00151497	0.00414119	0	0.00139562	0.00375727	0	0	0	0	0	0	0	0	0	0
BML_02132018_0_5m_scaffold_539	Bacteria; Bacteroidetes; Sphingobacteriia; Sphingobacteriales; Haliscomenobacter; Haliscomenobacter hydrossis	0	0	0	0.00183375	0	0	0	0	0	0	0	0	0	0	0	0	0	0	0	0	0	0	0	0	0.00191101	0.00143151	0.00897658	0.0070371	0
BML_09012016_9m_scaffold_21359	Bacteria; Bacteroidetes; Sphingobacteriia; Sphingobacteriales; Solitalea; Solitalea canadensis	0	0	0	0	0	0.00317825	0	0	0.00226319	0.00525533	0	0	0	0	0	0	0	0	0	0	0	0	0	0	0	0	0	0	0
BML_07062017_9_25m_scaffold_30081	Bacteria; Bacteroidetes; unknown; unknown; unknown	0	0	0	0.00513913	0	0.00375581	0	0	0	0	0	0	0	0	0	0	0	0	0	0	0	0	0	0	0.00129876	0	0	0	0
BML_10242017_9_75m_scaffold_33226	Bacteria; Bacteroidetes; unknown; unknown; unknown	0	0	0	0	0	0	0	0	0.0052356	0.00234703	0	0	0	0	0	0	0	0	0	0.00405295	0.00329394	0.00184107	0	0	0	0.00488049	0	0	0
BML_09012016_5m_scaffold_31559	Bacteria; Chloroflexi; Phycisphaerae; Phycisphaerales; Phycisphaera; BJP_IG2069_Chloroflexi_70_12	0	0	0	0.00755407	0.00705225	0.00484393	0	0	0.0077344	0.00375401	0	0	0	0	0	0	0	0	0	0	0	0	0	0	0.00143533	0	0	0	0
BML_08182015_8_5m_scaffold_12531	Bacteria; Chloroflexi; unknown; unknown; unknown; BJP_IG2069_Chloroflexi_70_12	0.00825448	0.00998748	0.0129477	0	0.00533772	0	0	0	0.00613581	0.00483149	0	0	0	0	0	0	0	0	0	0	0	0	0	0	0	0	0	0	0
BML_09012016_5m_scaffold_5418	Bacteria; Chloroflexi; unknown; unknown; unknown; BJP_IG2069_Chloroflexi_70_12	0	0	0	0	0	0	0	0	0.0088777	0.0040323	0	0	0	0	0	0	0	0	0	0	0	0	0	0	0	0	0	0	0
BML_09012016_5m_scaffold_31694	Bacteria; Cyanobacteria	0	0	0	0	0.00458194	0.00345804	0.00377591	0.0060292	0.00694378	0.00333048	0	0	0	0	0	0	0	0	0	0	0	0	0	0	0	0	0	0	0
BC_09192017_0_5m_scaffold_115554	Bacteria; Cyanobacteria; Oscillatoriophycideae; Chroococcales; Aphanocapsa; Aphanocapsa montana	0	0	0	0	0	0	0	0	0	0	0	0	0	0	0	0	0	0	0	0	0	0	0	0	0	0	0	0	0.00215115
BC_09192017_0_5m_scaffold_2047	Bacteria; Cyanobacteria; Oscillatoriophycideae; Chroococcales; Cyanobium	0	0	0	0	0	0	0	0	0	0	0	0	0	0	0	0	0	0	0	0	0	0	0	0	0	0	0	0	0.00475427
BC_09192017_0_5m_scaffold_35975	Bacteria; Cyanobacteria; Oscillatoriophycideae; Chroococcales; Cyanobium	0	0	0	0	0	0	0	0	0	0	0	0	0	0	0	0	0	0	0	0	0	0	0	0	0	0	0	0	0.00624911
BC_09192017_0_5m_scaffold_91422	Bacteria; Cyanobacteria; Oscillatoriophycideae; Chroococcales; Cyanobium	0	0	0	0	0	0	0	0	0	0	0	0	0	0	0	0	0	0	0	0	0	0	0	0	0	0	0	0	0.00327563
BC_09192017_0_5m_scaffold_16527	Bacteria; Cyanobacteria; Oscillatoriophycideae; Chroococcales; Cyanobium; Cyanobium sp. CACIAM 14	0	0	0	0	0	0	0	0	0	0	0	0	0	0	0	0	0	0	0	0	0	0	0	0	0	0	0	0	0.00385398
BC_09192017_0_5m_scaffold_11313	Bacteria; Cyanobacteria; Oscillatoriophycideae; Chroococcales; Microcystis; Microcystis aeruginosa	0	0	0	0	0.00323358	0	0	0	0	0	0	0	0	0	0	0	0	0	0	0	0.00123587	0	0	0	0	0.00287851	0	0	0.0158376
BC_09192017_0_5m_scaffold_330	Bacteria; Cyanobacteria; Oscillatoriophycideae; Oscillatoriales; Planktothrix; Planktothrix agardhii	0	0	0	0	0	0	0	0	0	0	0	0	0	0	0	0	0	0	0	0	0.00207116	0	0	0	0	0	0	0	0.011623
BC_09192017_0_5m_scaffold_55333	Bacteria; Cyanobacteria; Oscillatoriophycideae; Oscillatoriales; Pseudanabaena; CG_Cyano_02	0	0	0	0	0	0	0	0	0	0	0	0	0	0	0	0	0	0	0	0	0	0	0	0	0	0	0	0	0.00345895
BC_09192017_0_5m_scaffold_17053	Bacteria; Cyanobacteria; Oscillatoriophycideae; Oscillatoriales; Pseudanabaena; Pseudanabaena biceps	0	0	0	0	0	0	0	0	0	0	0	0	0	0	0	0	0	0	0	0	0	0	0	0	0	0	0	0	0.00905974
BML_09012016_9m_scaffold_42329	Bacteria; Firmicutes; Bacilli; Bacillales; Desmospora; Desmospora sp. 8437	0.0070208	0.00409175	0.00533271	0.00271121	0	0	0	0.00382914	0.00357938	0.00530157	0.000948702	0	0.00245806	0	0	0	0	0	0	0	0	0	0	0	0.00244156	0.00324095	0.00143776	0.000665212	0
BML_08042016_1_5m_scaffold_3098	Bacteria; Firmicutes; Erysipelotrichia; Erysipelotrichales; Coprobacillus; Coprobacillus sp. CAG:826	0.0965789	0.0866966	0.0242377	0	0.0157444	0.0241515	0.00903995	0.00438062	0.00468561	0.00674441	0	0	0	0	0	0	0	0	0	0	0	0	0	0	0.0228472	0.00168918	0	0	0
BML_09012016_9m_scaffold_13935	Bacteria; Firmicutes; Erysipelotrichia; Erysipelotrichales; Coprobacillus; Coprobacillus sp. CAG:826	0.021935	0.0248005	0.00586899	0	0	0.00718399	0	0	0.0030272	0.00526625	0	0	0	0	0	0	0	0	0	0	0	0	0	0	0.0185338	0.00139703	0	0	0
BML_09192017_9_75m_scaffold_56819	Bacteria; Firmicutes; Erysipelotrichia; Erysipelotrichales; Coprobacillus; Firmicutes bacterium CAG:345	0	0	0	0	0	0	0	0	0	0.00120268	0	0	0	0	0	0	0	0	0	0	0.00124559	0	0	0	0.0051533	0	0	0	0
BML_02132018_6_5m_scaffold_2041	Bacteria; Gemmatimonadetes; Gemmatimonadetes	0	0	0	0	0.00357952	0	0	0	0.00962326	0.00947716	0	0	0	0	0	0	0	0	0	0	0.00741546	0	0.00433966	0	0.0117477	0.00420253	0.00722637	0.00605956	0
BML_09012016_9m_scaffold_12288	Bacteria; Gemmatimonadetes; Gemmatimonadetes	0	0	0	0	0	0	0	0	0.00495491	0.00606574	0	0	0	0	0	0	0	0	0	0	0.003328	0	0	0	0.00373788	0.00297527	0.00268992	0	0
BML_08042016_1_5m_scaffold_20008	Bacteria; Gemmatimonadetes; Gemmatimonadetes; Gemmatimonadales; Gemmatimonas; Gemmatimonas aurantiaca	0	0	0	0	0.00986343	0.00401047	0	0.00261114	0.0189078	0.0180528	0.00640029	0.004013	0	0	0.00195056	0.00340515	0.00143468	0.00248307	0	0.0128223	0.0359697	0.0410735	0.0186021	0.0128784	0.0550461	0.0134657	0.0010309	0	0
BML_09192017_9_75m_scaffold_8161	Bacteria; Gemmatimonadetes; Gemmatimonadetes; Gemmatimonadales; Gemmatimonas; Gemmatimonas aurantiaca	0.00753347	0.00582034	0.00417699	0	0	0	0	0	0	0	0	0	0	0	0	0	0	0	0	0.0040996	0	0	0	0.00295104	0.00631188	0	0	0	0
BML_02132018_0_5m_scaffold_7494	Bacteria; Gemmatimonadetes; Gemmatimonadetes; unknown; unknown; Gemmatimonadetes bacterium KBS708	0	0	0	0	0	0	0	0	0.00839131	0.00757448	0	0	0	0	0	0	0	0	0	0	0	0.00709152	0	0	0.00779894	0.00540584	0.0065901	0.00435455	0
BML_08042016_1_5m_scaffold_10054	Bacteria; Planctomycetes	0	0.00192777	0	0.00173352	0.00613865	0	0	0	0.00723248	0.0025962	0	0	0	0	0	0	0	0	0	0	0	0	0	0	0.00408634	0.00490306	0.00134577	0.000884647	0
BML_09192017_9_75m_scaffold_1244	Bacteria; Planctomycetes	0.00518235	0.00307127	0	0.00253589	0.0089975	0.00437552	0	0	0.0146129	0.00851952	0	0	0	0	0	0	0	0	0	0	0.00106159	0	0	0	0.00990254	0.00746518	0.00401895	0.00439829	0
BML_09012016_9m_scaffold_59552	Bacteria; Planctomycetes; Phycisphaerae; Phycisphaerales; Phycisphaera; Phycisphaera mikurensis	0	0	0	0	0.00590058	0	0	0	0.00336882	0.00228315	0	0	0	0	0	0	0	0	0	0	0	0	0	0	0	0	0	0	0
BML_09192017_9_75m_scaffold_2078	Bacteria; Planctomycetes; Planctomycetia; Planctomycetales; Rubinisphaera; Rubinisphaera brasiliensis	0	0	0	0	0	0	0	0	0	0	0	0	0	0	0	0	0	0	0	0	0	0	0	0	0.00606359	0	0	0	0
BML_05172017_7_5m_scaffold_1593	Bacteria; Proteobacteria; Alpha	0	0	0	0	0	0	0	0	0	0	0.00270623	0.00321684	0	0.0034376	0.0050362	0	0	0	0	0.00268223	0.00741053	0.00427842	0.00291837	0.00399192	0.00115089	0	0	0.00143726	0.0199646
BML_08022017_1_5m_scaffold_28424	Bacteria; Proteobacteria; Alpha	0	0	0	0	0	0	0	0	0	0	0	0	0	0	0.00265604	0.00195363	0	0	0	0	0.00410274	0.00185581	0	0	0	0	0.00148804	0.00106934	0.00133073
BML_08022017_6_5m_scaffold_1874	Bacteria; Proteobacteria; Alpha	0	0	0	0	0	0	0	0	0	0	0.00287699	0.00307899	0	0.00206849	0.00347465	0.00239778	0	0.00186348	0	0.00287964	0.0119302	0.00840214	0.00304676	0.00540648	0	0.00256257	0.00220388	0.00164336	0.0256887
BML_02132018_10m_scaffold_3135	Bacteria; Proteobacteria; Alphaproteobacteria	0	0	0	0	0	0	0	0	0	0	0	0	0	0	0	0	0	0	0	0	0	0	0	0	0	0	0	0.0094031	0
BML_09222015_10m_scaffold_743	Bacteria; Proteobacteria; Alphaproteobacteria	0	0	0	0	0	0	0	0	0.00412606	0	0	0	0	0	0	0	0	0	0	0	0	0	0	0	0	0	0	0.000699043	0
BML_06132017_6_25m_scaffold_6384	Bacteria; Proteobacteria; Alphaproteobacteria; Caulobacterales; Brevundimonas	0	0	0	0.00301474	0	0	0	0	0	0	0	0	0	0.00166487	0.00228773	0.00240075	0.0028434	0.0263966	0.00493096	0	0.00113062	0	0	0	0	0	0.00253037	0.00121408	0
BML_06132017_6_25m_scaffold_56255	Bacteria; Proteobacteria; Alphaproteobacteria; Caulobacterales; Brevundimonas; Brevundimonas diminuta	0	0	0	0.00631475	0	0	0	0	0.00153248	0	0	0	0	0	0	0.00138841	0.00164299	0.0253962	0.00600779	0.0016221	0	0	0	0	0.00177644	0.00153194	0.00122373	0.00182385	0
BML_08022017_1_5m_scaffold_17035	Bacteria; Proteobacteria; Alphaproteobacteria; Caulobacterales; Brevundimonas; Brevundimonas diminuta	0	0	0	0.00214033	0.0022138	0	0	0	0	0	0	0	0	0	0	0	0	0.00637532	0	0	0.00442408	0.00114787	0	0	0.00185146	0.00489343	0.00180066	0.00120766	0
BML_05172017_8_0m_scaffold_10583	Bacteria; Proteobacteria; Alphaproteobacteria; Caulobacterales; unknown; RIFCSPHIGHO2_01_FULL_Phenylobacterium_70_10_curated	0	0	0	0	0	0	0	0	0	0	0	0	0	0.00293064	0	0.0040154	0	0.0119194	0.00366888	0	0	0	0	0	0	0	0	0	0
BML_06132017_6_25m_scaffold_89	Bacteria; Proteobacteria; Alphaproteobacteria; Caulobacterales; unknown; RIFCSPHIGHO2_01_FULL_Phenylobacterium_70_10_curated	0	0	0	0	0	0	0	0	0	0	0.00323116	0.00259083	0.00337806	0.00700536	0.00574659	0.00705485	0.00549935	0.026516	0.00678492	0	0	0	0	0	0	0	0.00117959	0.000750597	0
BML_02132018_6_5m_scaffold_47939	Bacteria; Proteobacteria; Alphaproteobacteria; Pelagibacterales	0	0	0	0	0	0	0	0	0	0	0.010609	0.0183971	0.00322338	0.0286097	0.0250435	0.0116772	0	0.00439306	0	0.00638079	0.0240039	0.00894883	0	0	0	0	0	0.00124825	0
BML_02172017_0m_scaffold_0	Bacteria; Proteobacteria; Alphaproteobacteria; Pelagibacterales; Candidatus Pelagibacter; Candidatus Pelagibacter sp. IMCC9063	0	0	0	0	0	0	0	0	0	0	0.0280835	0.0352689	0.00649698	0.0508215	0.0489732	0.0199964	0.0126498	0.0133642	0.0113479	0.0135802	0.0419716	0.018643	0.0115386	0.0163584	0	0	0.00161191	0.00133397	0
BML_08012017_9_75m_scaffold_4290	Bacteria; Proteobacteria; Alphaproteobacteria; Pelagibacterales; Candidatus Pelagibacter; Candidatus Pelagibacter sp. IMCC9063	0	0	0	0	0	0	0	0	0	0	0.00258376	0	0	0.0017299	0	0	0	0	0	0.00195863	0.00521444	0.00338205	0.00171426	0.00644504	0	0.00161721	0.00237535	0.00171957	0.0182105
BC_09192017_0_5m_scaffold_7690	Bacteria; Proteobacteria; Alphaproteobacteria; Pelagibacterales; unknown	0	0	0	0	0	0	0	0	0	0	0	0	0	0	0	0	0	0	0	0	0.00145918	0	0	0	0	0	0	0	0.0479986
BML_02132018_0_5m_scaffold_515	Bacteria; Proteobacteria; Alphaproteobacteria; Pelagibacterales; unknown	0	0	0	0	0	0	0	0	0	0	0.00885326	0.0103305	0	0.0107652	0.0106443	0.00431911	0.00303467	0.00411585	0	0.00729565	0.0284306	0.0144674	0.00929169	0.0130712	0.0053547	0.0100345	0.0225767	0.01554	0.0948594
BML_05172017_1_5m_scaffold_1508	Bacteria; Proteobacteria; Alphaproteobacteria; Pelagibacterales; unknown	0	0	0	0	0	0	0	0	0	0	0.00450635	0.00423324	0	0.00535535	0.00404957	0.00203492	0	0.0018293	0	0.00282321	0.0103596	0.00519181	0.00406067	0.00687879	0.00119439	0.00217823	0.00235332	0.00155992	0.0292709
BML_08012017_8_0m_scaffold_2841	Bacteria; Proteobacteria; Alphaproteobacteria; Pelagibacterales; unknown	0	0	0	0	0	0	0	0	0	0	0.00217487	0	0	0.00206984	0.00212074	0	0	0.00120057	0	0	0.00739048	0.0043251	0.00498623	0.00364629	0	0.00173709	0.00238256	0.00225506	0.0206578
BML_02172017_6_5m_scaffold_4070	Bacteria; Proteobacteria; Alphaproteobacteria; Pelagibacterales; unknown; alpha proteobacterium HIMB114	0	0	0	0	0	0	0	0	0	0	0.00284082	0.00726446	0	0.00296395	0.00237021	0.00170193	0	0	0	0.00186901	0.00570209	0.00299291	0.00236396	0.00315001	0	0	0.00238102	0.00130029	0.0199727
BC_09192017_0_5m_scaffold_118602	Bacteria; Proteobacteria; Alphaproteobacteria; Rhizobiales	0	0	0	0	0	0	0	0	0	0	0	0	0	0	0	0	0	0	0	0	0	0	0	0	0	0	0	0	0.00277599
BML_02132018_0_5m_scaffold_9310	Bacteria; Proteobacteria; Alphaproteobacteria; Rhizobiales; Hyphomicrobium	0	0	0	0	0	0	0	0	0	0	0	0	0	0	0	0	0	0.000761061	0	0	0	0	0	0	0	0.00129695	0.00519959	0.0017305	0
BML_02132018_0_5m_scaffold_26867	Bacteria; Proteobacteria; Alphaproteobacteria; Rhizobiales; Hyphomicrobium; Hyphomicrobium sp. MC1	0	0	0	0	0	0	0	0	0	0.000635818	0	0	0	0	0	0	0	0	0	0	0	0	0	0	0.000700781	0	0.0067422	0.00164426	0
BML_10242017_9_75m_scaffold_28104	Bacteria; Proteobacteria; Alphaproteobacteria; Rhizobiales; Mesorhizobium; Chelativorans sp. BNC1	0	0	0	0.00192007	0	0	0	0	0	0	0.00224592	0	0	0	0	0	0	0	0	0	0	0	0	0	0	0.00796429	0.00227317	0.00222276	0
BC_09192017_0_5m_scaffold_2976	Bacteria; Proteobacteria; Alphaproteobacteria; Rhizobiales; Methylocystis; Methylocystis sp. SC2	0	0	0	0	0	0	0	0	0	0	0	0	0	0	0	0	0	0	0	0	0	0	0	0	0	0	0	0	0.00462028
BML_07062017_9_25m_scaffold_375	Bacteria; Proteobacteria; Alphaproteobacteria; Rhizobiales; Parvibaculum; Parvibaculum lavamentivorans	0	0.0024255	0	0.0311684	0	0.0030629	0.00407786	0	0.00243468	0.00255727	0	0	0	0	0	0	0	0	0	0	0	0	0	0	0	0	0.00103202	0.000797928	0
BML_08022017_6_5m_scaffold_17571	Bacteria; Proteobacteria; Alphaproteobacteria; Rhizobiales; Parvibaculum; Parvibaculum lavamentivorans	0	0	0	0	0	0	0	0	0	0	0	0	0	0	0	0	0	0	0	0	0	0.00709308	0.00461417	0	0.000723731	0	0	0	0
BML_02132018_6_5m_scaffold_47046	Bacteria; Proteobacteria; Alphaproteobacteria; Rhodobacterales	0	0	0	0	0	0	0	0	0	0	0	0	0	0	0	0.00161567	0	0.00193954	0.00593892	0	0	0	0.00275362	0	0	0	0.00900305	0.0229908	0
BML_10242017_9_75m_scaffold_15157	Bacteria; Proteobacteria; Alphaproteobacteria; Rhodobacterales; Hyphomonas	0	0	0	0	0	0	0	0	0	0	0	0	0	0	0	0	0	0.00151216	0	0	0.00119065	0	0	0	0.0025291	0.0163728	0.00572213	0.00258063	0
BML_02172017_0m_scaffold_18638	Bacteria; Proteobacteria; Alphaproteobacteria; Rhodospirillales	0	0	0	0	0	0	0	0	0	0.000773981	0.0065829	0.00341128	0	0	0	0.00206877	0	0	0	0	0	0	0	0	0	0	0	0	0
BML_02132018_0_5m_scaffold_31578	Bacteria; Proteobacteria; Alphaproteobacteria; Rhodospirillales; unknown; RIFCSPHIGHO2_12_FULL_Alphaproteobacteria_66_14_curated	0	0	0	0.00185143	0	0	0	0	0	0	0	0	0	0	0	0.00250439	0.00258003	0.00487108	0.00580943	0	0	0	0	0	0	0.00624548	0.00227149	0.00214476	0
BML_02132018_6_5m_scaffold_13043	Bacteria; Proteobacteria; Alphaproteobacteria; Rhodospirillales; unknown; RIFCSPHIGHO2_12_FULL_Alphaproteobacteria_66_14_curated	0	0	0.00267644	0.0103104	0	0	0.00393987	0	0	0	0.00452588	0.00291426	0.00497448	0.00550661	0.0038012	0.00917909	0.00899039	0.0107816	0.0157863	0.0024001	0.00187653	0	0	0.00262065	0.0019644	0.0236193	0.00461698	0.00321896	0
BML_02172017_9_0m_scaffold_19244	Bacteria; Proteobacteria; Alphaproteobacteria; Rhodospirillales; unknown; RIFCSPHIGHO2_12_FULL_Alphaproteobacteria_66_14_curated	0	0	0	0	0	0	0	0	0	0	0.00139075	0	0	0	0	0.00215389	0	0.00334139	0	0	0	0	0	0	0	0.00238107	0	0	0
BML_06152017_9_75_scaffold_4026	Bacteria; Proteobacteria; Alphaproteobacteria; Rhodospirillales; unknown; RIFCSPHIGHO2_12_FULL_Alphaproteobacteria_66_14_curated	0	0	0.00314388	0.00904691	0	0	0	0	0.00131627	0	0.0043957	0.00342141	0.00501726	0.00345178	0.00443208	0.0085861	0.0103115	0.0112039	0.0218072	0	0.00183736	0	0	0	0.00208853	0.0246146	0.00433075	0.00286269	0
BML_02132018_0_5m_scaffold_28506	Bacteria; Proteobacteria; Alphaproteobacteria; Sphingomonadales	0	0	0	0.00172502	0	0	0	0	0	0	0	0	0	0	0	0	0	0	0	0	0	0	0	0	0	0	0.00443908	0.00496443	0
BML_06132017_6_25m_scaffold_21	Bacteria; Proteobacteria; Alphaproteobacteria; Sphingomonadales	0	0	0	0	0	0	0	0	0	0	0.00456286	0.00313297	0.00515268	0.0128223	0.0112088	0.00890077	0.0109987	0.0246032	0.00786645	0	0	0	0	0	0	0	0	0	0
BML_06132017_6_25m_scaffold_31874	Bacteria; Proteobacteria; Alphaproteobacteria; Sphingomonadales	0	0	0.00461117	0	0	0	0	0	0	0	0	0	0	0.00369348	0.00435543	0.00179189	0.00194059	0.0223299	0.00523573	0.00329403	0.00135196	0	0	0.00362902	0	0.00136614	0	0	0
BML_06152017_9_75_scaffold_11702	Bacteria; Proteobacteria; Alphaproteobacteria; Sphingomonadales; Novosphingobium	0	0.00256589	0.00645837	0	0	0	0	0	0	0	0.00190165	0	0	0.00779694	0.00429475	0.00427531	0.00270063	0.0321107	0.00963427	0.00173055	0	0	0	0	0.00199602	0.00190121	0	0	0.00186524
BML_08042016_1_5m_scaffold_21962	Bacteria; Proteobacteria; Alphaproteobacteria; Sphingomonadales; Novosphingobium	0	0	0	0	0.00717719	0	0	0	0.00178192	0.00115534	0	0	0	0	0	0	0	0.00943327	0	0	0.000743415	0	0	0	0	0	0	0	0
BML_05172017_8_0m_scaffold_36251	Bacteria; Proteobacteria; Alphaproteobacteria; Sphingomonadales; Sphingomonas	0	0	0	0	0	0	0	0	0	0	0	0	0	0	0	0.00245155	0	0.00436182	0	0	0	0	0	0	0	0	0	0	0
BML_06132017_6_25m_scaffold_6890	Bacteria; Proteobacteria; Alphaproteobacteria; Sphingomonadales; Sphingomonas	0	0	0	0	0	0	0	0	0	0	0	0	0	0	0	0.00573605	0.00369886	0.0066869	0.00398005	0	0	0	0	0	0	0	0	0	0
BML_08022017_1_5m_scaffold_7800	Bacteria; Proteobacteria; Alphaproteobacteria; Sphingomonadales; Sphingomonas	0	0	0	0	0	0	0	0	0	0	0	0	0	0	0	0	0	0.00287358	0.00296807	0	0.0136608	0	0	0	0	0.00206998	0	0	0
BML_07062017_9_25m_scaffold_22603	Bacteria; Proteobacteria; Alphaproteobacteria; unknown; unknown; alpha proteobacterium U9-1i	0	0	0	0.00697924	0.00182117	0	0	0	0	0	0	0	0	0	0	0	0	0	0	0	0	0	0	0	0	0	0.00171611	0.000462867	0
BC_09192017_0_5m_scaffold_6333	Bacteria; Proteobacteria; Alphaproteobacteria; unknown; unknown; RIFCSPLOWO2_02_FULL_Alphaproteobacteria_40_19_curated	0	0	0	0	0	0	0	0	0	0	0	0	0	0	0	0	0	0	0	0	0	0	0	0	0	0	0	0	0.00439029
BML_05172017_9_9m_scaffold_3890	Bacteria; Proteobacteria; Alphaproteobacteria; unknown; unknown; RIFCSPLOWO2_02_FULL_Alphaproteobacteria_40_19_curated	0	0	0	0	0	0	0	0	0	0	0	0	0	0.00948525	0.0123725	0.0155191	0.0137842	0	0	0	0	0	0	0	0	0	0	0	0
BML_09192017_9_75m_scaffold_3771	Bacteria; Proteobacteria; Alphaproteobacteria; unknown; unknown; RIFCSPLOWO2_02_FULL_Alphaproteobacteria_40_19_curated	0	0	0	0	0	0	0	0	0	0	0	0	0	0	0	0	0	0	0	0	0	0	0	0	0.00631661	0	0	0	0
BML_02132018_6_5m_scaffold_148	Bacteria; Proteobacteria; Betaproteobacteria	0	0	0	0	0	0	0	0	0.00233214	0	0	0	0	0	0	0	0	0	0	0	0	0	0	0	0.00185382	0.0104385	0.0186005	0.0126842	0
BML_05172017_8_0m_scaffold_3168	Bacteria; Proteobacteria; Betaproteobacteria	0.00466154	0.00355248	0	0.0136651	0.00444248	0.00274179	0.00500386	0.00513563	0	0	0	0	0	0.0020704	0	0.00302598	0.00298344	0.00127294	0.00329807	0	0.00221225	0	0	0	0.00216528	0.00336359	0.00845798	0.0128647	0
BML_07122017_9_5m_scaffold_13420	Bacteria; Proteobacteria; Betaproteobacteria	0	0	0	0	0	0	0	0	0	0	0.0085481	0.00556229	0.00369976	0.00763197	0.00262023	0.00579839	0.0051239	0.00441731	0.0060429	0.00613539	0.00808603	0.00311906	0.00204628	0	0.0114423	0.00781244	0.00428256	0.00302561	0.00236461
BML_08182015_6_5m_scaffold_22642	Bacteria; Proteobacteria; Betaproteobacteria	0	0.00426052	0	0.0081802	0	0	0	0	0	0	0	0	0	0	0	0.00134162	0	0	0	0	0	0	0	0	0	0.00180942	0.00313089	0.00554414	0
BML_09012016_9m_scaffold_13364	Bacteria; Proteobacteria; Betaproteobacteria	0	0	0.00428575	0.0115655	0	0.00374324	0.0253066	0.0111072	0.00119074	0.0095075	0	0	0	0	0	0	0	0	0	0	0	0	0.00192146	0.0028484	0	0	0	0.00172337	0
BML_02132018_10m_scaffold_2331	Bacteria; Proteobacteria; Betaproteobacteria	0	0	0.00367681	0.0634083	0.00219923	0	0.00386443	0.00446437	0.00617479	0.00317402	0.0216634	0.0419474	0.0965676	0.011024	0.00801825	0.0145227	0.0493538	0.00932838	0.0510218	0.0107493	0.00200056	0.0044895	0.00438613	0.010951	0.00808025	0.0305725	0.0896741	0.103407	0
BML_02132018_0_5m_scaffold_12973	Bacteria; Proteobacteria; Betaproteobacteria; Burkholderiales	0	0	0	0	0	0	0	0	0.00122956	0	0.00886757	0.00974443	0.00347553	0.00332998	0.00294139	0.0073392	0.00654495	0.00316457	0.0077372	0.00540654	0.00930363	0.0048389	0.00194061	0	0.0112951	0.00806947	0.00696273	0.00373201	0.00323348
BML_02132018_0_5m_scaffold_1444	Bacteria; Proteobacteria; Betaproteobacteria; Burkholderiales	0.00739925	0.00481271	0.00358826	0.0241119	0.00953734	0.00974985	0.0134853	0.0105789	0.00342849	0.00325753	0.00183506	0.00306105	0	0.00446771	0.00406615	0.00457089	0.0049872	0.00278159	0.0078327	0.00284609	0.00528803	0.00221775	0	0	0.00637997	0.00965427	0.0222424	0.0367159	0
BML_02132018_6_5m_scaffold_24215	Bacteria; Proteobacteria; Betaproteobacteria; Burkholderiales	0	0	0	0	0	0	0	0	0	0	0	0	0	0	0	0.00258736	0.00602624	0.00202038	0	0	0	0	0	0	0	0.00156978	0.00216563	0.00227387	0.0010702
BML_02172017_0m_scaffold_2773	Bacteria; Proteobacteria; Betaproteobacteria; Burkholderiales	0	0	0	0.00216323	0.00379679	0	0	0	0.00329035	0	0.00524067	0.00438342	0.00633203	0.00558167	0.00713394	0.0061252	0.0132029	0.00324599	0.00682902	0.00179037	0.00145216	0	0	0	0.00224771	0.00233834	0.00354229	0.00215645	0.00501692
BML_02172017_0m_scaffold_35	Bacteria; Proteobacteria; Betaproteobacteria; Burkholderiales	0.00444131	0.00319229	0	0	0.00761877	0	0	0	0.0130565	0.0138458	0.114333	0.12832	0.0552054	0.122474	0.110345	0.141021	0.11163	0.0788846	0.137613	0.0737646	0.00724063	0.00857845	0.0167694	0.0260664	0.0207314	0.0122627	0.0137984	0.0109726	0
BML_02172017_0m_scaffold_55	Bacteria; Proteobacteria; Betaproteobacteria; Burkholderiales	0.0615572	0.0451675	0.0161532	0.00356075	0.110634	0.0596049	0.0188068	0.0376837	0.0941519	0.105105	0.0714693	0.0733739	0.0259703	0.0148443	0.0136392	0.0230461	0.0208689	0.0118159	0.0345251	0.0504565	0.094643	0.127578	0.0689192	0.0499961	0.0763007	0.0382626	0.0364965	0.0271435	0
BML_02172017_0m_scaffold_885	Bacteria; Proteobacteria; Betaproteobacteria; Burkholderiales	0.005236	0.00333154	0.00438564	0.00159401	0.00935248	0	0.0042929	0.00489118	0.00577713	0.00414588	0.00706455	0.00585904	0.00266252	0	0.00182605	0.00201007	0	0.00193513	0.00400219	0	0.00347749	0.00277722	0	0	0.00563972	0.00355492	0.00232715	0.00143765	0
BML_02172017_0m_scaffold_9352	Bacteria; Proteobacteria; Betaproteobacteria; Burkholderiales	0.00198115	0	0	0	0	0	0	0	0.00175568	0	0.0036019	0	0.00544221	0.00293846	0.00377723	0.00590388	0.00752573	0.00274899	0.00453184	0	0	0	0	0	0.00251206	0	0.00354239	0.00128234	0.00183851
BML_05172017_1_5m_scaffold_11840	Bacteria; Proteobacteria; Betaproteobacteria; Burkholderiales	0	0	0	0	0	0	0	0	0	0	0.00237838	0	0	0.00508016	0	0.00301953	0.00268883	0.00299771	0	0	0.00127961	0	0	0	0.00244471	0	0	0	0.000634332
BML_05172017_1_5m_scaffold_4315	Bacteria; Proteobacteria; Betaproteobacteria; Burkholderiales	0.0101363	0.0104993	0.00448638	0	0.0301654	0.0127904	0	0.00519076	0.0305812	0.0217081	0.025004	0.0265225	0.00839533	0.00836725	0.00400919	0.00985203	0.00716401	0.00742728	0.0130939	0.0146166	0.0352165	0.0424696	0.0197925	0.0136144	0.0242925	0.0119853	0.0104584	0.00811169	0
BML_05172017_8_0m_scaffold_282	Bacteria; Proteobacteria; Betaproteobacteria; Burkholderiales	0	0	0	0	0	0	0	0	0	0.0013822	0.00451804	0.00637443	0.00699679	0.00681928	0.00800063	0.00949318	0.0153092	0.00486562	0.0156672	0.00563555	0	0.00204514	0.00287621	0	0.00453356	0.00252221	0.00243759	0.00198268	0
BML_05172017_9_9m_scaffold_468	Bacteria; Proteobacteria; Betaproteobacteria; Burkholderiales	0	0	0	0.00147004	0	0	0	0	0	0	0.00404436	0.00452012	0.00821887	0.00719366	0.00654365	0.0095623	0.0176568	0.00475545	0.0187557	0.00780337	0	0.0020416	0.00321062	0.00293095	0.00484824	0.00242839	0.00227113	0.00180288	0
BML_05172017_9_9m_scaffold_4753	Bacteria; Proteobacteria; Betaproteobacteria; Burkholderiales	0.00734393	0.00752281	0.00271984	0	0.0183319	0.00824711	0.00334616	0.00521913	0.0172003	0.0137262	0.0177926	0.0161578	0.00668472	0.00457321	0.00393914	0.00579736	0.0054042	0.00337177	0.00530673	0.0100361	0.0194612	0.0258153	0.0170272	0.00989453	0.0150933	0.00634334	0.00648697	0.00483017	0
BML_06132017_6_25m_scaffold_1572	Bacteria; Proteobacteria; Betaproteobacteria; Burkholderiales	0	0	0	0	0	0	0	0	0	0	0.00403109	0.00640211	0.00607701	0.00830108	0.00663173	0.00736238	0.014712	0.00531591	0.0112664	0.00353572	0	0	0	0	0.00271903	0.0019791	0.00231877	0.00209941	0.00255486
BML_06132017_6_25m_scaffold_668	Bacteria; Proteobacteria; Betaproteobacteria; Burkholderiales	0.0540105	0.0373386	0.0206471	0.0140693	0.0935535	0.0590549	0.0371013	0.0348721	0.0169943	0.0180971	0.0649158	0.0866524	0.0258485	0.099327	0.0909349	0.0827952	0.0626768	0.0380218	0.0608372	0.0393186	0.0348975	0.0359586	0.0213322	0.0199762	0.01139	0.00762544	0.0129971	0.0136828	0.0060024
BML_08012017_8_0m_scaffold_4621	Bacteria; Proteobacteria; Betaproteobacteria; Burkholderiales	0	0	0	0	0	0	0	0	0.00332069	0.00277245	0.0350646	0.0397975	0.0169604	0.0413203	0.03858	0.0445364	0.031685	0.0284991	0.0371907	0.0174373	0.00143681	0.00227217	0.00603869	0.00846043	0.00273605	0.00197807	0.00213668	0.00130906	0
BML_08012017_9_75m_scaffold_15844	Bacteria; Proteobacteria; Betaproteobacteria; Burkholderiales	0.00244646	0.00266048	0	0.00302756	0.00958487	0	0	0.00496285	0.0153979	0.00738464	0.0159327	0.0117198	0.00315186	0.00483118	0	0.00495008	0.00303948	0.0038194	0.00237088	0.00500024	0.015958	0.0158613	0.0034692	0.00786975	0.0106356	0.0073136	0.00885553	0.00517065	0
BML_08022017_1_5m_scaffold_1491	Bacteria; Proteobacteria; Betaproteobacteria; Burkholderiales	0.00426619	0.00297621	0.00326001	0.0174246	0.00309057	0	0.00538559	0.00420863	0.0014255	0.00122283	0.00169107	0	0	0	0.00196054	0.00265133	0.00322966	0.0014467	0.00349027	0	0.00296307	0	0	0	0.00251604	0.0038399	0.00946552	0.0157822	0
BML_08022017_1_5m_scaffold_314	Bacteria; Proteobacteria; Betaproteobacteria; Burkholderiales	0	0	0	0	0	0	0	0	0.00195612	0.00172545	0.0140687	0.0156565	0.00604899	0.0138236	0.0136217	0.0164591	0.0125646	0.0121197	0.0136269	0.00596834	0.00586507	0.00503184	0	0	0.0166827	0.00872409	0.0125342	0.00931119	0
BML_08022017_6_5m_scaffold_2015	Bacteria; Proteobacteria; Betaproteobacteria; Burkholderiales	0.0247657	0.0205065	0.0104517	0	0.0467903	0.0199663	0.0080563	0.0136233	0.0453573	0.0342178	0.04425	0.0449722	0.0174306	0.0167827	0.0167961	0.0222555	0.0184231	0.0144983	0.0236258	0.0324981	0.048303	0.0605888	0.0334719	0.0266864	0.0373033	0.0174383	0.019126	0.0129969	0
BML_08042016_1_5m_scaffold_2359	Bacteria; Proteobacteria; Betaproteobacteria; Burkholderiales	0	0.00319708	0.00289772	0.00151138	0.0114118	0	0	0.00371291	0.00437684	0.00254471	0.0045416	0.00356749	0	0	0	0.0013177	0	0.00221334	0	0	0.00290413	0	0	0	0.00463364	0.0024419	0.00184642	0.00107738	0
BML_08042016_9_3m_scaffold_496	Bacteria; Proteobacteria; Betaproteobacteria; Burkholderiales	0.0150067	0.011267	0.00440899	0	0.0241255	0.0121874	0.00446072	0.00948864	0.0221667	0.0181796	0.0196956	0.0198784	0.0070264	0.005418	0.00527597	0.00706987	0.00561485	0.00476522	0.00826949	0.0134117	0.0262333	0.0308963	0.0157871	0.0128459	0.0174319	0.00832011	0.00862471	0.00612306	0
BML_09012016_9m_scaffold_6402	Bacteria; Proteobacteria; Betaproteobacteria; Burkholderiales	0.00790852	0.00898669	0.00365909	0	0.0195351	0.00984041	0	0.00553868	0.0182456	0.01689	0.0173909	0.0164578	0.00625766	0.004521	0.00352602	0.00646683	0.0044811	0.00447847	0.00604114	0.01215	0.0171003	0.0225023	0.0140396	0.0105286	0.0148374	0.00682523	0.0062422	0.0054362	0
BML_10242017_9_75m_scaffold_1347	Bacteria; Proteobacteria; Betaproteobacteria; Burkholderiales	0	0	0	0	0	0	0	0	0.00220461	0	0.0147583	0.0158265	0.00654821	0.0167465	0.0160152	0.0179554	0.0119921	0.0143649	0.0125312	0.00608712	0.00356884	0.00299738	0	0	0.0103569	0.00544152	0.00779876	0.00552195	0
BML_02132018_0_5m_scaffold_32461	Bacteria; Proteobacteria; Betaproteobacteria; Burkholderiales; Acidovorax	0	0	0	0	0	0	0	0	0	0	0.00265787	0.00317779	0.00373479	0.00196206	0.00570204	0.00540107	0.0102687	0.00163763	0.00283619	0	0	0	0	0	0.00170648	0.00110035	0.00307566	0.000863841	0.0049116
BML_02172017_0m_scaffold_24067	Bacteria; Proteobacteria; Betaproteobacteria; Burkholderiales; Acidovorax; Acidovorax sp. KKS102	0	0	0	0.00570076	0	0	0.00332779	0	0	0	0.00116628	0	0	0	0	0	0	0	0	0	0.00212195	0	0	0	0	0.00200898	0.00461135	0.00601812	0
BC_09192017_0_5m_scaffold_118290	Bacteria; Proteobacteria; Betaproteobacteria; Burkholderiales; Acidovorax; BJP_08E140C01_10KDA_Burkholderiales_65_51	0	0	0	0	0	0	0	0	0	0	0	0	0	0	0	0	0	0	0	0	0	0	0	0	0	0	0	0	0.0101944
BML_05172017_7_5m_scaffold_21085	Bacteria; Proteobacteria; Betaproteobacteria; Burkholderiales; Bordetella	0	0	0	0	0	0	0	0	0	0	0.00226256	0	0.00444607	0.0048177	0.00793582	0.00282805	0.00356825	0.0274332	0	0	0	0	0	0	0.00159883	0.00371388	0.00173739	0.000768737	0
BML_06132017_6_25m_scaffold_14245	Bacteria; Proteobacteria; Betaproteobacteria; Burkholderiales; Bordetella	0	0	0	0	0	0	0	0	0	0	0.00182584	0	0.00317888	0.00586731	0.00416161	0.00140817	0.00235273	0.0182703	0.00374657	0	0.00192221	0	0	0	0.00125972	0.00341159	0.00217224	0.000985169	0
BML_05172017_1_5m_scaffold_18123	Bacteria; Proteobacteria; Betaproteobacteria; Burkholderiales; Bordetella; Bordetella petrii	0	0	0	0	0	0	0	0	0	0	0	0	0.00231127	0.00486955	0.00292712	0.00093558	0	0.009569	0	0	0	0	0	0	0	0.00243139	0.00192403	0	0
BC_09192017_0_5m_scaffold_95214	Bacteria; Proteobacteria; Betaproteobacteria; Burkholderiales; Burkholderia; Burkholderiales bacterium GJ-E10	0	0	0	0	0	0	0	0	0	0	0	0	0	0	0	0	0	0	0	0	0	0	0	0	0	0	0	0	0.00233399
BML_02172017_9_0m_scaffold_15729	Bacteria; Proteobacteria; Betaproteobacteria; Burkholderiales; Collimonas	0	0	0	0	0	0	0	0	0.00204692	0.00185867	0.00177698	0	0.00292905	0	0	0	0	0	0	0	0	0	0	0	0.00206105	0	0	0.00102755	0
BML_08042016_7_5m_scaffold_28313	Bacteria; Proteobacteria; Betaproteobacteria; Burkholderiales; Hydrogenophaga; Hydrogenophaga sp. PBC	0	0	0	0.00108951	0	0	0.00598846	0	0.00568454	0.00167741	0	0	0	0	0	0.00176176	0	0.00208411	0	0	0.00176194	0.00373005	0.0027126	0	0.00181829	0.00220138	0.000607074	0	0
BML_05172017_1_5m_scaffold_1316	Bacteria; Proteobacteria; Betaproteobacteria; Burkholderiales; Polaromonas	0	0	0	0	0	0	0	0	0	0	0	0	0	0.0145032	0.0136946	0.00996772	0.00752684	0.00292785	0	0	0	0	0	0	0	0	0	0	0
BML_05172017_8_0m_scaffold_1399	Bacteria; Proteobacteria; Betaproteobacteria; Burkholderiales; Polaromonas	0	0	0	0	0	0	0	0	0	0	0	0	0	0.0179528	0.0157069	0.0136369	0.00986106	0.00284255	0.00376584	0	0	0	0	0	0	0	0	0	0
BML_08182015_8_5m_scaffold_39764	Bacteria; Proteobacteria; Betaproteobacteria; Burkholderiales; Polaromonas	0	0	0.00829672	0	0	0	0	0	0	0.00159466	0	0.00261721	0	0	0.00248763	0.00215967	0	0	0	0	0	0.00186502	0	0	0.000706241	0	0	0	0
BC_09192017_0_5m_scaffold_12698	Bacteria; Proteobacteria; Betaproteobacteria; Burkholderiales; Polynucleobacter; Polynucleobacter necessarius	0.00621136	0.00509926	0.00223819	0	0.00876158	0	0	0	0	0	0.003295	0	0	0.00840819	0.00744242	0.00632366	0.0048414	0.00414572	0.00407616	0.00323569	0.00465118	0.00259737	0	0	0.00151309	0	0	0.0012976	0.00597797
BC_09192017_0_5m_scaffold_29890	Bacteria; Proteobacteria; Betaproteobacteria; Burkholderiales; Polynucleobacter; Polynucleobacter necessarius	0	0	0	0	0	0	0	0	0	0	0.00100861	0	0	0.00587951	0.0035227	0.00179852	0	0.00303972	0.00349317	0.00180929	0	0	0	0	0.0011494	0	0	0	0.0117925
BC_09192017_0_5m_scaffold_72661	Bacteria; Proteobacteria; Betaproteobacteria; Burkholderiales; Polynucleobacter; Polynucleobacter necessarius	0	0	0	0	0	0	0	0	0	0	0	0	0	0	0	0	0	0	0	0	0	0	0	0	0	0	0	0	0.0053113
BC_09192017_0_5m_scaffold_819	Bacteria; Proteobacteria; Betaproteobacteria; Burkholderiales; Polynucleobacter; Polynucleobacter necessarius	0	0	0	0	0	0	0	0	0	0	0	0	0	0	0	0	0	0	0	0	0	0	0	0	0	0	0	0	0.0127688
BML_05172017_7_5m_scaffold_18172	Bacteria; Proteobacteria; Betaproteobacteria; Burkholderiales; Polynucleobacter; Polynucleobacter necessarius	0	0	0	0	0	0	0	0	0	0	0.00171149	0	0	0.00464158	0.00780912	0.00205886	0.00245216	0.00297445	0	0	0	0	0	0	0	0	0.00170736	0.00111831	0.0155071
BML_02132018_0_5m_scaffold_21781	Bacteria; Proteobacteria; Betaproteobacteria; Burkholderiales; Rubrivivax; Rubrivivax gelatinosus	0	0	0	0.00465641	0	0	0	0	0	0	0	0	0	0	0	0	0	0	0	0	0	0	0	0	0.00119261	0.00545304	0.00948865	0.00412985	0
BML_07062017_9_25m_scaffold_26852	Bacteria; Proteobacteria; Betaproteobacteria; Burkholderiales; Rubrivivax; Rubrivivax gelatinosus	0	0	0	0.0052822	0	0	0	0	0	0	0	0	0	0	0	0	0	0	0	0	0	0	0	0	0	0.00452089	0.00691782	0.00272918	0
BC_09192017_0_5m_scaffold_22253	Bacteria; Proteobacteria; Betaproteobacteria; Burkholderiales; unknown	0	0	0	0	0	0	0	0	0	0	0	0	0	0	0	0	0	0	0	0	0	0	0	0	0	0	0	0	0.0119276
BC_09192017_0_5m_scaffold_99925	Bacteria; Proteobacteria; Betaproteobacteria; Burkholderiales; unknown	0	0	0	0	0	0	0	0	0	0	0	0	0	0	0	0	0	0	0	0	0	0	0	0	0	0	0	0	0.00579054
BML_02132018_0_5m_scaffold_6079	Bacteria; Proteobacteria; Betaproteobacteria; Burkholderiales; unknown	0	0	0.00494955	0.0104942	0	0	0.00372446	0.00390642	0.00483265	0.00946814	0	0	0	0	0	0.00213319	0.00489424	0.00179854	0.00602858	0.0049243	0	0	0.00177605	0.0062003	0.0116208	0.0149019	0.00783592	0.0047988	0
BML_02132018_6_5m_scaffold_44189	Bacteria; Proteobacteria; Betaproteobacteria; Burkholderiales; unknown	0	0	0.00552259	0.00436285	0	0	0	0	0.00272811	0.00259562	0.00286043	0.00207212	0.0127861	0.00189412	0.0025579	0.00528036	0.00366118	0.00277372	0	0.00466068	0	0	0.00510411	0.00847407	0	0	0.0011829	0.00468398	0
BML_02172017_6_5m_scaffold_1012	Bacteria; Proteobacteria; Betaproteobacteria; Burkholderiales; unknown	0	0	0.00799684	0.0128305	0	0	0	0	0	0	0.0294315	0.0202863	0.046769	0.00454199	0.00672546	0.00708464	0.0160219	0.00879	0.00903227	0.0116766	0	0	0.00480354	0.0153125	0.0066378	0.00579482	0.00928702	0.0106877	0
BML_05172017_1_5m_scaffold_14415	Bacteria; Proteobacteria; Betaproteobacteria; Burkholderiales; unknown	0	0	0.00200096	0	0.00230725	0	0	0	0.00217069	0	0.00205043	0.00513656	0.00527037	0.00418565	0.00381291	0.00475024	0.00839751	0.00325635	0.00424135	0	0	0	0	0	0.00202391	0	0	0.000705329	0.00370279
BML_05172017_8_0m_scaffold_40764	Bacteria; Proteobacteria; Betaproteobacteria; Burkholderiales; unknown	0	0	0	0.00424033	0	0	0	0	0	0.00114337	0.00411314	0	0.00886884	0	0	0.00157178	0.00334573	0	0	0.00384191	0	0	0	0	0	0	0	0.00178691	0
BML_05172017_9_9m_scaffold_20971	Bacteria; Proteobacteria; Betaproteobacteria; Burkholderiales; unknown	0	0	0.00166491	0.00645121	0	0	0	0	0.00338973	0.00502821	0	0	0	0	0.00238047	0.00196142	0.00312925	0.00162318	0.0052879	0	0	0	0	0.00252363	0.00595186	0.00930176	0.00223761	0.00291242	0
BML_06152017_9_75_scaffold_10757	Bacteria; Proteobacteria; Betaproteobacteria; Burkholderiales; unknown	0	0	0.007447	0.00526324	0	0	0	0	0	0	0.00352539	0	0.0130129	0.00272559	0.00443077	0.00503984	0.00550871	0.00329822	0.00454369	0.00408547	0	0	0.00337813	0.010036	0.00128652	0	0	0.0020984	0
BML_06152017_9_75_scaffold_16578	Bacteria; Proteobacteria; Betaproteobacteria; Burkholderiales; unknown	0	0	0.002118	0.00404134	0	0	0	0.00301883	0.00395321	0.00447514	0	0	0	0	0	0	0	0.00142779	0.00552031	0	0	0	0	0.00282099	0.00627789	0.01035	0.00273134	0.00168602	0
BML_07062017_9_25m_scaffold_20315	Bacteria; Proteobacteria; Betaproteobacteria; Burkholderiales; unknown	0	0	0	0.013626	0.00389088	0	0.00401538	0	0	0	0	0	0	0	0	0.00156307	0	0	0.00260062	0	0	0	0	0	0.00211271	0	0.00472429	0.0112645	0
BML_07062017_9_25m_scaffold_5359	Bacteria; Proteobacteria; Betaproteobacteria; Burkholderiales; unknown	0	0	0.00213565	0.00519184	0	0	0	0	0	0	0.011243	0.00459654	0.018896	0	0.00237646	0.00224476	0.00351882	0.00389385	0.00228014	0.00719799	0	0	0.00180842	0.00284045	0.00163703	0	0.00143803	0.00158028	0
BML_07122017_9_5m_scaffold_3649	Bacteria; Proteobacteria; Betaproteobacteria; Burkholderiales; unknown	0	0	0.00334792	0.00902152	0	0	0.00293451	0	0.00203948	0.00560067	0	0	0	0	0	0	0.00439994	0.00190322	0.00592125	0.00591808	0	0	0	0	0.00927976	0.014458	0.00482446	0.00428629	0
BML_08012017_8_0m_scaffold_3636	Bacteria; Proteobacteria; Betaproteobacteria; Burkholderiales; unknown	0	0	0.0102732	0.00715122	0	0	0	0	0	0.00166005	0.00433344	0	0.0154621	0.00245785	0.00302811	0.00425149	0.0083403	0.0033845	0.00379406	0.0037555	0	0	0.00681292	0.0102746	0.00185469	0	0	0.00195371	0
BML_08182015_8_5m_scaffold_11794	Bacteria; Proteobacteria; Betaproteobacteria; Burkholderiales; unknown	0	0	0.00929657	0.0070501	0	0	0	0.00344643	0.00414085	0.00646641	0	0	0	0	0	0.00221982	0.00360521	0	0.00447861	0.00357711	0	0	0	0	0.0058679	0.0109212	0.00388103	0.00224759	0
BML_09192017_9_75m_scaffold_19213	Bacteria; Proteobacteria; Betaproteobacteria; Burkholderiales; unknown	0	0	0	0	0	0	0	0	0	0	0	0	0	0	0	0	0	0	0	0	0	0	0	0	0.00388887	0	0	0	0
BC_09192017_0_5m_scaffold_97179	Bacteria; Proteobacteria; Betaproteobacteria; Burkholderiales; unknown; BJP_08E140C01_10KDA_Burkholderiales_65_51	0	0	0	0	0	0	0	0	0	0	0	0	0	0	0	0	0	0	0	0	0	0	0	0	0	0	0	0	0.0212997
BC_09192017_0_5m_scaffold_17007	Bacteria; Proteobacteria; Betaproteobacteria; Burkholderiales; unknown; GWA2_Polynucleobacter_45_21_curated	0	0	0	0	0	0	0	0	0	0	0	0	0	0	0	0	0	0	0	0	0	0	0	0	0	0	0	0	0.0163722
BML_09012016_9m_scaffold_26953	Bacteria; Proteobacteria; Betaproteobacteria; Burkholderiales; unknown; RIFCSPLOWO2_02_FULL_Burkholderiales_57_36_curated	0	0	0	0	0.00375557	0	0	0	0.00315153	0.00128898	0	0	0	0	0	0	0	0	0	0	0.00117287	0	0	0	0.00141997	0	0	0.000678871	0
BML_05172017_7_5m_scaffold_13596	Bacteria; Proteobacteria; Betaproteobacteria; Burkholderiales; unknown; RifCSPlowO2_12_Burkholderiales_67_14_curated	0	0	0	0.0674053	0	0	0.00310384	0.00814952	0.00659835	0	0.0165502	0.0270712	0.0915375	0.0162856	0.0104826	0.00897402	0.0324977	0.00877246	0.0426676	0.010891	0	0	0.00846882	0.0148031	0.00712606	0.0343299	0.0799305	0.0891878	0
BML_07122017_9_5m_scaffold_6583	Bacteria; Proteobacteria; Betaproteobacteria; Burkholderiales; unknown; RIFOXYC2_FULL_Burkholderiales_59_8_curated	0	0	0	0.00363485	0	0	0	0	0	0	0.0149277	0.00866625	0.0220055	0	0	0.00209149	0.00591342	0.00347277	0	0.00543269	0	0	0	0.00470099	0.00124739	0	0.00113571	0.0025708	0
BML_09192017_9_75m_scaffold_4793	Bacteria; Proteobacteria; Betaproteobacteria; Burkholderiales; unknown; RIFOXYC2_FULL_Burkholderiales_59_8_curated	0	0	0.00609244	0.00858364	0	0	0	0	0	0	0.0245812	0.0094404	0.0318803	0.00425643	0.0066189	0.00615106	0.0112404	0.0062387	0.00773074	0.0103642	0	0	0	0.0123018	0.0042752	0.00375458	0.00553135	0.00716366	0
BML_02132018_0_5m_scaffold_1129	Bacteria; Proteobacteria; Betaproteobacteria; Burkholderiales; unknown; RIFOXYD12_FULL_Burkholderiales_59_19_curated	0	0	0.00874588	0.00791502	0	0	0	0	0	0	0.0371198	0.0276405	0.0492938	0.00457597	0.00663556	0.00849045	0.013683	0.00760178	0.00771543	0.0169162	0	0	0.00528482	0.0113	0.00321824	0.00146971	0.00449706	0.00538673	0
BML_02172017_9_0m_scaffold_8990	Bacteria; Proteobacteria; Betaproteobacteria; Burkholderiales; unknown; RIFOXYD12_FULL_Burkholderiales_59_19_curated	0	0	0	0.00192297	0	0	0	0	0	0	0.0101625	0.0048474	0.0197396	0	0	0.00164985	0.00419452	0.00302115	0.00274197	0.00438553	0	0	0	0	0.00131064	0	0.00188848	0.00230459	0
BML_06132017_6_25m_scaffold_196	Bacteria; Proteobacteria; Betaproteobacteria; Burkholderiales; unknown; RIFOXYD12_FULL_Burkholderiales_59_19_curated	0	0	0.0173733	0.0126792	0	0	0	0.00467385	0	0.00288509	0.069928	0.0469074	0.0982701	0.0107244	0.0104914	0.0149893	0.030043	0.0133547	0.0171428	0.0382224	0	0	0.0115325	0.0253868	0.00628111	0.00300685	0.00643079	0.0105204	0
BML_05172017_1_5m_scaffold_9779	Bacteria; Proteobacteria; Betaproteobacteria; Burkholderiales; unknown; uncultured bacterium	0	0	0	0.00195668	0	0	0	0	0	0	0.00555167	0	0.0104527	0.00282612	0	0.00274997	0.00301912	0.00186211	0	0.00297286	0	0	0	0	0	0	0	0	0
BML_08182015_8_5m_scaffold_2181	Bacteria; Proteobacteria; Betaproteobacteria; Gallionellales; unknown	0	0.00283635	0.0144225	0	0	0	0.0105576	0.0178435	0	0.000840891	0	0	0	0	0	0	0	0	0	0	0	0	0	0	0	0	0	0	0
BML_08042016_9_3m_scaffold_16348	Bacteria; Proteobacteria; Betaproteobacteria; Gallionellales; unknown; Betaproteobacteria bacterium MOLA814	0	0	0	0.00526907	0	0	0	0.00489615	0.00120064	0	0	0	0	0	0	0	0	0	0	0	0	0	0	0	0	0	0.00234059	0.00310871	0
BML_08012017_9_75m_scaffold_7014	Bacteria; Proteobacteria; Betaproteobacteria; Hydrogenophilales; unknown	0	0	0	0.00191569	0	0	0.00331656	0	0	0.0051698	0	0	0	0	0	0	0	0	0	0.0021818	0	0	0	0.0124534	0	0	0	0	0
BML_08012017_8_0m_scaffold_939	Bacteria; Proteobacteria; Betaproteobacteria; Hydrogenophilales; unknown; CG_Hydro_01	0	0	0	0	0	0	0	0	0	0	0	0	0	0	0	0	0	0	0	0.00184205	0	0	0.00803174	0.0118776	0	0	0	0	0
BML_08012017_9_75m_scaffold_15996	Bacteria; Proteobacteria; Betaproteobacteria; Hydrogenophilales; unknown; CG_Hydro_01	0	0	0	0	0	0	0	0	0	0.000812287	0	0	0	0	0	0	0	0	0	0	0	0	0.001368	0.011965	0	0	0	0	0
BML_08012017_9_75m_scaffold_3755	Bacteria; Proteobacteria; Betaproteobacteria; Hydrogenophilales; unknown; CG_Hydro_01	0	0	0	0	0	0	0	0	0	0	0	0	0	0	0	0	0	0	0	0	0	0	0.0051772	0.00922686	0	0	0	0	0
BML_02172017_0m_scaffold_16955	Bacteria; Proteobacteria; Betaproteobacteria; Methylophilales; Candidatus Methylopumilus; Candidatus Methylopumilus planktonicus	0	0	0	0	0	0	0	0	0	0	0.00214544	0.00256434	0	0	0.00237256	0	0	0	0	0	0.0035773	0.0120093	0.0172866	0.00315716	0	0	0.00109792	0	0.020558
BML_02172017_6_5m_scaffold_13604	Bacteria; Proteobacteria; Betaproteobacteria; Methylophilales; Candidatus Methylopumilus; Candidatus Methylopumilus planktonicus	0	0	0	0	0	0	0	0	0	0	0	0.0035512	0	0	0.00196512	0	0	0	0	0.00192479	0.00153355	0.00617078	0.01055	0.00542926	0	0	0	0	0.00957475
BML_05172017_7_5m_scaffold_22642	Bacteria; Proteobacteria; Betaproteobacteria; Methylophilales; Candidatus Methylopumilus; Candidatus Methylopumilus planktonicus	0	0	0	0	0	0	0	0	0	0	0	0	0	0	0.00305435	0	0	0	0	0	0	0.00231433	0.00504915	0	0	0	0	0	0.00926865
BML_08012017_8_0m_scaffold_1	Bacteria; Proteobacteria; Betaproteobacteria; Methylophilales; Candidatus Methylopumilus; Candidatus Methylopumilus planktonicus	0	0	0	0	0	0	0	0	0	0	0.00468575	0.00586724	0	0.00492344	0.00497915	0.00327969	0.00224179	0.00130218	0	0.00407273	0.00809461	0.0284283	0.0421306	0.0267467	0.00136647	0	0	0.000837861	0.0568962
BC_09192017_0_5m_scaffold_1818	Bacteria; Proteobacteria; Betaproteobacteria; Methylophilales; unknown	0	0	0	0	0	0	0	0	0	0	0	0	0	0	0	0	0	0	0	0	0	0	0	0	0	0	0	0	0.0229061
BML_02132018_6_5m_scaffold_27245	Bacteria; Proteobacteria; Betaproteobacteria; Methylophilales; unknown	0	0	0	0	0	0	0	0	0	0	0	0.0035094	0	0.00986661	0.0157913	0.0179159	0.0137155	0.0101488	0.0134866	0.0044784	0	0	0.00301677	0.00524219	0	0	0	0.00122738	0
BML_02172017_9_0m_scaffold_457	Bacteria; Proteobacteria; Betaproteobacteria; Methylophilales; unknown	0	0	0	0	0	0	0	0	0	0	0.00181046	0.0058475	0.00977346	0.025698	0.0313617	0.0266726	0.0248826	0.01907	0.0220214	0.0138127	0	0	0.0042863	0.00597696	0	0	0	0.000873869	0
BML_05172017_1_5m_scaffold_43	Bacteria; Proteobacteria; Betaproteobacteria; Methylophilales; unknown	0	0	0	0	0	0	0	0	0	0	0.00455997	0.0168843	0.0189783	0.058182	0.0659519	0.0652038	0.0573234	0.0319411	0.0619882	0.0338209	0	0.00468056	0.0146863	0.0156967	0.00107688	0	0.000831343	0.00265465	0
BML_07062017_9_25m_scaffold_10132	Bacteria; Proteobacteria; Betaproteobacteria; Methylophilales; unknown; BJP_S1_SUB10_Methylophilales_55_32	0	0.00247777	0	0.0107438	0	0	0	0	0.00416537	0.00799266	0	0	0	0	0	0	0	0	0	0	0	0	0	0	0.00223235	0	0.00344972	0.00419575	0
BML_08182015_6_5m_scaffold_25601	Bacteria; Proteobacteria; Betaproteobacteria; Methylophilales; unknown; BJP_S1_SUB10_Methylophilales_55_32	0	0.0040278	0	0.00675063	0	0	0.00509754	0	0.00318684	0.00776623	0	0	0	0	0	0	0	0	0	0	0	0	0	0	0.00197652	0.00572169	0.00329084	0.00477772	0
BML_09012016_5m_scaffold_21679	Bacteria; Proteobacteria; Betaproteobacteria; Methylophilales; unknown; BJP_S1_SUB10_Methylophilales_55_32	0.00424053	0.00417862	0.00539244	0.00870438	0	0	0.00466918	0.00258787	0.00611167	0.00634571	0	0	0	0	0	0	0	0	0	0	0	0	0	0	0	0	0	0	0
BML_09012016_5m_scaffold_989	Bacteria; Proteobacteria; Betaproteobacteria; Methylophilales; unknown; BJP_S1_SUB10_Methylophilales_55_32	0.00556688	0.01578	0.0118211	0.0152073	0.00412796	0.00600865	0.0161208	0.00577902	0.0130242	0.0228804	0	0	0	0	0	0	0	0	0	0	0	0.00149121	0.00400317	0	0.00735532	0.0114848	0.0126095	0.0124676	0
BML_09012016_9m_scaffold_376	Bacteria; Proteobacteria; Betaproteobacteria; Methylophilales; unknown; BJP_S1_SUB10_Methylophilales_55_32	0.024611	0.033121	0.0163309	0.0198832	0.018236	0.0172671	0.0214252	0.0139764	0.0126299	0.0199229	0	0	0	0	0	0	0	0	0	0	0	0	0	0	0	0	0.00129027	0.00169836	0
BML_08042016_9_3m_scaffold_14181	Bacteria; Proteobacteria; Betaproteobacteria; Rhodocyclales; Sulfuritalea; RIFCSPLOWO2_02_FULL_Rhodocyclales_63_24_curated	0	0	0.00375685	0.00373544	0	0	0	0.00535473	0	0.00285015	0	0	0	0	0	0	0	0	0	0	0	0	0	0	0	0	0	0	0
BML_08182015_8_5m_scaffold_546	Bacteria; Proteobacteria; Betaproteobacteria; Rhodocyclales; Sulfuritalea; Sulfuritalea hydrogenivorans	0	0.00704663	0.0414688	0.01142	0	0.00589323	0.0271943	0.0299078	0.00383802	0.00949357	0	0	0	0	0	0	0	0	0	0.00646174	0	0	0.00236802	0	0	0	0	0	0
BML_09192017_9_75m_scaffold_14769	Bacteria; Proteobacteria; Betaproteobacteria; Rhodocyclales; Thauera	0	0	0	0	0	0	0	0	0	0	0	0	0	0	0	0	0	0	0	0	0	0	0	0	0.00719392	0	0	0	0
BML_05172017_1_5m_scaffold_15813	Bacteria; Proteobacteria; Betaproteobacteria; Rhodocyclales; unknown	0	0	0	0	0	0	0	0	0	0	0	0	0.00218425	0.00779142	0	0.00322417	0.00560144	0.0038649	0.00296046	0.0024958	0	0.00149273	0	0	0	0	0	0	0
BML_06152017_9_75_scaffold_17551	Bacteria; Proteobacteria; Betaproteobacteria; Rhodocyclales; unknown	0	0	0	0.00117694	0	0	0	0	0	0	0	0	0	0.0021974	0	0.00182701	0.00255503	0.00163643	0	0.00200886	0	0	0	0	0	0	0	0	0
BML_07062017_9_25m_scaffold_4677	Bacteria; Proteobacteria; Betaproteobacteria; Rhodocyclales; unknown	0.00572951	0.00504087	0.00464467	0.00820444	0	0.00627373	0	0	0.0034364	0.00284326	0.00293767	0.00638112	0.00985269	0.0109878	0.0111554	0.00935392	0.014882	0.00833386	0.00711107	0.0118351	0	0.00507124	0.00515547	0	0.00143009	0	0	0.00112093	0
BML_07122017_9_5m_scaffold_241	Bacteria; Proteobacteria; Betaproteobacteria; Rhodocyclales; unknown	0	0	0	0	0	0	0	0	0	0	0	0	0	0	0	0	0	0	0	0.0299594	0	0	0.00652724	0.0200821	0	0	0	0	0
BML_08012017_9_75m_scaffold_3512	Bacteria; Proteobacteria; Betaproteobacteria; Rhodocyclales; unknown	0	0	0	0.00324443	0	0	0	0.00394966	0	0.00135053	0	0	0	0	0	0	0	0	0	0.0146673	0	0	0.00449561	0.017001	0	0	0	0	0
BML_08182015_6_5m_scaffold_27118	Bacteria; Proteobacteria; Betaproteobacteria; Rhodocyclales; unknown	0	0.00221193	0	0.00139796	0	0	0	0	0	0	0	0	0	0	0	0	0	0	0	0	0	0	0	0	0	0	0	0	0
BML_09012016_9m_scaffold_45193	Bacteria; Proteobacteria; Betaproteobacteria; Rhodocyclales; unknown	0	0	0	0.00193224	0	0	0	0	0	0.00244702	0	0	0	0	0.00308841	0.00255725	0.00324625	0.00230341	0	0	0	0	0	0	0	0	0	0	0
BML_02172017_0m_scaffold_12149	Bacteria; Proteobacteria; Betaproteobacteria; Rhodocyclales; unknown; Rhodocyclaceae bacterium PG1-Ca6	0	0	0	0	0	0	0	0	0	0	0.00185784	0	0	0.00277038	0.0043144	0.00212845	0.00417947	0.00165085	0	0	0	0	0	0	0	0	0	0	0
BML_02172017_9_0m_scaffold_4496	Bacteria; Proteobacteria; Betaproteobacteria; Rhodocyclales; unknown; Rhodocyclaceae bacterium PG1-Ca6	0	0	0	0.00249989	0	0	0	0	0	0	0.00101239	0	0.00763483	0.00303066	0.00463004	0.00309918	0.00546861	0.00428277	0	0.00277888	0	0	0.00163217	0	0	0	0	0	0
BML_05172017_1_5m_scaffold_3082	Bacteria; Proteobacteria; Betaproteobacteria; Rhodocyclales; unknown; Rhodocyclaceae bacterium PG1-Ca6	0	0	0	0.00580102	0	0.00578881	0	0	0.00205253	0.00415865	0.00233965	0.00319356	0.00539517	0.0073702	0.00715475	0.00637121	0.0101496	0.00542168	0.00466215	0.00491075	0	0	0.00341298	0	0	0	0	0	0
BML_05172017_8_0m_scaffold_3838	Bacteria; Proteobacteria; Betaproteobacteria; Rhodocyclales; unknown; Rhodocyclaceae bacterium PG1-Ca6	0.00517167	0.00684183	0.00827746	0.0110971	0	0.00815361	0.00614877	0	0.00593821	0.00673449	0.00455347	0.0061854	0.0170625	0.00999882	0.0151597	0.016824	0.0253069	0.0116319	0.0132064	0.0151968	0	0.00509797	0.00655406	0.00420078	0.00218564	0	0	0	0
BML_05172017_9_9m_scaffold_9629	Bacteria; Proteobacteria; Betaproteobacteria; Rhodocyclales; unknown; Rhodocyclaceae bacterium PG1-Ca6	0	0	0	0	0	0	0	0	0	0	0	0	0	0.00302129	0.00474211	0.00349124	0.00723796	0.00248515	0	0.00229972	0	0	0	0	0	0	0	0	0
BML_06132017_6_25m_scaffold_6157	Bacteria; Proteobacteria; Betaproteobacteria; Rhodocyclales; unknown; Rhodocyclaceae bacterium PG1-Ca6	0.00354586	0.00263437	0	0.00388522	0	0	0	0	0.00133506	0.00207891	0.00235539	0	0	0.00387318	0.00603785	0.00466588	0.00941456	0.00610308	0.00311897	0.00513478	0	0.00198777	0	0	0.00131056	0	0	0	0
BML_08182015_1_5m_scaffold_26839	Bacteria; Proteobacteria; Betaproteobacteria; Rhodocyclales; unknown; Rhodocyclaceae bacterium PG1-Ca6	0	0	0	0	0	0	0	0	0	0	0	0	0	0	0	0.00187223	0	0	0	0	0	0	0	0	0	0	0	0	0
BML_07062017_9_25m_scaffold_32512	Bacteria; Proteobacteria; Betaproteobacteria; Rhodocyclales; unknown; RIFCSPLOWO2_02_FULL_Rhodocyclales_63_24_curated	0	0	0.0128681	0.00870755	0	0	0.00384048	0.00276883	0	0.00158526	0	0	0	0	0	0	0	0	0	0	0	0	0	0	0	0	0	0	0
BML_02132018_6_5m_scaffold_18389	Bacteria; Proteobacteria; Betaproteobacteria; unknown; unknown	0	0	0	0.00239156	0	0	0	0	0	0	0	0	0	0	0	0.00206358	0	0.00418801	0.00229111	0	0.00111448	0	0	0	0.000844053	0.00244578	0.00406361	0.00377328	0
BML_02132018_6_5m_scaffold_23806	Bacteria; Proteobacteria; Betaproteobacteria; unknown; unknown	0	0	0	0.00210848	0	0	0	0	0.00180701	0	0	0	0	0	0	0	0	0.00154776	0	0	0	0	0	0	0	0.00409311	0.00840333	0.00393972	0
BML_08042016_6_5m_scaffold_12435	Bacteria; Proteobacteria; Betaproteobacteria; unknown; unknown	0	0.00247545	0	0.00571077	0	0.00596314	0	0	0	0	0	0	0	0	0	0	0	0	0	0	0	0	0	0	0.00204607	0	0.00226864	0.00491104	0
BML_02172017_0m_scaffold_326	Bacteria; Proteobacteria; Deltaproteobacteria; Bdellovibrionales	0	0	0	0	0	0	0	0	0	0	0.0112583	0.0260646	0.0135908	0	0	0	0	0	0	0	0	0	0	0	0	0	0	0.00173494	0
BML_08042016_7_5m_scaffold_31197	Bacteria; Proteobacteria; Deltaproteobacteria; Bdellovibrionales; Bdellovibrio; Bdellovibrio bacteriovorus	0	0	0	0	0	0	0.0147551	0.00334551	0	0	0	0	0	0	0	0	0	0	0	0	0	0	0	0	0	0	0	0	0
BML_08012017_9_75m_scaffold_2291	Bacteria; Proteobacteria; Deltaproteobacteria; unknown; unknown; GWB2_Geobacteraceae_52_12_curated	0	0	0	0	0	0	0	0	0	0	0	0	0	0	0	0	0	0	0	0	0	0	0.00362315	0.0163827	0	0	0	0	0
BML_05172017_9_9m_scaffold_29736	Bacteria; Proteobacteria; Epsilonproteobacteria; Campylobacterales; Sulfuricurvum; Candidatus Sulfuricurvum sp. RIFRC-1	0	0	0	0	0	0	0	0	0	0	0	0	0	0	0	0.00153622	0.00643281	0	0	0	0	0	0	0	0	0	0	0	0.000416527
BML_02172017_9_0m_scaffold_11934	Bacteria; Proteobacteria; Epsilonproteobacteria; Campylobacterales; Sulfuricurvum; Sulfuricurvum kujiense	0	0	0	0	0	0	0	0	0	0	0	0	0.0115081	0	0.00246627	0.00155054	0.00319835	0	0	0	0	0	0	0	0	0	0	0	0.000793422
BML_02172017_9_0m_scaffold_6492	Bacteria; Proteobacteria; Epsilonproteobacteria; Campylobacterales; unknown	0	0.00208891	0.00953798	0.00150977	0	0	0.00597387	0.00715501	0	0	0.00104114	0.00237365	0.014715	0	0.00250386	0.00253566	0.00392022	0	0	0.00314975	0	0	0	0	0	0	0	0	0
BML_02132018_6_5m_scaffold_26977	Bacteria; Proteobacteria; Gamma	0	0	0	0.00242042	0	0	0	0.00466656	0.00228266	0.00224214	0	0	0	0	0	0	0	0	0	0.00158952	0.00426408	0	0	0.00303984	0.00175357	0.00367468	0.00169964	0.003164	0
BML_07062017_9_25m_scaffold_26828	Bacteria; Proteobacteria; Gamma	0	0	0	0.00366511	0.00318132	0	0	0	0.00205411	0	0	0	0	0	0	0	0	0	0	0	0	0	0	0	0.000554089	0.00169052	0	0.000866957	0
BC_09192017_0_5m_scaffold_105782	Bacteria; Proteobacteria; Gamma	0	0	0	0	0	0	0	0	0	0	0	0	0	0	0	0	0	0	0	0	0	0	0	0	0	0	0	0	0.00194316
BML_05172017_1_5m_scaffold_486	Bacteria; Proteobacteria; Gammaproteobacteria	0	0	0	0	0	0	0	0	0	0	0	0	0	0.0120307	0.00519415	0	0	0	0	0	0	0	0	0	0	0	0.00089719	0	0
BML_07062017_9_25m_scaffold_26884	Bacteria; Proteobacteria; Gammaproteobacteria	0.00440827	0.00717636	0.00591355	0.0300533	0.00664628	0.00916585	0.0163835	0.011	0.0100791	0.00995605	0	0	0	0	0	0	0	0	0	0	0	0	0	0	0.00447986	0.00257123	0.00230642	0.00182206	0
BML_08042016_1_5m_scaffold_26362	Bacteria; Proteobacteria; Gammaproteobacteria	0	0	0	0.00344776	0.00666627	0	0	0	0.00200057	0.00216215	0	0	0	0	0	0	0	0	0	0	0	0	0	0	0	0	0	0	0
BML_08042016_6_5m_scaffold_1951	Bacteria; Proteobacteria; Gammaproteobacteria	0.00589215	0.0181476	0.155657	0	0.00518557	0.0250559	0.224531	0.328116	0.00245898	0.00524944	0	0	0	0	0	0	0	0	0	0	0	0	0	0	0	0	0	0	0
BML_08182015_6_5m_scaffold_31097	Bacteria; Proteobacteria; Gammaproteobacteria	0	0.00291853	0	0.00243943	0	0	0	0	0	0	0	0	0	0	0	0	0	0	0	0	0	0	0	0	0	0	0	0	0
BML_09012016_9m_scaffold_16683	Bacteria; Proteobacteria; Gammaproteobacteria	0	0.00386925	0.00445776	0.0193918	0.00321017	0.00705333	0.00974129	0	0.0116597	0.00993947	0	0	0	0	0	0	0	0	0	0	0.00200642	0.00300897	0	0	0.00785071	0.00445609	0.00181909	0.00107429	0
BML_08042016_1_5m_scaffold_1941	Bacteria; Proteobacteria; Gammaproteobacteria; Alteromonadales; Idiomarina	0.00555524	0.00589855	0.00378124	0.00141633	0.015119	0.0123707	0.00666125	0.0106256	0.00548998	0.00526835	0	0	0	0	0	0	0	0	0	0	0	0	0	0	0	0	0	0	0
BML_09012016_5m_scaffold_30607	Bacteria; Proteobacteria; Gammaproteobacteria; Chromatiales; unknown	0	0	0.00338604	0.0122045	0	0	0.00316292	0	0.00776918	0.00304194	0	0	0	0	0	0	0.00176782	0	0	0	0	0	0	0	0	0	0.000941243	0	0
BML_02172017_9_0m_scaffold_85	Bacteria; Proteobacteria; Gammaproteobacteria; Methylococcales	0	0	0.00615316	0	0	0	0	0	0.00845457	0.00623866	0	0	0.0278497	0	0	0	0	0	0	0	0	0	0	0	0	0	0	0.00138677	0
BC_09192017_0_5m_scaffold_8174	Bacteria; Proteobacteria; Gammaproteobacteria; Methylococcales	0	0	0	0	0	0	0	0	0	0	0	0	0	0	0	0	0	0	0	0	0	0	0	0	0	0	0	0	0.00496928
BML_10242017_9_75m_scaffold_435	Bacteria; Proteobacteria; Gammaproteobacteria; Methylococcales	0.0075167	0.0230118	0.0405008	0.0126856	0.00589838	0.00163481	0.0101543	0.00348262	0.00165545	0.00762047	0	0	0	0	0	0	0	0	0	0	0	0	0	0	0.00784498	0.0422699	0.0111242	0.0139948	0
BML_02132018_6_5m_scaffold_14932	Bacteria; Proteobacteria; Gammaproteobacteria; Methylococcales; Methylobacter; Methylobacter tundripaludum	0	0	0	0.00418464	0	0	0.0100074	0.00913946	0	0	0	0	0	0	0	0	0	0	0	0	0	0	0	0	0	0	0	0.00191572	0
BML_05172017_7_5m_scaffold_11261	Bacteria; Proteobacteria; Gammaproteobacteria; Methylococcales; Methylobacter; Methylobacter tundripaludum	0	0	0	0	0	0	0	0	0	0	0	0	0	0.0043433	0.00774305	0.00369643	0.00464501	0.00153872	0	0	0	0	0	0	0	0	0	0.000923439	0
BML_05172017_9_9m_scaffold_6544	Bacteria; Proteobacteria; Gammaproteobacteria; Methylococcales; Methylobacter; Methylobacter tundripaludum	0	0	0	0	0	0	0	0	0	0	0.00132983	0	0	0.00429823	0.00572261	0.00264911	0.00705125	0.00178574	0	0	0	0	0	0	0	0	0	0.00150283	0
BML_05172017_9_9m_scaffold_28185	Bacteria; Proteobacteria; Gammaproteobacteria; Methylococcales; Methylobacter; Methylobacter tundripaludum	0	0	0	0	0	0	0	0	0	0	0.00181415	0	0	0.00385717	0.00193067	0.00373385	0.00640764	0	0	0	0	0	0	0	0	0	0	0	0
BML_06132017_6_25m_scaffold_702	Bacteria; Proteobacteria; Gammaproteobacteria; Methylococcales; Methylobacter; Methylobacter tundripaludum	0	0	0	0	0	0	0	0	0	0	0.00267485	0	0	0	0	0	0	0.0152203	0.00653165	0.00979137	0	0	0.00613233	0.0325009	0	0	0.00119377	0.00155484	0
BML_02132018_0_5m_scaffold_608	Bacteria; Proteobacteria; Gammaproteobacteria; Methylococcales; Methylobacter; Methylobacter tundripaludum	0	0	0	0	0	0	0	0	0	0	0	0	0	0	0	0	0	0	0	0	0	0	0	0	0	0	0.0121212	0.0253887	0
BML_08182015_8_5m_scaffold_47671	Bacteria; Proteobacteria; Gammaproteobacteria; Methylococcales; Methylobacter; Methylobacter tundripaludum	0	0.00340615	0.00895368	0	0	0	0	0	0.00128296	0.00143634	0	0	0	0	0	0	0	0.0106535	0.00405618	0	0	0	0	0	0	0	0	0	0
BML_07122017_9_5m_scaffold_1892	Bacteria; Proteobacteria; Gammaproteobacteria; Methylococcales; Methylobacter; Methylobacter tundripaludum	0	0	0	0	0	0	0	0	0	0	0.00331149	0.00354225	0.00226405	0	0	0	0	0.0177895	0.0144428	0.0126918	0	0.0015477	0.00733049	0.0326211	0	0	0.00191823	0.00171499	0
BML_07122017_9_5m_scaffold_4733	Bacteria; Proteobacteria; Gammaproteobacteria; Methylococcales; Methylobacter; Methylobacter tundripaludum	0	0	0	0	0	0	0	0	0	0	0.00130518	0	0	0	0	0	0	0.00889632	0.00572061	0.00572669	0	0	0.00285128	0.0123731	0	0	0	0	0
BML_09012016_9m_scaffold_40919	Bacteria; Proteobacteria; Gammaproteobacteria; Methylococcales; Methylobacter; Methylobacter tundripaludum	0	0.003506	0	0.00833944	0	0	0.0169408	0.00747346	0	0.00710651	0	0	0	0	0	0	0.00153129	0	0	0	0	0	0	0.0028976	0	0	0	0.00163223	0
BML_09012016_5m_scaffold_23102	Bacteria; Proteobacteria; Gammaproteobacteria; Methylococcales; Methylomicrobium	0	0	0.00188585	0	0	0	0	0	0.00600958	0.00406246	0	0	0.00416043	0	0	0	0	0	0	0	0	0	0	0	0	0	0	0.000632797	0
BML_09012016_9m_scaffold_50844	Bacteria; Proteobacteria; Gammaproteobacteria; Pseudomonadales	0	0	0	0	0	0	0	0	0	0.00340206	0	0	0	0	0	0	0	0	0	0	0	0	0	0	0	0	0	0	0
BML_02132018_6_5m_scaffold_14911	Bacteria; Proteobacteria; Gammaproteobacteria; unknown; unknown	0	0	0	0	0	0	0	0	0	0	0	0	0	0	0	0	0	0	0	0	0	0	0	0	0.00229003	0.0062289	0.0033896	0.00396581	0
BML_07062017_9_25m_scaffold_11928	Bacteria; Proteobacteria; Gammaproteobacteria; unknown; unknown	0	0.0050343	0.00338408	0.0210535	0.00455008	0.00442182	0.014214	0.00901068	0.00527974	0.00311173	0	0	0	0	0	0	0	0	0	0	0	0	0	0	0.00341261	0.00269535	0.00151419	0.00102584	0
BML_07062017_9_25m_scaffold_3973	Bacteria; Proteobacteria; Gammaproteobacteria; unknown; unknown	0	0.00233247	0	0.013351	0	0.00987643	0.0111906	0.00400765	0	0	0	0	0	0	0	0	0	0	0	0	0	0	0	0	0	0	0	0	0
BML_09012016_5m_scaffold_16809	Bacteria; Proteobacteria; Gammaproteobacteria; unknown; unknown	0	0	0.00466971	0	0	0	0	0	0.00391121	0.00185555	0	0	0	0	0	0	0	0	0	0	0	0	0	0	0.000666892	0	0	0	0
BML_10242017_9_75m_scaffold_19120	Bacteria; Proteobacteria; Gammaproteobacteria; unknown; unknown	0	0	0	0	0	0	0	0.00332263	0	0	0	0	0	0	0	0	0	0	0	0	0	0	0	0	0.00202219	0.00811565	0.0013706	0.00287315	0
BML_07062017_9_25m_scaffold_2829	Bacteria; Proteobacteria; Gammaproteobacteria; unknown; unknown; Gammaproteobacteria bacterium BRH_c0	0	0.00406208	0.00790494	0.00963807	0.00501221	0.00823137	0.0046824	0.00399978	0.0060984	0.00417512	0	0	0	0	0	0	0	0	0	0	0	0	0	0	0	0.00086031	0	0	0
BML_08042016_6_5m_scaffold_27916	Bacteria; Proteobacteria; Gammaproteobacteria; unknown; unknown; Gammaproteobacteria bacterium BRH_c0	0	0.00212147	0	0.00187732	0	0.00599212	0	0	0	0.000999683	0	0	0	0	0	0	0	0	0	0	0	0	0	0	0	0	0	0	0
BML_09012016_5m_scaffold_36232	Bacteria; Proteobacteria; Gammaproteobacteria; unknown; unknown; RBG_16_Gammaproteobacteria_51_14_curated	0.00196283	0	0	0.00891193	0	0	0	0	0.00786541	0.0019286	0	0	0	0	0	0	0	0	0	0	0	0	0	0	0	0	0	0	0
BML_02132018_6_5m_scaffold_34500	Bacteria; Proteobacteria; Gammaproteobacteria; unknown; unknown; RIFCSPLOWO2_02_FULL_Gammaproteobacteria_57_10_curated	0	0	0	0	0	0	0	0	0	0	0	0	0	0	0	0	0	0	0	0	0.00164258	0.00185337	0	0	0	0	0.00086336	0.00186852	0
BML_08022017_6_5m_scaffold_7879	Bacteria; Proteobacteria; Gammaproteobacteria; unknown; unknown; RIFCSPLOWO2_02_FULL_Gammaproteobacteria_57_10_curated	0	0	0	0	0	0	0	0	0	0	0	0	0	0	0	0	0	0	0	0	0	0.00598442	0	0	0.00125453	0.00227608	0.0010024	0.00082189	0
BML_08022017_1_5m_scaffold_233	Bacteria; Verrucomicrobia	0	0	0	0	0	0	0	0	0	0	0	0	0	0	0	0	0	0	0	0.00192711	0.0166517	0.00978482	0.0062123	0.00918082	0.00464763	0.0125999	0.00333571	0.00282156	0
BML_09192017_9_75m_scaffold_165	Bacteria; Verrucomicrobia	0	0	0	0.00657599	0	0	0	0	0	0	0	0	0	0	0	0	0	0	0	0	0.00515102	0.00562636	0.00602925	0.00393881	0.0104747	0.00748733	0.00459753	0.00212003	0
BC_09192017_0_5m_scaffold_169	Bacteria; Verrucomicrobia; Opitutae	0	0	0	0	0	0	0	0	0	0	0	0	0	0	0	0	0	0	0	0	0	0	0	0	0	0	0	0	0.00586016
BC_09192017_0_5m_scaffold_971	Bacteria; Verrucomicrobia; Opitutae	0	0	0	0	0	0	0	0	0	0	0	0	0	0	0	0	0	0	0	0	0	0	0	0	0	0	0	0	0.0116593
BML_09192017_9_75m_scaffold_939	Bacteria; Verrucomicrobia; Opitutae	0.0066704	0.00480384	0	0	0	0	0	0	0.00765061	0.00809771	0	0	0	0	0	0	0	0	0	0	0	0	0	0	0.00868159	0.0104237	0.00415926	0.00272854	0
BC_09192017_0_5m_scaffold_5589	Bacteria; Verrucomicrobia; Opitutae; Opitutales; Opitutus; Opitutus terrae	0	0	0	0	0	0	0	0	0	0	0	0	0	0	0	0	0	0	0	0	0	0	0	0	0	0	0	0	0.00393469
BML_02132018_0_5m_scaffold_81	Bacteria; Verrucomicrobia; Opitutae; Opitutales; Opitutus; Opitutus terrae	0	0	0	0.00723103	0	0	0.00396295	0.0053967	0	0	0.0060274	0.00616812	0	0.00183981	0.00201146	0.0034603	0.00246658	0.00178023	0.00758128	0.00216727	0.00523093	0.00465475	0.00404807	0.00443785	0.0061499	0.00768104	0.0125256	0.00994456	0
BML_08022017_1_5m_scaffold_4404	Bacteria; Verrucomicrobia; Opitutae; Opitutales; Opitutus; Opitutus terrae	0	0	0	0.00268625	0	0	0	0	0	0	0.00260319	0.00391905	0	0	0	0.00240897	0	0	0.00265549	0	0.00300677	0.00161909	0.00207632	0	0.0025591	0.00409038	0.0054453	0.00537466	0
BML_08042016_7_5m_scaffold_27048	Bacteria; Verrucomicrobia; Opitutae; Opitutales; Opitutus; Opitutus terrae	0	0	0	0.00241703	0	0	0.00292766	0	0	0	0	0	0	0	0	0	0	0	0	0	0	0	0	0	0	0	0.00146811	0.00141102	0
BML_10242017_9_75m_scaffold_13106	Bacteria; Verrucomicrobia; Opitutae; Opitutales; Opitutus; Opitutus terrae	0	0	0	0.00406786	0	0	0	0	0	0	0.00279954	0	0	0.00175768	0	0.00101135	0	0	0.0035176	0	0.00168107	0.00184396	0	0	0.0027861	0.00426038	0.00456091	0.00454294	0
BML_02132018_6_5m_scaffold_48284	Bacteria; Verrucomicrobia; Spartobacteria; unknown; Chthoniobacter; Chthoniobacter flavus	0	0	0	0	0	0	0	0	0	0	0	0	0	0	0	0	0	0	0	0	0.00571322	0.00308216	0.00492269	0	0.00160495	0.00307666	0.000752861	0.0017937	0
BC_09192017_0_5m_scaffold_37066	Bacteria; Verrucomicrobia; unknown; Methylacidiphilales; Methylacidiphilum	0	0	0	0	0	0	0	0	0	0	0	0	0	0	0	0	0	0	0	0	0	0	0	0	0	0	0	0	0.00588246
BML_09012016_5m_scaffold_18953	Bacteria; Verrucomicrobia; Verrucomicrobiae; Verrucomicrobiales; Pedosphaera; Pedosphaera parvula	0	0	0	0	0	0	0	0	0.00758044	0.00296217	0	0	0	0	0	0	0	0	0	0	0	0	0	0	0	0	0	0	0
BML_09012016_5m_scaffold_37248	Bacteria; Verrucomicrobia; Verrucomicrobiae; Verrucomicrobiales; Pedosphaera; Pedosphaera parvula	0	0.00378554	0	0	0	0	0	0	0.0137512	0.0028136	0	0	0	0	0	0	0	0	0	0	0	0	0	0	0	0	0	0	0
BML_09192017_9_75m_scaffold_99	Bacteria; Verrucomicrobia; Verrucomicrobiae; Verrucomicrobiales; Pedosphaera; Pedosphaera parvula	0	0	0	0	0	0	0	0	0	0	0	0	0	0	0	0	0	0.00188686	0.00349957	0.00716907	0.00213944	0.00347553	0.00225781	0	0.0100425	0	0	0	0

## Sheet: SourceData_Fig.S2
Genome bins	BML_08182015_1_5m	BML_08182015_6_5m	BML_08182015_8_5m	BML_07062016_9_25m	BML_09012016_5m	BML_09012016_9m	BML_08042016_1_5m	BML_08042016_6_5m	BML_08042016_7_5m	BML_08042016_9_3m	BML_02172017_0m	BML_02172017_6_5m	BML_02172017_9_0m	BML_05172017_1_5m	BML_05172017_7_5m	BML_05172017_8_0m	BML_05172017_9_9m	BML_06132017_6_25m	BML_06152017_9_75	BML_07122017_9_5m	BML_08012017_8_0m	BML_08012017_9_75m	BML_08022017_1_5m	BML_08022017_6_5m	BML_09192017_9_75m	BML_10242017_9_75m	BML_02132018_0_5m	BML_02132018_6_5m	BC_09192017_0_5m
BML_08182015_8_5m_Actinobacteria_47_30	1.61483	1.63601	1.58602	1.67726	1.75834	1.72322	1.72326	1.67866	1.68259	1.71283										3.47659	2.52936	2.74592	2.62471	2.17757	1.6844	1.65611	1.72521	1.64733
BML_coassembly_Burkholderiales_54_41											1.6078					1.68266							2.32781		2.65883	3.0188		2.53811
BML_08182015_6_5m_Actinobacteria_54_10	1.57815	1.49209				2.9828
BML_08182015_8_5m_Rhodocyclales_64_17			2.26683			2.31996			2.84795	2.94363
BML_02172017_0m_Burkholderiales_65_33				1.89956	1.95777						1.71831	1.89771	1.84595	1.89147	2.07006	1.93403	1.83256	1.79027	1.85399	1.95436					2.80276	2.35362	2.18695	2.24499
BML_08012017_8_0m_Burkholderiales_63_28	2.35952	2.28546	2.56068				2.10522	2.19805		2.18201	1.75693	1.91698				1.85789		1.83017	1.84337	1.84751	1.69694	1.82585	2.01939	1.94768		2.10063	2.0781	2.10865
BML_02132018_0_5m_Burkholderiales_57_34				2.50445																					1.55009	1.53715	1.42345	1.49343
BML_08182015_6_5m_Methylophilales_48_13	2.20345	1.87496		2.43217	1.68958	1.70492		2.01462	2.12834
BML_09192017_9_75m_Methylophilales_57_15				2.39086	2.18547	2.31719																			1.64937	1.83526	1.95808	1.99684
BML_02132018_6_5m_Gemmatimonadetes_65_9					2.24001	2.38617																					1.63927	1.55252
BML_08042016_1_5m_Burkholderiales_56_10					2.16721	2.30849	1.97375				2.15181														2.05515
BML_coassembly_Flavobacteriia_57_10						2.25933
BC_09192017_0_5m_Sphingobacteriia_35_14																													2.25193
BML_08042016_1_5m_Burkholderiales_63_17	2.10821	2.06643			1.7333	1.92245	1.87387													2.03223	2.11699	2.2455			1.83384	1.861
BML_08042016_6_5m_Actinobacteria_47_7					2.0561	2.21769
BML_08012017_9_75m_Actinobacteria_46_22																					2.04362	1.65963		2.18478
BML_02172017_9_0m_Burkholderiales_61_41				1.87201							1.73065	1.87253	1.71631			1.92899	1.89846	1.81964		2.14994		2.15467			2.09195		1.9173	1.80914
BML_07062017_9_25m_Acidobacteria_51_21				1.71477			2.02837																					2.12353
BML_07122017_9_5m_Burkholderiales_62_12																2.06088	1.99464		1.92538	2.06183
BML_coassembly_Actinobacteria_61_16						1.98063
BML_coassembly_Verrucomicrobia_61_24																									1.60642		1.73439	1.96848
BML_08022017_6_5m_Gemmatimonadetes_64_30					1.58807	1.9048														1.63704	1.6561	1.76548	1.69892	1.56752
BML_10242017_9_75m_Methylococcales_57_18		1.82867	1.87485	1.74185		1.75073																			1.60112	1.51484	1.62771	1.66135
BML_coassembly_Idiomarina_50_16						1.85941
BML_09012016_9m_Bacteroidetes_48_21					1.52787	1.48376		1.54753													1.85807		1.62113	1.76603
BML_06152017_9_75_Burkholderiales_61_13											1.69793			1.59947	1.61028	1.54789	1.49391	1.48306	1.70596	1.84646					1.64305
BML_09012016_5m_Acidobacteria_53_32				1.63052	1.40883	1.47135	1.68213																			1.81232	1.84552	1.82169
BML_coassembly_Planctomycetes_68_11					1.65038	1.64124																			1.6317	1.61788		1.83599
BML_08012017_8_0m_Actinobacteria_59_13																					1.81761
BML_05172017_7_5m_Methylophilales_45_34													1.79852	1.51583	1.4655	1.52427	1.55155	1.58472	1.61376	1.67279	1.72843
BML_09192017_9_75m_Actinobacteria_49_10																									1.755
BML_06132017_6_25m_Sphingomonadales_65_26																1.72296		1.2611
BML_coassembly_Gemmatimonadetes_67_19	1.72148	1.66563
BML_08182015_1_5m_Firmicutes_41_16	1.55643	1.57829	1.53801				1.62976	1.71426
BML_coassembly_Planctomycetes_63_11					1.68585	1.6245
BML_coassembly_Planctomycetes_65_12				1.67927	1.65669
BML_coassembly_Verrucomicrobia_58_8																									1.61428	1.64973
BML_coassembly_Betaproteobacteria_59_20																					1.54768	1.6361
BML_10242017_9_75m_Rhodospirillales_67_13																1.57742		1.62722	1.50606							1.36234
BML_08042016_7_5m_Gammaproteobacteria_52_60		1.61144	1.32575			1.45718		1.50522	1.25816	1.40981
BC_09192017_0_5m_Pseudanabaena_biceps_42_8																													1.60472
BC_09192017_0_5m_Planktothrix_agardhii_40_12																													1.59383
BML_05172017_1_5m_Sphingobacteriales_36_7														1.45558	1.53191	1.58638
BML_08012017_9_75m_Methylococcales_49_10																		1.54609		1.53534		1.57338
BML_05172017_7_5m_Burkholderiales_55_58					1.43428	1.57055					1.19475	1.21854	1.37428	1.20606	1.20223	1.15082	1.22785	1.26631	1.24768	1.37224	1.56341	1.47063
BML_coassembly_Verrucomicrobia_62_17																							1.55574			1.56901
BML_coassembly_Deltaproteobacteria_51_8																						1.55773
BML_coassembly_Bacteroidetes_48_14							1.47555	1.52957																	1.39746	1.45006	1.50966	1.50788
BML_coassembly_Flavobacterium_34_15																				1.52623
BML_coassembly_Bacteroidetes_48_43																					1.43806	1.47716	1.41756	1.51111	1.43257
BML_coassembly_Gammaproteobacteria_60_14				1.50824
BML_02132018_6_5m_Methylococcales_46_28																											1.4921	1.31923
BML_coassembly_Verrucomicrobia_63_11																									1.45339
BML_02132018_0_5m_Bacteroidetes_38_8																											1.4213	1.4493
BML_06132017_6_25m_Caulobacterales_68_29																1.43797		1.23025
BML_coassembly_Bacteroidetes_40_12				1.43586
BML_07062017_9_25m_Parvibaculum_64_19				1.43271
BC_09192017_0_5m_Methylocystis_60_5																													1.42849
BML_08042016_6_5m_Bacteroidetes_39_8								1.41078
BML_coassembly_Alphaproteobacteria_39_23															1.40387	1.38115
BML_02132018_6_5m_Pelagibacter_30_24																											1.38471	1.38448
BML_06132017_6_25m_Actinobacteria_69_19																		1.38283
BML_09192017_9_75m_Actinobacteria_48_14																									1.36954
BML_02172017_9_0m_Methylococcales_41_9													1.35671
BML_coassembly_Deltaproteobacteria_39_22											1.34273	1.32707

## Sheet: SourceData_Fig.S7
BML_10242017_9_75m_scaffold_8455	3665	2
BML_10242017_9_75m_scaffold_7942	3817	2
BML_10242017_9_75m_scaffold_5664	4742	14
BML_10242017_9_75m_scaffold_1883	9247	30
BML_10242017_9_75m_scaffold_32655	1362	6
BML_10242017_9_75m_scaffold_431	22715	44
BML_10242017_9_75m_scaffold_6755	4865	6
BML_10242017_9_75m_scaffold_717	18618	56
BML_10242017_9_75m_scaffold_256	35147	64
BML_10242017_9_75m_scaffold_48	66537	166
BML_10242017_9_75m_scaffold_13745	2624	4
BML_10242017_9_75m_scaffold_23782	1738	2
BML_10242017_9_75m_scaffold_308	66054	138
BML_10242017_9_75m_scaffold_3644	6180	12
BML_10242017_9_75m_scaffold_2372	8034	12
BML_10242017_9_75m_scaffold_143	42612	122
BML_10242017_9_75m_scaffold_1694	9918	22
BML_10242017_9_75m_scaffold_31	77528	208
BML_10242017_9_75m_scaffold_463	23707	66
BML_10242017_9_75m_scaffold_34587	1300	6
BML_10242017_9_75m_scaffold_264	30651	88
BML_10242017_9_75m_scaffold_45415	1050	0
BML_10242017_9_75m_scaffold_8758	3582	0
BML_10242017_9_75m_scaffold_100	47108	144
BML_10242017_9_75m_scaffold_3339	6521	8
BML_10242017_9_75m_scaffold_9897	6207	10
BML_10242017_9_75m_scaffold_1098	12805	24
BML_10242017_9_75m_scaffold_271	40831	99
BML_10242017_9_75m_scaffold_17531	2187	6
BML_10242017_9_75m_scaffold_7758	4353	4
BML_10242017_9_75m_scaffold_4319	5571	10
BML_10242017_9_75m_scaffold_2057	10111	16
BML_10242017_9_75m_scaffold_944	14121	16
BML_10242017_9_75m_scaffold_436	22635	48
BML_10242017_9_75m_scaffold_203	35307	112
BML_10242017_9_75m_scaffold_608	18617	44
BML_10242017_9_75m_scaffold_41778	1122	2
BML_10242017_9_75m_scaffold_404	38612	98
BML_10242017_9_75m_scaffold_175	44115	120
BML_10242017_9_75m_scaffold_997	16396	30
BML_10242017_9_75m_scaffold_81	53245	122
BML_10242017_9_75m_scaffold_31299	1409	2
BML_10242017_9_75m_scaffold_6566	5040	6
BML_10242017_9_75m_scaffold_5972	4601	6
BML_10242017_9_75m_scaffold_309	27661	70
BML_10242017_9_75m_scaffold_20226	2780	4
BML_10242017_9_75m_scaffold_79	54627	172
BML_10242017_9_75m_scaffold_2843	7200	26
BML_10242017_9_75m_scaffold_13674	2634	2
BML_10242017_9_75m_scaffold_40446	1385	2
BML_10242017_9_75m_scaffold_4452	8738	16
BML_10242017_9_75m_scaffold_9383	3740	8
BML_10242017_9_75m_scaffold_761	16243	74
BML_10242017_9_75m_scaffold_47653	1012	0
BML_10242017_9_75m_scaffold_35294	1280	2
BML_10242017_9_75m_scaffold_6497	4356	0
BML_10242017_9_75m_scaffold_93	49216	114
BML_10242017_9_75m_scaffold_18628	3508	0
BML_10242017_9_75m_scaffold_5642	7182	10
BML_10242017_9_75m_scaffold_161	38734	138
BML_10242017_9_75m_scaffold_9497	3388	13
BML_10242017_9_75m_scaffold_21656	1866	0
BML_10242017_9_75m_scaffold_644	18016	66
BML_10242017_9_75m_scaffold_110	94717	186
BML_10242017_9_75m_scaffold_304	52290	123
BML_10242017_9_75m_scaffold_15093	2450	2
BML_10242017_9_75m_scaffold_48108	1004	2
BML_10242017_9_75m_scaffold_1310	11438	40
BML_10242017_9_75m_scaffold_1633	16482	40
BML_10242017_9_75m_scaffold_42	71672	207
BML_10242017_9_75m_scaffold_35244	1480	2
BML_10242017_9_75m_scaffold_7750	3880	13
BML_10242017_9_75m_scaffold_568	44580	134
BML_10242017_9_75m_scaffold_442	22407	60
BML_10242017_9_75m_scaffold_138	90275	279
BML_10242017_9_75m_scaffold_1998	8904	21
BML_10242017_9_75m_scaffold_714	17332	40
BML_10242017_9_75m_scaffold_12049	2880	2
BML_10242017_9_75m_scaffold_6069	4554	4
BML_10242017_9_75m_scaffold_53059	1187	0
BML_10242017_9_75m_scaffold_10062	4782	8
BML_10242017_9_75m_scaffold_246	33246	66
BML_10242017_9_75m_scaffold_34567	1301	0
BML_10242017_9_75m_scaffold_415	31385	52
BML_10242017_9_75m_scaffold_23017	2118	0
BML_10242017_9_75m_scaffold_1873	9275	32
BML_10242017_9_75m_scaffold_37	130032	288
BML_10242017_9_75m_scaffold_17135	2226	9
BML_10242017_9_75m_scaffold_1045	21057	48
BML_10242017_9_75m_scaffold_838	15279	28
BML_10242017_9_75m_scaffold_645	18225	58
BML_10242017_9_75m_scaffold_96	72543	232
BML_10242017_9_75m_scaffold_2480	7835	10
BML_10242017_9_75m_scaffold_267	30484	79
BML_10242017_9_75m_scaffold_1877	9261	22
BML_10242017_9_75m_scaffold_11661	2953	2
BML_10242017_9_75m_scaffold_5522	4816	4
BML_10242017_9_75m_scaffold_11403	3242	0
BML_10242017_9_75m_scaffold_435	22649	70
BML_10242017_9_75m_scaffold_44532	1066	2
BML_10242017_9_75m_scaffold_40742	1145	2
BML_10242017_9_75m_scaffold_24	93616	211
BML_10242017_9_75m_scaffold_11696	2946	5
BML_10242017_9_75m_scaffold_580	23795	62
BML_10242017_9_75m_scaffold_1763	11412	20
BML_10242017_9_75m_scaffold_375	24502	44
BML_10242017_9_75m_scaffold_28482	2330	6
BML_10242017_9_75m_scaffold_19	106611	255
BML_10242017_9_75m_scaffold_874	14774	46
BML_10242017_9_75m_scaffold_85	52156	138
BML_10242017_9_75m_scaffold_10973	3071	2
BML_10242017_9_75m_scaffold_12940	2740	6
BML_10242017_9_75m_scaffold_697	16944	52
BML_10242017_9_75m_scaffold_5589	4781	17
BML_10242017_9_75m_scaffold_17423	2197	4
BML_10242017_9_75m_scaffold_356	25127	82
BML_10242017_9_75m_scaffold_5127	7618	8
BML_10242017_9_75m_scaffold_40546	1150	2
BML_10242017_9_75m_scaffold_14716	5968	16
BML_10242017_9_75m_scaffold_1155	23970	64
BML_10242017_9_75m_scaffold_35719	1267	14
BML_10242017_9_75m_scaffold_515	20533	54
BML_10242017_9_75m_scaffold_5369	5190	24
BML_10242017_9_75m_scaffold_26806	1585	5
BML_10242017_9_75m_scaffold_20576	1944	6
BML_10242017_9_75m_scaffold_3161	6755	8
BML_10242017_9_75m_scaffold_7699	3901	6
BML_10242017_9_75m_scaffold_1596	11289	30

## Sheet: SourceData_Fig.S13
BML and BML_S				LM				CB
Sample	Bacterial	Phage-associated		Sample	Bacteria	Phage-associated		Sample	Bacteria	Phage-associated
BML_08182015_1_5m	0.18216	0.81784		LakMenE07Oct09ns	81.2217	34.8683		CBE02Aug07	0.422815	0.577185
BML_08182015_6_5m	0.798054	0.201946		LakMenEpi14Sep09	4.14013	33.8864		CBH20Aug07	0.37104	0.62896
BML_08182015_8_5m	0.572765	0.427235		LakMenEpi13Oct10	5.63304	41.8609		CBH10Sep07	0.12276	0.87724
BML_07062016_9_25m	0.99213	0.00787013		LakMenEpi20Jul12	37.8964	147.293		CBE16Oct07	0.297498	0.702502
BML_09012016_5m	0.797152	0.202848		LakMenEpi29Jun12	52.2155	91.2186		CBE23Oct07	0.626589	0.373411
BML_09012016_9m	0.639931	0.360069						CBE06Nov07	0.260036	0.739964
BML_08042016_1_5m	0.425321	0.574679						CBH01Aug08	0.596053	0.403947
BML_08042016_6_5m	0.0820172	0.917983						CBH12Aug08	0.711091	0.288909
BML_08042016_7_5m	0.312737	0.687263						CBH25Aug08	0.241824	0.758176
BML_08042016_9_3m	0.49253	0.50747						CBE17Sep08	0.357725	0.642275
BML_02172017_0m	0.451092	0.548908						CBE24Aug09	0.187496	0.812504
BML_02172017_6_5m	0.150803	0.849197
BML_02172017_9_0m	0.708045	0.291955
BML_05172017_1_5m	0.29881	0.70119
BML_05172017_7_5m	0.142848	0.857152
BML_05172017_8_0m	0.274311	0.725689
BML_05172017_9_9m	0.32476	0.67524
BML_06132017_6_25m	0.586611	0.413389
BML_06152017_9_75	0.601078	0.398922
BML_07122017_9_5m	0.616497	0.383503
BML_08022017_1_5m	0.197688	0.802312
BML_08022017_6_5m	0.413507	0.586493
BML_08012017_8_0m	0.722176	0.277824
BML_08012017_9_75m	0.870415	0.129585
BML_09192017_9_75m	0.995434	0.00456598
BML_10242017_9_75m	0.996775	0.00322542
BML_02132018_0_5m	0.992801	0.00719904
BML_02132018_6_5m	0.993774	0.00622589
BML_S_09192017_0_5m	0.330355	0.669645

## Sheet: SourceData_Fig.S14
Codon	Frequence	Genome	With tRNA encoded?		Codon	Frequence	Genome	With tRNA encoded?
TCA	0.0136211	BML_phage_scaffold_3	No		ATG	0.0205105	BML_phage_scaffold_3	Yes
AAT	0.051469	BML_phage_scaffold_3	No		ATC	0.0105182	BML_phage_scaffold_3	Yes
AAC	0.020493	BML_phage_scaffold_3	No		ACC	0.00960662	BML_phage_scaffold_3	Yes
GTT	0.0321331	BML_phage_scaffold_3	No		TCC	0.0068193	BML_phage_scaffold_3	Yes
GCT	0.0187925	BML_phage_scaffold_3	No		GCA	0.0190029	BML_phage_scaffold_3	Yes
TCT	0.0388823	BML_phage_scaffold_3	No		TTA	0.0300645	BML_phage_scaffold_3	Yes
GGG	0.00808148	BML_phage_scaffold_3	No		GTA	0.0207384	BML_phage_scaffold_3	Yes
AGG	0.00667905	BML_phage_scaffold_3	No		GAA	0.0609354	BML_phage_scaffold_3	Yes
CTT	0.013586	BML_phage_scaffold_3	No		TTC	0.0125342	BML_phage_scaffold_3	Yes
GCG	0.00695954	BML_phage_scaffold_3	No		CAA	0.0259098	BML_phage_scaffold_3	Yes
GGA	0.0225966	BML_phage_scaffold_3	No		TAC	0.0105708	BML_phage_scaffold_3	Yes
AGT	0.0100624	BML_phage_scaffold_3	No		GAC	0.0149534	BML_phage_scaffold_3	Yes
TAT	0.0356567	BML_phage_scaffold_3	No		AAA	0.0636	BML_phage_scaffold_3	Yes
ACA	0.0198969	BML_phage_scaffold_3	No		GGC	0.00574995	BML_phage_scaffold_3	Yes
ACT	0.0274876	BML_phage_scaffold_3	No		TGG	0.0118856	BML_phage_scaffold_3	Yes
ATA	0.0247178	BML_phage_scaffold_3	No		CAC	0.00513639	BML_phage_scaffold_3	Yes
ATT	0.0392679	BML_phage_scaffold_3	No		CTA	0.010115	BML_phage_scaffold_3	Yes
GAG	0.00829184	BML_phage_scaffold_3	No		CCA	0.0162857	BML_phage_scaffold_3	Yes
GGT	0.0255242	BML_phage_scaffold_3	No		TGC	0.00305028	BML_phage_scaffold_3	Yes
AGA	0.0202125	BML_phage_scaffold_3	No		ATG	0.0237001	Crystal_Bog_phage_scaffold_3	Yes
TTT	0.0354113	BML_phage_scaffold_3	No		ATA	0.0182605	Crystal_Bog_phage_scaffold_3	Yes
GAT	0.0415995	BML_phage_scaffold_3	No		AGA	0.0164728	Crystal_Bog_phage_scaffold_3	Yes
GCC	0.00496108	BML_phage_scaffold_3	No		TTA	0.0221432	Crystal_Bog_phage_scaffold_3	Yes
AGC	0.00494355	BML_phage_scaffold_3	No		AAA	0.0476886	Crystal_Bog_phage_scaffold_3	Yes
GTG	0.00436505	BML_phage_scaffold_3	No		GGA	0.0204901	Crystal_Bog_phage_scaffold_3	Yes
ACG	0.00604796	BML_phage_scaffold_3	No		GAC	0.0117059	Crystal_Bog_phage_scaffold_3	Yes
CCT	0.0108863	BML_phage_scaffold_3	No		AAC	0.0172225	Crystal_Bog_phage_scaffold_3	Yes
AAG	0.019634	BML_phage_scaffold_3	No		TGG	0.0125517	Crystal_Bog_phage_scaffold_3	Yes
TTG	0.0168817	BML_phage_scaffold_3	No		CCA	0.0154157	Crystal_Bog_phage_scaffold_3	Yes
CCC	0.00296263	BML_phage_scaffold_3	No		CTA	0.0109563	Crystal_Bog_phage_scaffold_3	Yes
CTC	0.00313793	BML_phage_scaffold_3	No		ACA	0.0272753	Crystal_Bog_phage_scaffold_3	Yes
GTC	0.00492602	BML_phage_scaffold_3	No		ACC	0.0118597	Crystal_Bog_phage_scaffold_3	Yes
CTG	0.0029451	BML_phage_scaffold_3	No		GAA	0.0501105	Crystal_Bog_phage_scaffold_3	Yes
TCG	0.00480331	BML_phage_scaffold_3	No		GCA	0.0253916	Crystal_Bog_phage_scaffold_3	Yes
CCG	0.00359372	BML_phage_scaffold_3	No		CAA	0.0273522	Crystal_Bog_phage_scaffold_3	Yes
CGG	0.000929107	BML_phage_scaffold_3	No		TAC	0.0110716	Crystal_Bog_phage_scaffold_3	Yes
CGA	0.00191081	BML_phage_scaffold_3	No		ATC	0.0134358	Crystal_Bog_phage_scaffold_3	Yes
TGT	0.0075731	BML_phage_scaffold_3	No		CAC	0.00511293	Crystal_Bog_phage_scaffold_3	Yes
CAT	0.0116401	BML_phage_scaffold_3	No		GGC	0.0050937	Crystal_Bog_phage_scaffold_3	Yes
CGT	0.00411963	BML_phage_scaffold_3	No		ATG	0.0247092	Lake_Mendota_phage_scaffold_5	Yes
CGC	0.00191081	BML_phage_scaffold_3	No		AAA	0.0443725	Lake_Mendota_phage_scaffold_5	Yes
CAG	0.00425987	BML_phage_scaffold_3	No		GAA	0.0487251	Lake_Mendota_phage_scaffold_5	Yes
GCT	0.0220471	Crystal_Bog_phage_scaffold_3	No		CAC	0.00439103	Lake_Mendota_phage_scaffold_5	Yes
AAT	0.0544546	Crystal_Bog_phage_scaffold_3	No		ATC	0.0149642	Lake_Mendota_phage_scaffold_5	Yes
GAG	0.00934166	Crystal_Bog_phage_scaffold_3	No		AGA	0.0177182	Lake_Mendota_phage_scaffold_5	Yes
TTT	0.0267564	Crystal_Bog_phage_scaffold_3	No		CGT	0.0132116	Lake_Mendota_phage_scaffold_5	Yes
CCT	0.0133782	Crystal_Bog_phage_scaffold_3	No		AAG	0.0266351	Lake_Mendota_phage_scaffold_5	Yes
AGT	0.0141663	Crystal_Bog_phage_scaffold_3	No		AAC	0.0196056	Lake_Mendota_phage_scaffold_5	Yes
TAT	0.0407304	Crystal_Bog_phage_scaffold_3	No		GGA	0.0192589	Lake_Mendota_phage_scaffold_5	Yes
CCG	0.00315233	Crystal_Bog_phage_scaffold_3	No		TTG	0.0120368	Lake_Mendota_phage_scaffold_5	Yes
CTG	0.00555502	Crystal_Bog_phage_scaffold_3	No		ACT	0.0301595	Lake_Mendota_phage_scaffold_5	Yes
TCT	0.0234118	Crystal_Bog_phage_scaffold_3	No		CAG	0.0138857	Lake_Mendota_phage_scaffold_5	Yes
CGT	0.00855358	Crystal_Bog_phage_scaffold_3	No		ACA	0.0239774	Lake_Mendota_phage_scaffold_5	Yes
TGT	0.00799616	Crystal_Bog_phage_scaffold_3	No		CTA	0.0148486	Lake_Mendota_phage_scaffold_5	Yes
TCA	0.0231043	Crystal_Bog_phage_scaffold_3	No		CAA	0.0188737	Lake_Mendota_phage_scaffold_5	Yes
GGT	0.0375204	Crystal_Bog_phage_scaffold_3	No		TGC	0.00256144	Lake_Mendota_phage_scaffold_5	Yes
ACT	0.0228352	Crystal_Bog_phage_scaffold_3	No		ATG	0.020481	BML_phage_scaffold_4	Yes
GGG	0.0019606	Crystal_Bog_phage_scaffold_3	No		AAA	0.0607345	BML_phage_scaffold_4	Yes
TTC	0.015877	Crystal_Bog_phage_scaffold_3	No		CAC	0.00588676	BML_phage_scaffold_4	Yes
ATT	0.0411533	Crystal_Bog_phage_scaffold_3	No		TAC	0.00948423	BML_phage_scaffold_4	Yes
GAT	0.0486305	Crystal_Bog_phage_scaffold_3	No		GAA	0.0585951	BML_phage_scaffold_4	Yes
GTT	0.029505	Crystal_Bog_phage_scaffold_3	No		GAC	0.0118417	BML_phage_scaffold_4	Yes
GTA	0.0215666	Crystal_Bog_phage_scaffold_3	No		ATC	0.0124276	BML_phage_scaffold_4	Yes
AGG	0.00319077	Crystal_Bog_phage_scaffold_3	No		ACA	0.0182326	BML_phage_scaffold_4	Yes
GCG	0.00386353	Crystal_Bog_phage_scaffold_3	No		TGG	0.0132588	BML_phage_scaffold_4	Yes
TTG	0.0170111	Crystal_Bog_phage_scaffold_3	No		CCA	0.0143899	BML_phage_scaffold_4	Yes
AGC	0.00251802	Crystal_Bog_phage_scaffold_3	No		GCA	0.0187913	BML_phage_scaffold_4	Yes
ACG	0.00247958	Crystal_Bog_phage_scaffold_3	No		GGA	0.0254957	BML_phage_scaffold_4	Yes
AAG	0.024642	Crystal_Bog_phage_scaffold_3	No		TTC	0.0131089	BML_phage_scaffold_4	Yes
TCC	0.00617011	Crystal_Bog_phage_scaffold_3	No		AGA	0.0216393	BML_phage_scaffold_4	Yes
CAT	0.0120711	Crystal_Bog_phage_scaffold_3	No		TTG	0.0142945	BML_phage_scaffold_4	Yes
CTT	0.0147045	Crystal_Bog_phage_scaffold_3	No		CAA	0.0264087	BML_phage_scaffold_4	Yes
CTC	0.00382508	Crystal_Bog_phage_scaffold_3	No		CTA	0.0109832	BML_phage_scaffold_4	Yes
GTC	0.00576646	Crystal_Bog_phage_scaffold_3	No		GTA	0.0189003	BML_phage_scaffold_4	Yes
TGC	0.00169149	Crystal_Bog_phage_scaffold_3	No		CGT	0.0046331	BML_phage_scaffold_4	Yes
GTG	0.00576646	Crystal_Bog_phage_scaffold_3	No		TGC	0.00277986	BML_phage_scaffold_4	Yes
GCC	0.00682364	Crystal_Bog_phage_scaffold_3	No		AAC	0.0171833	BML_phage_scaffold_4	Yes
CCC	0.00253724	Crystal_Bog_phage_scaffold_3	No		ATG	0.0204494	Lake_Mendota_phage_scaffold_4	Yes
CAG	0.0101297	Crystal_Bog_phage_scaffold_3	No		TTA	0.0645989	Lake_Mendota_phage_scaffold_4	Yes
TCG	0.00390197	Crystal_Bog_phage_scaffold_3	No		CAA	0.0257562	Lake_Mendota_phage_scaffold_4	Yes
CGA	0.00219125	Crystal_Bog_phage_scaffold_3	No		AAC	0.00869654	Lake_Mendota_phage_scaffold_4	Yes
CGC	0.00117251	Crystal_Bog_phage_scaffold_3	No		ACA	0.0179302	Lake_Mendota_phage_scaffold_4	Yes
CGG	0.00148006	Crystal_Bog_phage_scaffold_3	No		CCA	0.0185322	Lake_Mendota_phage_scaffold_4	Yes
AGT	0.0105924	Lake_Mendota_phage_scaffold_5	No		TCA	0.0218756	Lake_Mendota_phage_scaffold_4	Yes
TTA	0.0180456	Lake_Mendota_phage_scaffold_5	No		TAC	0.00875211	Lake_Mendota_phage_scaffold_4	Yes
GAG	0.0147716	Lake_Mendota_phage_scaffold_5	No		TGG	0.0142256	Lake_Mendota_phage_scaffold_4	Yes
ATT	0.0365919	Lake_Mendota_phage_scaffold_5	No		AGC	0.00393613	Lake_Mendota_phage_scaffold_4	Yes
GGC	0.0159849	Lake_Mendota_phage_scaffold_5	No		CAC	0.00240799	Lake_Mendota_phage_scaffold_4	Yes
GCT	0.032355	Lake_Mendota_phage_scaffold_5	No		TGC	0.00288958	Lake_Mendota_phage_scaffold_4	Yes
GCC	0.00774208	Lake_Mendota_phage_scaffold_5	No		ACT	0.0307338	Crystal_Bog_phage_scaffold_2	Yes
GAC	0.0163893	Lake_Mendota_phage_scaffold_5	No		CAA	0.0247497	Crystal_Bog_phage_scaffold_2	Yes
CTT	0.0182767	Lake_Mendota_phage_scaffold_5	No		ATC	0.0111307	Crystal_Bog_phage_scaffold_2	Yes
CAT	0.015099	Lake_Mendota_phage_scaffold_5	No		GTA	0.0228561	Crystal_Bog_phage_scaffold_2	Yes
TCT	0.0264425	Lake_Mendota_phage_scaffold_5	No		GCA	0.0312436	Crystal_Bog_phage_scaffold_2	Yes
GTT	0.0343772	Lake_Mendota_phage_scaffold_5	No		AGA	0.0152758	Crystal_Bog_phage_scaffold_2	Yes
GTC	0.00876281	Lake_Mendota_phage_scaffold_5	No		ATG	0.0212296	Crystal_Bog_phage_scaffold_2	Yes
TCA	0.0169671	Lake_Mendota_phage_scaffold_5	No		TGC	0.00262184	Crystal_Bog_phage_scaffold_2	Yes
TAC	0.0095139	Lake_Mendota_phage_scaffold_5	No		ATG	0.0250352	Lake_Mendota_non_pmoC_phage_9	Yes
TAT	0.0350705	Lake_Mendota_phage_scaffold_5	No		AAA	0.0311569	Lake_Mendota_non_pmoC_phage_9	Yes
GAT	0.0429859	Lake_Mendota_phage_scaffold_5	No		CGT	0.0163551	Lake_Mendota_non_pmoC_phage_9	Yes
AGC	0.00612434	Lake_Mendota_phage_scaffold_5	No		AAC	0.0275204	Lake_Mendota_non_pmoC_phage_9	Yes
CCA	0.0168323	Lake_Mendota_phage_scaffold_5	No		AAG	0.0371325	Lake_Mendota_non_pmoC_phage_9	Yes
GTA	0.0182382	Lake_Mendota_phage_scaffold_5	No		CAA	0.0153683	Lake_Mendota_non_pmoC_phage_9	Yes
GGT	0.0310261	Lake_Mendota_phage_scaffold_5	No		GCA	0.0302432	Lake_Mendota_non_pmoC_phage_9	Yes
CCC	0.00238811	Lake_Mendota_phage_scaffold_5	No		GAA	0.0407507	Lake_Mendota_non_pmoC_phage_9	Yes
ACC	0.00760727	Lake_Mendota_phage_scaffold_5	No		ATC	0.0228789	Lake_Mendota_non_pmoC_phage_9	Yes
AAT	0.0455473	Lake_Mendota_phage_scaffold_5	No		TAC	0.00997752	Lake_Mendota_non_pmoC_phage_9	Yes
TTT	0.026558	Lake_Mendota_phage_scaffold_5	No		ACG	0.00493394	Lake_Mendota_non_pmoC_phage_9	Yes
ACG	0.00512287	Lake_Mendota_phage_scaffold_5	No		TTG	0.0121704	Lake_Mendota_non_pmoC_phage_9	Yes
CCT	0.0140975	Lake_Mendota_phage_scaffold_5	No		GTA	0.015478	Lake_Mendota_non_pmoC_phage_9	Yes
GCA	0.0216855	Lake_Mendota_phage_scaffold_5	No		CTA	0.0236098	Lake_Mendota_non_pmoC_phage_9	Yes
ATA	0.0161197	Lake_Mendota_phage_scaffold_5	No		GAC	0.0196261	Lake_Mendota_non_pmoC_phage_9	Yes
GGG	0.00352438	Lake_Mendota_phage_scaffold_5	No		AGA	0.0157521	Lake_Mendota_non_pmoC_phage_9	Yes
CCG	0.00367845	Lake_Mendota_phage_scaffold_5	No		GAG	0.0183835	Lake_Mendota_non_pmoC_phage_9	Yes
TCG	0.00564286	Lake_Mendota_phage_scaffold_5	No		TGG	0.013212	Lake_Mendota_non_pmoC_phage_9	Yes
CTG	0.00477621	Lake_Mendota_phage_scaffold_5	No		CAC	0.00599382	Lake_Mendota_non_pmoC_phage_9	Yes
TCC	0.0035629	Lake_Mendota_phage_scaffold_5	No		CAG	0.0167388	Lake_Mendota_non_pmoC_phage_9	Yes
GCG	0.00583545	Lake_Mendota_phage_scaffold_5	No		CCA	0.0148018	Lake_Mendota_non_pmoC_phage_9	Yes
CGC	0.00333179	Lake_Mendota_phage_scaffold_5	No		ACC	0.0129196	Lake_Mendota_non_pmoC_phage_9	Yes
TTC	0.0149642	Lake_Mendota_phage_scaffold_5	No		TGC	0.00228423	Lake_Mendota_non_pmoC_phage_9	Yes
TGG	0.0135005	Lake_Mendota_phage_scaffold_5	No		ATG	0.0201346	BML_phage_scaffold_2	Yes
CTC	0.00491102	Lake_Mendota_phage_scaffold_5	No		GCA	0.0185221	BML_phage_scaffold_2	Yes
AGG	0.00269625	Lake_Mendota_phage_scaffold_5	No		TTG	0.012205	BML_phage_scaffold_2	Yes
TGT	0.00622063	Lake_Mendota_phage_scaffold_5	No		CAA	0.0247651	BML_phage_scaffold_2	Yes
GTG	0.0063747	Lake_Mendota_phage_scaffold_5	No		GTA	0.0186996	BML_phage_scaffold_2	Yes
CGA	0.00333179	Lake_Mendota_phage_scaffold_5	No		TCC	0.00628745	BML_phage_scaffold_2	Yes
CGG	0.000751098	Lake_Mendota_phage_scaffold_5	No		CAC	0.00488202	BML_phage_scaffold_2	Yes
ACG	0.00666349	BML_phage_scaffold_4	No		GGA	0.0268955	BML_phage_scaffold_2	Yes
ATT	0.0426109	BML_phage_scaffold_4	No		TGC	0.00292921	BML_phage_scaffold_2	Yes
CAT	0.0119507	BML_phage_scaffold_4	No		CCA	0.0155633	BML_phage_scaffold_2	Yes
AAT	0.0538393	BML_phage_scaffold_4	No		ACC	0.00717509	BML_phage_scaffold_2	Yes
TAT	0.0364243	BML_phage_scaffold_4	No		ACA	0.0179303	BML_phage_scaffold_2	Yes
GCT	0.0178238	BML_phage_scaffold_4	No		TCA	0.0184481	BML_phage_scaffold_2	Yes
CAG	0.0062138	BML_phage_scaffold_4	No		TTC	0.0129595	BML_phage_scaffold_2	Yes
GGC	0.00859849	BML_phage_scaffold_4	No		ATG	0.0201247	Lake_Mendota_phage_scaffold_6	Yes
AGT	0.0113783	BML_phage_scaffold_4	No		CCA	0.0166198	Lake_Mendota_phage_scaffold_6	Yes
TCT	0.028112	BML_phage_scaffold_4	No		GCA	0.0203222	Lake_Mendota_phage_scaffold_6	Yes
GAT	0.0477209	BML_phage_scaffold_4	No		TTC	0.0133781	Lake_Mendota_phage_scaffold_6	Yes
TTA	0.0299244	BML_phage_scaffold_4	No		GAC	0.0151882	Lake_Mendota_phage_scaffold_6	Yes
ATA	0.0210397	BML_phage_scaffold_4	No		GAA	0.0622336	Lake_Mendota_phage_scaffold_6	Yes
ACT	0.0245691	BML_phage_scaffold_4	No		ACC	0.00946175	Lake_Mendota_phage_scaffold_6	Yes
CCT	0.0125502	BML_phage_scaffold_4	No		ATC	0.0106301	Lake_Mendota_phage_scaffold_6	Yes
TTT	0.0346392	BML_phage_scaffold_4	No		CAA	0.0279574	Lake_Mendota_phage_scaffold_6	Yes
CCG	0.00535532	BML_phage_scaffold_4	No		GTA	0.021326	Lake_Mendota_phage_scaffold_6	Yes
CTT	0.0135041	BML_phage_scaffold_4	No		AAA	0.0585641	Lake_Mendota_phage_scaffold_6	Yes
GCG	0.0056006	BML_phage_scaffold_4	No		TAC	0.0105642	Lake_Mendota_phage_scaffold_6	Yes
GTT	0.029025	BML_phage_scaffold_4	No		TGG	0.0129667	Lake_Mendota_phage_scaffold_6	Yes
GAG	0.00963412	BML_phage_scaffold_4	No		TCC	0.00636817	Lake_Mendota_phage_scaffold_6	Yes
TCG	0.00746747	BML_phage_scaffold_4	No		CAC	0.00533149	Lake_Mendota_phage_scaffold_6	Yes
AGG	0.00441507	BML_phage_scaffold_4	No		GGC	0.0069441	Lake_Mendota_phage_scaffold_6	Yes
GGT	0.0199087	BML_phage_scaffold_4	No		TGC	0.00291257	Lake_Mendota_phage_scaffold_6	Yes
CTC	0.00377461	BML_phage_scaffold_4	No		CTA	0.0101693	Lake_Mendota_phage_scaffold_6	Yes
AAG	0.0193909	BML_phage_scaffold_4	No		TTA	0.0292574	Lake_Mendota_phage_scaffold_6	Yes
CGA	0.00376099	BML_phage_scaffold_4	No		GCA	0.0315042	BML_phage_scaffold_1	Yes
GTG	0.00459222	BML_phage_scaffold_4	No		GGA	0.0247892	BML_phage_scaffold_1	Yes
ACC	0.00962049	BML_phage_scaffold_4	No		CCA	0.0131419	BML_phage_scaffold_1	Yes
GTC	0.00573687	BML_phage_scaffold_4	No		GTA	0.0231024	BML_phage_scaffold_1	Yes
TCA	0.0172379	BML_phage_scaffold_4	No		ATC	0.0151062	BML_phage_scaffold_1	Yes
GCC	0.00472849	BML_phage_scaffold_4	No		GAC	0.0186719	BML_phage_scaffold_1	Yes
CTG	0.00511004	BML_phage_scaffold_4	No		TTA	0.0344187	BML_phage_scaffold_1	Yes
GGG	0.00664986	BML_phage_scaffold_4	No		ACA	0.0278638	BML_phage_scaffold_1	Yes
TGT	0.00868025	BML_phage_scaffold_4	No		ACC	0.00713142	BML_phage_scaffold_1	Yes
CCC	0.00261634	BML_phage_scaffold_4	No		GGC	0.012053	BML_phage_scaffold_1	Yes
TCC	0.00779451	BML_phage_scaffold_4	No		TAC	0.0125013	BML_phage_scaffold_1	Yes
CGC	0.00235743	BML_phage_scaffold_4	No		TGG	0.0143589	BML_phage_scaffold_1	Yes
CGG	0.00106289	BML_phage_scaffold_4	No		AAA	0.0462048	BML_phage_scaffold_1	Yes
AGC	0.0051918	BML_phage_scaffold_4	No		TAA	0.00264759	BML_phage_scaffold_1	Yes
TCT	0.0153	Lake_Mendota_phage_scaffold_4	No		ATG	0.0197288	BML_phage_scaffold_1	Yes
GCC	0.00598292	Lake_Mendota_phage_scaffold_4	No		TTC	0.00909576	BML_phage_scaffold_1	Yes
GGC	0.00852983	Lake_Mendota_phage_scaffold_4	No		GAG	0.0105263	BML_phage_scaffold_1	Yes
TTT	0.0308871	Lake_Mendota_phage_scaffold_4	No		AAC	0.0196755	BML_phage_scaffold_1	Yes
ATT	0.0468446	Lake_Mendota_phage_scaffold_4	No		TCA	0.018373	BML_phage_scaffold_1	Yes
GGT	0.0351844	Lake_Mendota_phage_scaffold_4	No		TGC	0.00332017	BML_phage_scaffold_1	Yes
GGA	0.0142071	Lake_Mendota_phage_scaffold_4	No		CAA	0.0265613	BML_phage_scaffold_1	Yes
GCA	0.0220331	Lake_Mendota_phage_scaffold_4	No		AGA	0.0146792	BML_phage_scaffold_1	Yes
GTA	0.0200326	Lake_Mendota_phage_scaffold_4	No		CTA	0.0110388	BML_phage_scaffold_1	Yes
AGT	0.019514	Lake_Mendota_phage_scaffold_4	No		GAA	0.0467279	BML_phage_scaffold_1	Yes
TCC	0.00341749	Lake_Mendota_phage_scaffold_4	No		CAC	0.00523113	BML_phage_scaffold_1	Yes
AAT	0.0647378	Lake_Mendota_phage_scaffold_4	No		AGC	0.00880752	BML_phage_scaffold_1	Yes
CTT	0.00444551	Lake_Mendota_phage_scaffold_4	No		CGA	0.00794278	BML_phage_scaffold_1	Yes
ATC	0.011512	Lake_Mendota_phage_scaffold_4	No		AGG	0.00248746	BML_phage_scaffold_1	Yes
CCG	0.00950229	Lake_Mendota_phage_scaffold_4	No		CTC	0.00390733	BML_phage_scaffold_1	Yes
ACC	0.00966899	Lake_Mendota_phage_scaffold_4	No		TAG	0.000469734	BML_phage_scaffold_1	Yes
GAA	0.0421213	Lake_Mendota_phage_scaffold_4	No		ATG	0.0254831	Lake_Mendota_phage_scaffold_1	Yes
CGC	0.00300072	Lake_Mendota_phage_scaffold_4	No		GCA	0.0270634	Lake_Mendota_phage_scaffold_1	Yes
GGG	0.00613111	Lake_Mendota_phage_scaffold_4	No		CAG	0.0172007	Lake_Mendota_phage_scaffold_1	Yes
GTT	0.0320077	Lake_Mendota_phage_scaffold_4	No		AAG	0.0426656	Lake_Mendota_phage_scaffold_1	Yes
TAT	0.039741	Lake_Mendota_phage_scaffold_4	No		TGG	0.0140039	Lake_Mendota_phage_scaffold_1	Yes
CCT	0.00854835	Lake_Mendota_phage_scaffold_4	No		TGC	0.00279715	Lake_Mendota_phage_scaffold_1	Yes
ATA	0.0259414	Lake_Mendota_phage_scaffold_4	No		GAG	0.0204519	Lake_Mendota_phage_scaffold_1	Yes
GAC	0.00695538	Lake_Mendota_phage_scaffold_4	No		ACC	0.0135862	Lake_Mendota_phage_scaffold_1	Yes
GTC	0.00585326	Lake_Mendota_phage_scaffold_4	No		AAC	0.0245023	Lake_Mendota_phage_scaffold_1	Yes
AAA	0.0563006	Lake_Mendota_phage_scaffold_4	No		TCA	0.019017	Lake_Mendota_phage_scaffold_1	Yes
GAT	0.0597273	Lake_Mendota_phage_scaffold_4	No		GAC	0.0179454	Lake_Mendota_phage_scaffold_1	Yes
CGT	0.00526053	Lake_Mendota_phage_scaffold_4	No		ACG	0.00477695	Lake_Mendota_phage_scaffold_1	Yes
TCG	0.00968752	Lake_Mendota_phage_scaffold_4	No		ATC	0.0227768	Lake_Mendota_phage_scaffold_1	Yes
GCT	0.0230796	Lake_Mendota_phage_scaffold_4	No		TTG	0.01068	Lake_Mendota_phage_scaffold_1	Yes
ACT	0.0377498	Lake_Mendota_phage_scaffold_4	No		CTA	0.0225044	Lake_Mendota_phage_scaffold_1	Yes
CAG	0.00489933	Lake_Mendota_phage_scaffold_4	No		CAC	0.00535818	Lake_Mendota_phage_scaffold_1	Yes
GCG	0.0094282	Lake_Mendota_phage_scaffold_4	No		GGA	0.012678	Lake_Mendota_phage_scaffold_1	Yes
TTG	0.00768704	Lake_Mendota_phage_scaffold_4	No		GAA	0.0424114	Lake_Mendota_phage_scaffold_1	Yes
CCC	0.00225054	Lake_Mendota_phage_scaffold_4	No		GTA	0.0151482	Lake_Mendota_phage_scaffold_1	Yes
CTC	0.000796488	Lake_Mendota_phage_scaffold_4	No		AGA	0.017019	Lake_Mendota_phage_scaffold_1	Yes
AAG	0.00725175	Lake_Mendota_phage_scaffold_4	No		CAA	0.013786	Lake_Mendota_phage_scaffold_1	Yes
AGA	0.0132254	Lake_Mendota_phage_scaffold_4	No		AAA	0.0256648	Lake_Mendota_phage_scaffold_1	Yes
TTC	0.00799266	Lake_Mendota_phage_scaffold_4	No		AGC	0.00590308	Lake_Mendota_phage_scaffold_1	Yes
GTG	0.00261174	Lake_Mendota_phage_scaffold_4	No		CCA	0.0141129	Lake_Mendota_phage_scaffold_1	Yes
CTA	0.00463074	Lake_Mendota_phage_scaffold_4	No		ACT	0.0308084	Crystal_Bog_phage_scaffold_4	Yes
CAT	0.0153185	Lake_Mendota_phage_scaffold_4	No		AGA	0.0183863	Crystal_Bog_phage_scaffold_4	Yes
GAG	0.00700169	Lake_Mendota_phage_scaffold_4	No		ATG	0.0267627	Crystal_Bog_phage_scaffold_4	Yes
ACG	0.00865023	Lake_Mendota_phage_scaffold_4	No		TGC	0.00267816	Crystal_Bog_phage_scaffold_4	Yes
CGA	0.00724248	Lake_Mendota_phage_scaffold_4	No		ATG	0.0256691	Lake_Mendota_partial-pmoC-phage_8	Yes
TGT	0.00678867	Lake_Mendota_phage_scaffold_4	No		AAA	0.0384172	Lake_Mendota_partial-pmoC-phage_8	Yes
CGG	0.00178747	Lake_Mendota_phage_scaffold_4	No		GAA	0.0470697	Lake_Mendota_partial-pmoC-phage_8	Yes
CTG	0.000759442	Lake_Mendota_phage_scaffold_4	No		CAC	0.00528765	Lake_Mendota_partial-pmoC-phage_8	Yes
AGG	0.00108359	Lake_Mendota_phage_scaffold_4	No		ATC	0.0171704	Lake_Mendota_partial-pmoC-phage_8	Yes
AGT	0.0250288	Crystal_Bog_phage_scaffold_2	No		AGA	0.0177088	Lake_Mendota_partial-pmoC-phage_8	Yes
GGT	0.0429447	Crystal_Bog_phage_scaffold_2	No		AGC	0.00746039	Lake_Mendota_partial-pmoC-phage_8	Yes
GCT	0.0265946	Crystal_Bog_phage_scaffold_2	No		GAC	0.0185164	Lake_Mendota_partial-pmoC-phage_8	Yes
GCC	0.0072404	Crystal_Bog_phage_scaffold_2	No		AAG	0.0330142	Lake_Mendota_partial-pmoC-phage_8	Yes
GGC	0.0140317	Crystal_Bog_phage_scaffold_2	No		GCA	0.0210929	Lake_Mendota_partial-pmoC-phage_8	Yes
ATT	0.0312071	Crystal_Bog_phage_scaffold_2	No		TGG	0.0135748	Lake_Mendota_partial-pmoC-phage_8	Yes
TAC	0.0100564	Crystal_Bog_phage_scaffold_2	No		TCA	0.0168436	Lake_Mendota_partial-pmoC-phage_8	Yes
TCT	0.013704	Crystal_Bog_phage_scaffold_2	No		GGA	0.0165744	Lake_Mendota_partial-pmoC-phage_8	Yes
TCA	0.0165868	Crystal_Bog_phage_scaffold_2	No		ATA	0.0132095	Lake_Mendota_partial-pmoC-phage_8	Yes
TCC	0.00292529	Crystal_Bog_phage_scaffold_2	No		CAG	0.0169974	Lake_Mendota_partial-pmoC-phage_8	Yes
AAC	0.0194999	Crystal_Bog_phage_scaffold_2	No		ACT	0.0285341	Lake_Mendota_partial-pmoC-phage_8	Yes
CTA	0.0134491	Crystal_Bog_phage_scaffold_2	No		CCA	0.0185933	Lake_Mendota_partial-pmoC-phage_8	Yes
ACC	0.0119379	Crystal_Bog_phage_scaffold_2	No		TTC	0.0179203	Lake_Mendota_partial-pmoC-phage_8	Yes
GAC	0.0165868	Crystal_Bog_phage_scaffold_2	No		CTA	0.0163244	Lake_Mendota_partial-pmoC-phage_8	Yes
GAT	0.0413364	Crystal_Bog_phage_scaffold_2	No		AAC	0.0258614	Lake_Mendota_partial-pmoC-phage_8	Yes
CCC	0.00475208	Crystal_Bog_phage_scaffold_2	No		GAG	0.0163629	Lake_Mendota_partial-pmoC-phage_8	Yes
ATA	0.0281605	Crystal_Bog_phage_scaffold_2	No		CAA	0.0157091	Lake_Mendota_partial-pmoC-phage_8	Yes
GTT	0.0292711	Crystal_Bog_phage_scaffold_2	No		ACA	0.0230734	Lake_Mendota_partial-pmoC-phage_8	Yes
TTT	0.0277781	Crystal_Bog_phage_scaffold_2	No		TGC	0.00267267	Lake_Mendota_partial-pmoC-phage_8	Yes
TGG	0.0169145	Crystal_Bog_phage_scaffold_2	No		CGT	0.0134018	Lake_Mendota_partial-pmoC-phage_8	Yes
TTA	0.0304303	Crystal_Bog_phage_scaffold_2	No		TTG	0.0123058	Lake_Mendota_partial-pmoC-phage_8	Yes
GTG	0.00732536	Crystal_Bog_phage_scaffold_2	No		GTA	0.017728	Lake_Mendota_partial-pmoC-phage_8	Yes
AAT	0.0455726	Crystal_Bog_phage_scaffold_2	No		ATG	0.0247092	Lake_Mendota_non-pmoC-phage_7	Yes
TTG	0.0114281	Crystal_Bog_phage_scaffold_2	No		AAA	0.0391793	Lake_Mendota_non-pmoC-phage_7	Yes
AGC	0.0104327	Crystal_Bog_phage_scaffold_2	No		GAA	0.0476411	Lake_Mendota_non-pmoC-phage_7	Yes
TAT	0.0309583	Crystal_Bog_phage_scaffold_2	No		CAC	0.00479116	Lake_Mendota_non-pmoC-phage_7	Yes
GGG	0.00520119	Crystal_Bog_phage_scaffold_2	No		ATC	0.0151269	Lake_Mendota_non-pmoC-phage_7	Yes
ACA	0.0347454	Crystal_Bog_phage_scaffold_2	No		AGA	0.0176191	Lake_Mendota_non-pmoC-phage_7	Yes
CCT	0.0119925	Crystal_Bog_phage_scaffold_2	No		CGT	0.0136973	Lake_Mendota_non-pmoC-phage_7	Yes
AAA	0.0407477	Crystal_Bog_phage_scaffold_2	No		AAG	0.0316835	Lake_Mendota_non-pmoC-phage_7	Yes
GGA	0.0222371	Crystal_Bog_phage_scaffold_2	No		GTA	0.0166338	Lake_Mendota_non-pmoC-phage_7	Yes
CCA	0.0194392	Crystal_Bog_phage_scaffold_2	No		GCA	0.0224296	Lake_Mendota_non-pmoC-phage_7	Yes
GTC	0.0049645	Crystal_Bog_phage_scaffold_2	No		TCA	0.0176191	Lake_Mendota_non-pmoC-phage_7	Yes
GCG	0.00313164	Crystal_Bog_phage_scaffold_2	No		ACA	0.0249218	Lake_Mendota_non-pmoC-phage_7	Yes
TGT	0.00677915	Crystal_Bog_phage_scaffold_2	No		TAC	0.0106835	Lake_Mendota_non-pmoC-phage_7	Yes
CGT	0.00901256	Crystal_Bog_phage_scaffold_2	No		AGC	0.00707082	Lake_Mendota_non-pmoC-phage_7	Yes
CTT	0.0121017	Crystal_Bog_phage_scaffold_2	No		CCA	0.0179475	Lake_Mendota_non-pmoC-phage_7	Yes
CCG	0.00649997	Crystal_Bog_phage_scaffold_2	No		ACT	0.0318767	Lake_Mendota_non-pmoC-phage_7	Yes
CAG	0.0104873	Crystal_Bog_phage_scaffold_2	No		GAC	0.016402	Lake_Mendota_non-pmoC-phage_7	Yes
TCG	0.00360503	Crystal_Bog_phage_scaffold_2	No		CAA	0.0166725	Lake_Mendota_non-pmoC-phage_7	Yes
CTG	0.00485525	Crystal_Bog_phage_scaffold_2	No		CAG	0.0154747	Lake_Mendota_non-pmoC-phage_7	Yes
GAA	0.0381441	Crystal_Bog_phage_scaffold_2	No		AAC	0.0244774	Lake_Mendota_non-pmoC-phage_7	Yes
TTC	0.00819931	Crystal_Bog_phage_scaffold_2	No		TTG	0.0121325	Lake_Mendota_non-pmoC-phage_7	Yes
GAG	0.00944347	Crystal_Bog_phage_scaffold_2	No		GGA	0.0167497	Lake_Mendota_non-pmoC-phage_7	Yes
CAT	0.012654	Crystal_Bog_phage_scaffold_2	No		ATA	0.0134848	Lake_Mendota_non-pmoC-phage_7	Yes
AAG	0.015555	Crystal_Bog_phage_scaffold_2	No		CTA	0.0163247	Lake_Mendota_non-pmoC-phage_7	Yes
CTC	0.00346544	Crystal_Bog_phage_scaffold_2	No		TGG	0.0125382	Lake_Mendota_non-pmoC-phage_7	Yes
CGA	0.00493415	Crystal_Bog_phage_scaffold_2	No		TGC	0.00268537	Lake_Mendota_non-pmoC-phage_7	Yes
ACG	0.00318019	Crystal_Bog_phage_scaffold_2	No		ATG	0.0211923	Crystal_Bog_phage_scaffold_1	Yes
CAC	0.00538933	Crystal_Bog_phage_scaffold_2	No		TGG	0.0159209	Crystal_Bog_phage_scaffold_1	Yes
CGG	0.000873945	Crystal_Bog_phage_scaffold_2	No		CAA	0.0277192	Crystal_Bog_phage_scaffold_1	Yes
AGG	0.00200886	Crystal_Bog_phage_scaffold_2	No		GAA	0.0440319	Crystal_Bog_phage_scaffold_1	Yes
CGC	0.00319233	Crystal_Bog_phage_scaffold_2	No		CAC	0.00498642	Crystal_Bog_phage_scaffold_1	Yes
GCT	0.0305904	Lake_Mendota_non_pmoC_phage_9	No		AAC	0.0159298	Crystal_Bog_phage_scaffold_1	Yes
CGC	0.00328929	Lake_Mendota_non_pmoC_phage_9	No		AGA	0.0194025	Crystal_Bog_phage_scaffold_1	Yes
AAT	0.0383385	Lake_Mendota_non_pmoC_phage_9	No		AAA	0.0465963	Crystal_Bog_phage_scaffold_1	Yes
GTT	0.0343	Lake_Mendota_non_pmoC_phage_9	No		GCA	0.0270246	Crystal_Bog_phage_scaffold_1	Yes
CCT	0.0147653	Lake_Mendota_non_pmoC_phage_9	No		CTA	0.0115222	Crystal_Bog_phage_scaffold_1	Yes
GCG	0.00467811	Lake_Mendota_non_pmoC_phage_9	No		TTA	0.0343618	Crystal_Bog_phage_scaffold_1	Yes
GTG	0.00699889	Lake_Mendota_non_pmoC_phage_9	No		ACA	0.035181	Crystal_Bog_phage_scaffold_1	Yes
ATT	0.0292747	Lake_Mendota_non_pmoC_phage_9	No		ATC	0.0103112	Crystal_Bog_phage_scaffold_1	Yes
AGT	0.0110922	Lake_Mendota_non_pmoC_phage_9	No		ACT	0.032385	Crystal_Bog_phage_scaffold_1	Yes
GTC	0.0116222	Lake_Mendota_non_pmoC_phage_9	No		GGA	0.0286897	Crystal_Bog_phage_scaffold_1	Yes
GAT	0.0401294	Lake_Mendota_non_pmoC_phage_9	No		TCA	0.0184409	Crystal_Bog_phage_scaffold_1	Yes
TTT	0.0219652	Lake_Mendota_non_pmoC_phage_9	No		GTA	0.0204888	Crystal_Bog_phage_scaffold_1	Yes
TTC	0.0181094	Lake_Mendota_non_pmoC_phage_9	No		GAC	0.0141757	Crystal_Bog_phage_scaffold_1	Yes
AGC	0.00540906	Lake_Mendota_non_pmoC_phage_9	No		CCA	0.0189217	Crystal_Bog_phage_scaffold_1	Yes
TAT	0.0336787	Lake_Mendota_non_pmoC_phage_9	No		AGC	0.00625083	Crystal_Bog_phage_scaffold_1	Yes
TCT	0.0214718	Lake_Mendota_non_pmoC_phage_9	No		TGC	0.00187881	Crystal_Bog_phage_scaffold_1	Yes
CTT	0.0162272	Lake_Mendota_non_pmoC_phage_9	No		TAC	0.00920707	Crystal_Bog_phage_scaffold_1	Yes
ACT	0.0221662	Lake_Mendota_non_pmoC_phage_9	No		GAA	0.0460154	BML_S_phage_scaffold_1	Yes
ATA	0.00878972	Lake_Mendota_non_pmoC_phage_9	No		TAC	0.0155666	BML_S_phage_scaffold_1	Yes
GCC	0.0106537	Lake_Mendota_non_pmoC_phage_9	No		TGC	0.00269874	BML_S_phage_scaffold_1	Yes
GGT	0.0425963	Lake_Mendota_non_pmoC_phage_9	No		TTA	0.0192432	BML_S_phage_scaffold_1	Yes
CGG	0.00107816	Lake_Mendota_non_pmoC_phage_9	No		TGG	0.012555	BML_S_phage_scaffold_1	Yes
GGC	0.0100141	Lake_Mendota_non_pmoC_phage_9	No		TTG	0.0132786	BML_S_phage_scaffold_1	Yes
TCG	0.00465983	Lake_Mendota_non_pmoC_phage_9	No		CAG	0.012907	BML_S_phage_scaffold_1	Yes
CGA	0.00292382	Lake_Mendota_non_pmoC_phage_9	No		CGT	0.0119097	BML_S_phage_scaffold_1	Yes
TCA	0.0221114	Lake_Mendota_non_pmoC_phage_9	No		GGC	0.0150777	BML_S_phage_scaffold_1	Yes
ACA	0.0286534	Lake_Mendota_non_pmoC_phage_9	No		GAC	0.0209446	BML_S_phage_scaffold_1	Yes
CAT	0.0130293	Lake_Mendota_non_pmoC_phage_9	No		AAG	0.0318177	BML_S_phage_scaffold_1	Yes
TGT	0.00630448	Lake_Mendota_non_pmoC_phage_9	No		GGA	0.0172093	BML_S_phage_scaffold_1	Yes
GGG	0.00263143	Lake_Mendota_non_pmoC_phage_9	No		AAA	0.037665	BML_S_phage_scaffold_1	Yes
CCC	0.00297864	Lake_Mendota_non_pmoC_phage_9	No		CAA	0.0186174	BML_S_phage_scaffold_1	Yes
GGA	0.0122435	Lake_Mendota_non_pmoC_phage_9	No		TTC	0.0150777	BML_S_phage_scaffold_1	Yes
TCC	0.00586591	Lake_Mendota_non_pmoC_phage_9	No		CCA	0.0153124	BML_S_phage_scaffold_1	Yes
CTG	0.00562835	Lake_Mendota_non_pmoC_phage_9	No		ACA	0.0232717	BML_S_phage_scaffold_1	Yes
CCG	0.00261316	Lake_Mendota_non_pmoC_phage_9	No		AGC	0.00956292	BML_S_phage_scaffold_1	Yes
TTA	0.00986788	Lake_Mendota_non_pmoC_phage_9	No		ATG	0.0229979	BML_S_phage_scaffold_1	Yes
CTC	0.00599382	Lake_Mendota_non_pmoC_phage_9	No		GTA	0.0184218	BML_S_phage_scaffold_1	Yes
AGG	0.00166292	Lake_Mendota_non_pmoC_phage_9	No		ACT	0.0319742	BML_S_phage_scaffold_1	Yes
ATT	0.0467046	BML_phage_scaffold_2	No		AAC	0.0280043	BML_S_phage_scaffold_1	Yes
GAT	0.0516754	BML_phage_scaffold_2	No		GCA	0.0215899	BML_S_phage_scaffold_1	Yes
AAT	0.0553591	BML_phage_scaffold_2	No		TCA	0.015684	BML_S_phage_scaffold_1	Yes
TCT	0.0274133	BML_phage_scaffold_2	No		CAC	0.00616016	BML_S_phage_scaffold_1	Yes
GTT	0.0300022	BML_phage_scaffold_2	No		CTA	0.00985626	BML_S_phage_scaffold_1	Yes
AAA	0.0580812	BML_phage_scaffold_2	No		AGA	0.0175614	BML_S_phage_scaffold_1	Yes
TAT	0.0421185	BML_phage_scaffold_2	No		ATG	0.0267119	Lake_Mendota_phage_scaffold_3	Yes
CTA	0.0118352	BML_phage_scaffold_2	No		AAA	0.0309754	Lake_Mendota_phage_scaffold_3	Yes
GAA	0.0614986	BML_phage_scaffold_2	No		ATC	0.0223557	Lake_Mendota_phage_scaffold_3	Yes
CTT	0.0154301	BML_phage_scaffold_2	No		TGG	0.013495	Lake_Mendota_phage_scaffold_3	Yes
AGG	0.00405355	BML_phage_scaffold_2	No		AAG	0.0389834	Lake_Mendota_phage_scaffold_3	Yes
GCT	0.0192618	BML_phage_scaffold_2	No		GAA	0.0427279	Lake_Mendota_phage_scaffold_3	Yes
AAC	0.0134477	BML_phage_scaffold_2	No		AAC	0.0231157	Lake_Mendota_phage_scaffold_3	Yes
AAG	0.0224869	BML_phage_scaffold_2	No		GAG	0.0202239	Lake_Mendota_phage_scaffold_3	Yes
TTT	0.0355796	BML_phage_scaffold_2	No		CCA	0.0146999	Lake_Mendota_phage_scaffold_3	Yes
AGA	0.0239959	BML_phage_scaffold_2	No		CAG	0.0163868	Lake_Mendota_phage_scaffold_3	Yes
TGT	0.00903913	BML_phage_scaffold_2	No		TCG	0.00574649	Lake_Mendota_phage_scaffold_3	Yes
ACT	0.0270878	BML_phage_scaffold_2	No		TAG	0.000370741	Lake_Mendota_phage_scaffold_3	Yes
TGG	0.0120867	BML_phage_scaffold_2	No		GCA	0.0242279	Lake_Mendota_phage_scaffold_3	Yes
GTG	0.00440861	BML_phage_scaffold_2	No		CTA	0.0242835	Lake_Mendota_phage_scaffold_3	Yes
CCC	0.00242621	BML_phage_scaffold_2	No		GTA	0.0151818	Lake_Mendota_phage_scaffold_3	Yes
CAT	0.0115837	BML_phage_scaffold_2	No		CAA	0.0146628	Lake_Mendota_phage_scaffold_3	Yes
TTA	0.0285524	BML_phage_scaffold_2	No		GGA	0.015775	Lake_Mendota_phage_scaffold_3	Yes
CCT	0.0125749	BML_phage_scaffold_2	No		AGA	0.0197976	Lake_Mendota_phage_scaffold_3	Yes
ATA	0.0202678	BML_phage_scaffold_2	No		AGC	0.00563526	Lake_Mendota_phage_scaffold_3	Yes
CAG	0.00645018	BML_phage_scaffold_2	No		TAC	0.00913877	Lake_Mendota_phage_scaffold_3	Yes
ATC	0.0118204	BML_phage_scaffold_2	No		ACG	0.0069514	Lake_Mendota_phage_scaffold_3	Yes
GGT	0.0186404	BML_phage_scaffold_2	No		CAC	0.00544989	Lake_Mendota_phage_scaffold_3	Yes
GAG	0.0114506	BML_phage_scaffold_2	No		TGC	0.00285471	Lake_Mendota_phage_scaffold_3	Yes
GTC	0.00504475	BML_phage_scaffold_2	No		ATG	0.0255229	Lake_Mendota_phage_scaffold_2	Yes
CGA	0.00335824	BML_phage_scaffold_2	No		AGA	0.0166725	Lake_Mendota_phage_scaffold_2	Yes
GGG	0.00427546	BML_phage_scaffold_2	No		GGA	0.0176824	Lake_Mendota_phage_scaffold_2	Yes
AGT	0.012856	BML_phage_scaffold_2	No		CTA	0.0158095	Lake_Mendota_phage_scaffold_2	Yes
GAC	0.00929063	BML_phage_scaffold_2	No		GTA	0.0162134	Lake_Mendota_phage_scaffold_2	Yes
ACG	0.00504475	BML_phage_scaffold_2	No		TGG	0.014414	Lake_Mendota_phage_scaffold_2	Yes
GCC	0.00495599	BML_phage_scaffold_2	No		ACT	0.0291585	Lake_Mendota_phage_scaffold_2	Yes
CTG	0.00473408	BML_phage_scaffold_2	No		GCA	0.0192248	Lake_Mendota_phage_scaffold_2	Yes
CCG	0.00495599	BML_phage_scaffold_2	No		AAG	0.0311599	Lake_Mendota_phage_scaffold_2	Yes
TCG	0.00547378	BML_phage_scaffold_2	No		AAC	0.0240355	Lake_Mendota_phage_scaffold_2	Yes
AGC	0.00458614	BML_phage_scaffold_2	No		AGC	0.00688566	Lake_Mendota_phage_scaffold_2	Yes
GGC	0.00682003	BML_phage_scaffold_2	No		ATA	0.0112558	Lake_Mendota_phage_scaffold_2	Yes
TAC	0.00727864	BML_phage_scaffold_2	No		CAA	0.0157544	Lake_Mendota_phage_scaffold_2	Yes
GCG	0.00483764	BML_phage_scaffold_2	No		TCA	0.0148914	Lake_Mendota_phage_scaffold_2	Yes
CGC	0.00167172	BML_phage_scaffold_2	No		CCA	0.019794	Lake_Mendota_phage_scaffold_2	Yes
CTC	0.00384644	BML_phage_scaffold_2	No		GAC	0.0187106	Lake_Mendota_phage_scaffold_2	Yes
CGT	0.00395	BML_phage_scaffold_2	No		CAG	0.0161216	Lake_Mendota_phage_scaffold_2	Yes
CGG	0.000754494	BML_phage_scaffold_2	No		TAC	0.0123758	Lake_Mendota_phage_scaffold_2	Yes
TTT	0.0353129	Lake_Mendota_phage_scaffold_6	No		GAA	0.0470061	Lake_Mendota_phage_scaffold_2	Yes
GAT	0.0421583	Lake_Mendota_phage_scaffold_6	No		CAC	0.00538	Lake_Mendota_phage_scaffold_2	Yes
TAT	0.0359053	Lake_Mendota_phage_scaffold_6	No		AAA	0.0407264	Lake_Mendota_phage_scaffold_2	Yes
AAT	0.0494973	Lake_Mendota_phage_scaffold_6	No		TTG	0.0114577	Lake_Mendota_phage_scaffold_2	Yes
ATT	0.0388179	Lake_Mendota_phage_scaffold_6	No		ACA	0.0204917	Lake_Mendota_phage_scaffold_2	Yes
CTG	0.00287966	Lake_Mendota_phage_scaffold_6	No		CGT	0.0144507	Lake_Mendota_phage_scaffold_2	Yes
TCT	0.0358888	Lake_Mendota_phage_scaffold_6	No		ATC	0.0177007	Lake_Mendota_phage_scaffold_2	Yes
CGT	0.00478847	Lake_Mendota_phage_scaffold_6	No		TGC	0.0037458	Lake_Mendota_phage_scaffold_2	Yes
GTT	0.0319231	Lake_Mendota_phage_scaffold_6	No		ATG	0.0241059	CB_5	Yes
ACT	0.0272992	Lake_Mendota_phage_scaffold_6	No		ACT	0.0296258	CB_5	Yes
GCG	0.00635171	Lake_Mendota_phage_scaffold_6	No		AAC	0.0407427	CB_5	Yes
CCG	0.00353787	Lake_Mendota_phage_scaffold_6	No		AGA	0.0179106	CB_5	Yes
TTG	0.0164552	Lake_Mendota_phage_scaffold_6	No		ATG	0.0208784	PDSYNTPWS_1	Yes
TCA	0.013411	Lake_Mendota_phage_scaffold_6	No		TAC	0.0107205	PDSYNTPWS_1	Yes
AAG	0.0186438	Lake_Mendota_phage_scaffold_6	No		CTA	0.00972843	PDSYNTPWS_1	Yes
CAG	0.00462392	Lake_Mendota_phage_scaffold_6	No		CAA	0.0280747	PDSYNTPWS_1	Yes
GGT	0.0258511	Lake_Mendota_phage_scaffold_6	No		GAA	0.0622649	PDSYNTPWS_1	Yes
AAC	0.0190058	Lake_Mendota_phage_scaffold_6	No		ACC	0.00989131	PDSYNTPWS_1	Yes
AGG	0.00607198	Lake_Mendota_phage_scaffold_6	No		TGG	0.0131045	PDSYNTPWS_1	Yes
GGA	0.0245347	Lake_Mendota_phage_scaffold_6	No		GAC	0.0151183	PDSYNTPWS_1	Yes
CAT	0.0113047	Lake_Mendota_phage_scaffold_6	No		CCA	0.016599	PDSYNTPWS_1	Yes
CCT	0.0118313	Lake_Mendota_phage_scaffold_6	No		AAC	0.0192496	PDSYNTPWS_1	Yes
GAG	0.00893518	Lake_Mendota_phage_scaffold_6	No		GTA	0.0212337	PDSYNTPWS_1	Yes
GCT	0.0197627	Lake_Mendota_phage_scaffold_6	No		AAA	0.0589925	PDSYNTPWS_1	Yes
CTT	0.0136907	Lake_Mendota_phage_scaffold_6	No		TGC	0.00336127	PDSYNTPWS_1	Yes
GTG	0.0047391	Lake_Mendota_phage_scaffold_6	No		TTC	0.0128824	PDSYNTPWS_1	Yes
TGT	0.00786559	Lake_Mendota_phage_scaffold_6	No		ATC	0.0107205	PDSYNTPWS_1	Yes
CTC	0.00306067	Lake_Mendota_phage_scaffold_6	No		TTA	0.0283117	PDSYNTPWS_1	Yes
ACA	0.0192691	Lake_Mendota_phage_scaffold_6	No		GCA	0.0199455	PDSYNTPWS_1	Yes
GTC	0.00495302	Lake_Mendota_phage_scaffold_6	No		CAC	0.00516777	PDSYNTPWS_1	Yes
GGG	0.00733903	Lake_Mendota_phage_scaffold_6	No		TCC	0.00661889	PDSYNTPWS_1	Yes
ATA	0.0238601	Lake_Mendota_phage_scaffold_6	No		GGC	0.00676696	PDSYNTPWS_1	Yes
GCC	0.00475556	Lake_Mendota_phage_scaffold_6	No		GGA	0.0141476	LR_pmoC-phage_1	Yes
ACG	0.00523276	Lake_Mendota_phage_scaffold_6	No		AGA	0.0175371	LR_pmoC-phage_1	Yes
TCG	0.00432772	Lake_Mendota_phage_scaffold_6	No		GAA	0.0379294	LR_pmoC-phage_1	Yes
CGC	0.00190881	Lake_Mendota_phage_scaffold_6	No		GAC	0.0178318	LR_pmoC-phage_1	Yes
AGT	0.0100541	Lake_Mendota_phage_scaffold_6	No		ATG	0.0247727	LR_pmoC-phage_2	Yes
CGG	0.00100377	Lake_Mendota_phage_scaffold_6	No		ACT	0.0307095	LR_pmoC-phage_2	Yes
CGA	0.00212272	Lake_Mendota_phage_scaffold_6	No		AGA	0.0168241	LR_pmoC-phage_2	Yes
AGA	0.0191539	Lake_Mendota_phage_scaffold_6	No		TGC	0.00335299	LR_pmoC-phage_2	Yes
CCC	0.00297839	Lake_Mendota_phage_scaffold_6	No		AAC	0.0225439	LR_pmoC-phage_2	Yes
AGC	0.00483783	Lake_Mendota_phage_scaffold_6	No		GGA	0.0216564	LR_pmoC-phage_2	Yes
ACT	0.0347069	BML_phage_scaffold_1	No		ACA	0.028707	LR_pmoC-phage_3	Yes
GGT	0.0269457	BML_phage_scaffold_1	No		ATA	0.0188968	LR_pmoC-phage_3	Yes
AAT	0.0427885	BML_phage_scaffold_1	No		CCA	0.0177911	LR_pmoC-phage_3	Yes
ATT	0.0403971	BML_phage_scaffold_1	No		GGA	0.0198215	LR_pmoC-phage_3	Yes
CCT	0.0139853	BML_phage_scaffold_1	No		AGA	0.0178313	LR_pmoC-phage_3	Yes
GAT	0.0427672	BML_phage_scaffold_1	No		TTA	0.0242642	LR_pmoC-phage_3	Yes
GGG	0.00453721	BML_phage_scaffold_1	No		CAA	0.0239426	LR_pmoC-phage_3	Yes
ACG	0.00506032	BML_phage_scaffold_1	No		ATG	0.0237617	LR_pmoC-phage_3	Yes
CCG	0.00794278	BML_phage_scaffold_1	No		AAC	0.0152782	LR_pmoC-phage_3	Yes
GTT	0.0299349	BML_phage_scaffold_1	No		ATG	0.0198278	LR_pmoC-phage_4	Yes
CAG	0.00797481	BML_phage_scaffold_1	No		CCA	0.0205225	LR_pmoC-phage_4	Yes
TAT	0.0270524	BML_phage_scaffold_1	No		TGC	0.00313025	LR_pmoC-phage_4	Yes
GTC	0.00582897	BML_phage_scaffold_1	No		ATG	0.0229353	LR_pmoC-phage_5	Yes
TCG	0.0082417	BML_phage_scaffold_1	No		GAA	0.0451623	LR_pmoC-phage_5	Yes
GCT	0.0233372	BML_phage_scaffold_1	No		GGA	0.014613	LR_pmoC-phage_5	Yes
ATA	0.0192805	BML_phage_scaffold_1	No		CCA	0.0241375	LR_pmoC-phage_5	Yes
TTT	0.0302231	BML_phage_scaffold_1	No		ACA	0.0306798	LR_pmoC-phage_5	Yes
TCT	0.0166649	BML_phage_scaffold_1	No		AAC	0.0170267	LR_pmoC-phage_5	Yes
CAT	0.0120102	BML_phage_scaffold_1	No		TTC	0.0100464	LR_pmoC-phage_5	Yes
CTT	0.0138145	BML_phage_scaffold_1	No		CAA	0.0289277	LR_pmoC-phage_5	Yes
AGT	0.0195901	BML_phage_scaffold_1	No		AGC	0.00436152	LR_pmoC-phage_5	Yes
TTG	0.0100779	BML_phage_scaffold_1	No		TGG	0.0158152	LR_pmoC-phage_5	Yes
AAG	0.0184904	BML_phage_scaffold_1	No		TAC	0.00998117	LR_pmoC-phage_5	Yes
TGT	0.00623465	BML_phage_scaffold_1	No		CAC	0.00502321	LR_pmoC-phage_5	Yes
CCC	0.00227394	BML_phage_scaffold_1	No		AGG	0.00203165	LR_pmoC-phage_5	Yes
CGG	0.00130244	BML_phage_scaffold_1	No		ATG	0.0219752	LR_pmoC-phage_6_linear	Yes
TCC	0.0033949	BML_phage_scaffold_1	No
GTG	0.00644817	BML_phage_scaffold_1	No
CTG	0.00317071	BML_phage_scaffold_1	No
CGT	0.00930928	BML_phage_scaffold_1	No
GCG	0.00504964	BML_phage_scaffold_1	No
GCC	0.00560478	BML_phage_scaffold_1	No
NAA	1.06758e-05	BML_phage_scaffold_1	No
CGC	0.00387531	BML_phage_scaffold_1	No
NAT	1.06758e-05	BML_phage_scaffold_1	No
GNA	1.06758e-05	BML_phage_scaffold_1	No
TAT	0.0321672	Lake_Mendota_phage_scaffold_1	No
GTG	0.00850044	Lake_Mendota_phage_scaffold_1	No
GAT	0.0423569	Lake_Mendota_phage_scaffold_1	No
GGC	0.016347	Lake_Mendota_phage_scaffold_1	No
GCT	0.0292974	Lake_Mendota_phage_scaffold_1	No
CGT	0.0157113	Lake_Mendota_phage_scaffold_1	No
GGT	0.0380158	Lake_Mendota_phage_scaffold_1	No
GGG	0.00241572	Lake_Mendota_phage_scaffold_1	No
TTA	0.00699288	Lake_Mendota_phage_scaffold_1	No
GTT	0.0334932	Lake_Mendota_phage_scaffold_1	No
GTC	0.0118788	Lake_Mendota_phage_scaffold_1	No
ATT	0.0313862	Lake_Mendota_phage_scaffold_1	No
GCG	0.00510389	Lake_Mendota_phage_scaffold_1	No
CTC	0.00673859	Lake_Mendota_phage_scaffold_1	No
CCG	0.0036145	Lake_Mendota_phage_scaffold_1	No
TTT	0.023576	Lake_Mendota_phage_scaffold_1	No
CAT	0.0140584	Lake_Mendota_phage_scaffold_1	No
CTT	0.0192895	Lake_Mendota_phage_scaffold_1	No
TCG	0.00537634	Lake_Mendota_phage_scaffold_1	No
TGT	0.0061392	Lake_Mendota_phage_scaffold_1	No
CTG	0.00494042	Lake_Mendota_phage_scaffold_1	No
TCT	0.019017	Lake_Mendota_phage_scaffold_1	No
TCC	0.00575777	Lake_Mendota_phage_scaffold_1	No
AAT	0.0375073	Lake_Mendota_phage_scaffold_1	No
CGC	0.00530369	Lake_Mendota_phage_scaffold_1	No
TTC	0.0190897	Lake_Mendota_phage_scaffold_1	No
TAC	0.0106619	Lake_Mendota_phage_scaffold_1	No
ACT	0.0214327	Lake_Mendota_phage_scaffold_1	No
CCT	0.0164015	Lake_Mendota_phage_scaffold_1	No
ATA	0.00686574	Lake_Mendota_phage_scaffold_1	No
ACA	0.0282258	Lake_Mendota_phage_scaffold_1	No
CGA	0.00328756	Lake_Mendota_phage_scaffold_1	No
AGT	0.00811901	Lake_Mendota_phage_scaffold_1	No
CGG	0.00145307	Lake_Mendota_phage_scaffold_1	No
GCC	0.0148939	Lake_Mendota_phage_scaffold_1	No
AGG	0.00223409	Lake_Mendota_phage_scaffold_1	No
CCC	0.00356001	Lake_Mendota_phage_scaffold_1	No
GAC	0.0163539	Crystal_Bog_phage_scaffold_4	No
CTA	0.00904118	Crystal_Bog_phage_scaffold_4	No
CGC	0.00235527	Crystal_Bog_phage_scaffold_4	No
CAA	0.016126	Crystal_Bog_phage_scaffold_4	No
GCC	0.00742668	Crystal_Bog_phage_scaffold_4	No
CGT	0.0156891	Crystal_Bog_phage_scaffold_4	No
AAG	0.0344363	Crystal_Bog_phage_scaffold_4	No
GTA	0.0183103	Crystal_Bog_phage_scaffold_4	No
TTG	0.0089652	Crystal_Bog_phage_scaffold_4	No
GGA	0.0167338	Crystal_Bog_phage_scaffold_4	No
GAG	0.0230588	Crystal_Bog_phage_scaffold_4	No
AAA	0.041806	Crystal_Bog_phage_scaffold_4	No
GAT	0.0474662	Crystal_Bog_phage_scaffold_4	No
CCT	0.0183673	Crystal_Bog_phage_scaffold_4	No
TGG	0.012897	Crystal_Bog_phage_scaffold_4	No
TGT	0.0070468	Crystal_Bog_phage_scaffold_4	No
GCT	0.0363357	Crystal_Bog_phage_scaffold_4	No
CCA	0.0177974	Crystal_Bog_phage_scaffold_4	No
GCA	0.0199058	Crystal_Bog_phage_scaffold_4	No
AGC	0.0045016	Crystal_Bog_phage_scaffold_4	No
TTT	0.0239135	Crystal_Bog_phage_scaffold_4	No
GTC	0.00714177	Crystal_Bog_phage_scaffold_4	No
CTT	0.0230398	Crystal_Bog_phage_scaffold_4	No
GAA	0.0395077	Crystal_Bog_phage_scaffold_4	No
CGA	0.00188041	Crystal_Bog_phage_scaffold_4	No
CAG	0.0173606	Crystal_Bog_phage_scaffold_4	No
AAC	0.0204756	Crystal_Bog_phage_scaffold_4	No
CAT	0.01605	Crystal_Bog_phage_scaffold_4	No
TCG	0.00497645	Crystal_Bog_phage_scaffold_4	No
ATC	0.0155372	Crystal_Bog_phage_scaffold_4	No
TCC	0.00364686	Crystal_Bog_phage_scaffold_4	No
CGG	0.000398876	Crystal_Bog_phage_scaffold_4	No
AAT	0.041673	Crystal_Bog_phage_scaffold_4	No
GCG	0.00364686	Crystal_Bog_phage_scaffold_4	No
ATT	0.0364116	Crystal_Bog_phage_scaffold_4	No
CTG	0.00793952	Crystal_Bog_phage_scaffold_4	No
TTA	0.0153282	Crystal_Bog_phage_scaffold_4	No
TAC	0.00936408	Crystal_Bog_phage_scaffold_4	No
AGT	0.0083384	Crystal_Bog_phage_scaffold_4	No
ACC	0.00550828	Crystal_Bog_phage_scaffold_4	No
GGT	0.0356139	Crystal_Bog_phage_scaffold_4	No
ATA	0.0163159	Crystal_Bog_phage_scaffold_4	No
TCA	0.0144165	Crystal_Bog_phage_scaffold_4	No
TCT	0.0259269	Crystal_Bog_phage_scaffold_4	No
ACA	0.0202287	Crystal_Bog_phage_scaffold_4	No
CTC	0.00643899	Crystal_Bog_phage_scaffold_4	No
ACG	0.00412171	Crystal_Bog_phage_scaffold_4	No
TAT	0.0358228	Crystal_Bog_phage_scaffold_4	No
GTT	0.0326888	Crystal_Bog_phage_scaffold_4	No
GTG	0.00531834	Crystal_Bog_phage_scaffold_4	No
TTC	0.0182913	Crystal_Bog_phage_scaffold_4	No
CCG	0.00267816	Crystal_Bog_phage_scaffold_4	No
CCC	0.00125361	Crystal_Bog_phage_scaffold_4	No
GGG	0.00290609	Crystal_Bog_phage_scaffold_4	No
AGG	0.00237426	Crystal_Bog_phage_scaffold_4	No
GGC	0.0116434	Crystal_Bog_phage_scaffold_4	No
CAC	0.00440663	Crystal_Bog_phage_scaffold_4	No
AGT	0.00901784	Lake_Mendota_partial-pmoC-phage_8	No
TTA	0.0126327	Lake_Mendota_partial-pmoC-phage_8	No
GAT	0.0411475	Lake_Mendota_partial-pmoC-phage_8	No
ATT	0.0352446	Lake_Mendota_partial-pmoC-phage_8	No
CGC	0.00348023	Lake_Mendota_partial-pmoC-phage_8	No
GGC	0.0161706	Lake_Mendota_partial-pmoC-phage_8	No
GTT	0.0354753	Lake_Mendota_partial-pmoC-phage_8	No
GGT	0.0314182	Lake_Mendota_partial-pmoC-phage_8	No
GCT	0.035956	Lake_Mendota_partial-pmoC-phage_8	No
GTG	0.00592217	Lake_Mendota_partial-pmoC-phage_8	No
ACC	0.00759499	Lake_Mendota_partial-pmoC-phage_8	No
TTT	0.0224581	Lake_Mendota_partial-pmoC-phage_8	No
CAT	0.01494	Lake_Mendota_partial-pmoC-phage_8	No
CCT	0.0136902	Lake_Mendota_partial-pmoC-phage_8	No
AAT	0.0396477	Lake_Mendota_partial-pmoC-phage_8	No
CCC	0.00223043	Lake_Mendota_partial-pmoC-phage_8	No
GCG	0.00503769	Lake_Mendota_partial-pmoC-phage_8	No
TCT	0.0273419	Lake_Mendota_partial-pmoC-phage_8	No
TAT	0.0345908	Lake_Mendota_partial-pmoC-phage_8	No
CTT	0.0182856	Lake_Mendota_partial-pmoC-phage_8	No
GTC	0.00865251	Lake_Mendota_partial-pmoC-phage_8	No
TAC	0.011902	Lake_Mendota_partial-pmoC-phage_8	No
GCC	0.0097485	Lake_Mendota_partial-pmoC-phage_8	No
CCG	0.0035956	Lake_Mendota_partial-pmoC-phage_8	No
TCG	0.00540301	Lake_Mendota_partial-pmoC-phage_8	No
ACG	0.00457622	Lake_Mendota_partial-pmoC-phage_8	No
CTC	0.00557607	Lake_Mendota_partial-pmoC-phage_8	No
TCC	0.00473004	Lake_Mendota_partial-pmoC-phage_8	No
CGA	0.00278803	Lake_Mendota_partial-pmoC-phage_8	No
GGG	0.0039417	Lake_Mendota_partial-pmoC-phage_8	No
AGG	0.00213429	Lake_Mendota_partial-pmoC-phage_8	No
TGT	0.0060183	Lake_Mendota_partial-pmoC-phage_8	No
CTG	0.00588371	Lake_Mendota_partial-pmoC-phage_8	No
CGG	0.000807568	Lake_Mendota_partial-pmoC-phage_8	No
AGT	0.00936981	Lake_Mendota_non-pmoC-phage_7	No
TTA	0.0155133	Lake_Mendota_non-pmoC-phage_7	No
GGT	0.0338859	Lake_Mendota_non-pmoC-phage_7	No
GAT	0.0405703	Lake_Mendota_non-pmoC-phage_7	No
CTT	0.0183919	Lake_Mendota_non-pmoC-phage_7	No
ATT	0.0350257	Lake_Mendota_non-pmoC-phage_7	No
GTT	0.0366871	Lake_Mendota_non-pmoC-phage_7	No
TCT	0.0255593	Lake_Mendota_non-pmoC-phage_7	No
TAT	0.0346393	Lake_Mendota_non-pmoC-phage_7	No
GGC	0.0151269	Lake_Mendota_non-pmoC-phage_7	No
GCT	0.0363008	Lake_Mendota_non-pmoC-phage_7	No
TTT	0.0238978	Lake_Mendota_non-pmoC-phage_7	No
CAT	0.0146826	Lake_Mendota_non-pmoC-phage_7	No
CCT	0.0129439	Lake_Mendota_non-pmoC-phage_7	No
AAT	0.0425988	Lake_Mendota_non-pmoC-phage_7	No
GTC	0.00749585	Lake_Mendota_non-pmoC-phage_7	No
GAG	0.0155713	Lake_Mendota_non-pmoC-phage_7	No
GCG	0.00550597	Lake_Mendota_non-pmoC-phage_7	No
CCC	0.00164213	Lake_Mendota_non-pmoC-phage_7	No
CCG	0.00399907	Lake_Mendota_non-pmoC-phage_7	No
GTG	0.00575712	Lake_Mendota_non-pmoC-phage_7	No
ACG	0.00490707	Lake_Mendota_non-pmoC-phage_7	No
TCG	0.00504231	Lake_Mendota_non-pmoC-phage_7	No
CTG	0.00394112	Lake_Mendota_non-pmoC-phage_7	No
GCC	0.00971755	Lake_Mendota_non-pmoC-phage_7	No
TTC	0.0163634	Lake_Mendota_non-pmoC-phage_7	No
CTC	0.00544801	Lake_Mendota_non-pmoC-phage_7	No
TCC	0.00455933	Lake_Mendota_non-pmoC-phage_7	No
CGA	0.00280128	Lake_Mendota_non-pmoC-phage_7	No
ACC	0.00908002	Lake_Mendota_non-pmoC-phage_7	No
GGG	0.0037286	Lake_Mendota_non-pmoC-phage_7	No
AGG	0.00214443	Lake_Mendota_non-pmoC-phage_7	No
TGT	0.00591167	Lake_Mendota_non-pmoC-phage_7	No
CGC	0.00309107	Lake_Mendota_non-pmoC-phage_7	No
CGG	0.00094664	Lake_Mendota_non-pmoC-phage_7	No
TCT	0.0183429	Crystal_Bog_phage_scaffold_1	No
ATA	0.0250746	Crystal_Bog_phage_scaffold_1	No
ATT	0.0384845	Crystal_Bog_phage_scaffold_1	No
TTG	0.0063755	Crystal_Bog_phage_scaffold_1	No
AGT	0.0240506	Crystal_Bog_phage_scaffold_1	No
CAT	0.0130805	Crystal_Bog_phage_scaffold_1	No
TAT	0.034896	Crystal_Bog_phage_scaffold_1	No
GAT	0.045323	Crystal_Bog_phage_scaffold_1	No
CTT	0.0185744	Crystal_Bog_phage_scaffold_1	No
TTT	0.0326611	Crystal_Bog_phage_scaffold_1	No
AAG	0.0173189	Crystal_Bog_phage_scaffold_1	No
AAT	0.0497128	Crystal_Bog_phage_scaffold_1	No
GCT	0.025502	Crystal_Bog_phage_scaffold_1	No
CCT	0.0161346	Crystal_Bog_phage_scaffold_1	No
GTT	0.0347536	Crystal_Bog_phage_scaffold_1	No
GGT	0.0319843	Crystal_Bog_phage_scaffold_1	No
TCG	0.00307199	Crystal_Bog_phage_scaffold_1	No
TGT	0.0063933	Crystal_Bog_phage_scaffold_1	No
GGG	0.00274253	Crystal_Bog_phage_scaffold_1	No
GAG	0.00956324	Crystal_Bog_phage_scaffold_1	No
GGC	0.00815636	Crystal_Bog_phage_scaffold_1	No
CGT	0.00991051	Crystal_Bog_phage_scaffold_1	No
GCC	0.00557411	Crystal_Bog_phage_scaffold_1	No
GCG	0.00250211	Crystal_Bog_phage_scaffold_1	No
CAG	0.00735497	Crystal_Bog_phage_scaffold_1	No
CGC	0.00278705	Crystal_Bog_phage_scaffold_1	No
TTC	0.00934954	Crystal_Bog_phage_scaffold_1	No
GTC	0.00369529	Crystal_Bog_phage_scaffold_1	No
CCC	0.00293843	Crystal_Bog_phage_scaffold_1	No
CGA	0.00332131	Crystal_Bog_phage_scaffold_1	No
TCC	0.00255554	Crystal_Bog_phage_scaffold_1	No
ACC	0.00461244	Crystal_Bog_phage_scaffold_1	No
GTG	0.0034994	Crystal_Bog_phage_scaffold_1	No
AGG	0.0016562	Crystal_Bog_phage_scaffold_1	No
CTG	0.00154045	Crystal_Bog_phage_scaffold_1	No
CTC	0.00466587	Crystal_Bog_phage_scaffold_1	No
CCG	0.00260897	Crystal_Bog_phage_scaffold_1	No
ACG	0.00198566	Crystal_Bog_phage_scaffold_1	No
CGG	0.000382886	Crystal_Bog_phage_scaffold_1	No
ATC	0.0178547	BML_S_phage_scaffold_1	No
CCC	0.00326586	BML_S_phage_scaffold_1	No
CTT	0.0204557	BML_S_phage_scaffold_1	No
TTT	0.0276718	BML_S_phage_scaffold_1	No
TAT	0.0286301	BML_S_phage_scaffold_1	No
GCT	0.0354356	BML_S_phage_scaffold_1	No
AAT	0.0394642	BML_S_phage_scaffold_1	No
ATA	0.0139435	BML_S_phage_scaffold_1	No
GTT	0.0339298	BML_S_phage_scaffold_1	No
GAT	0.038721	BML_S_phage_scaffold_1	No
TGT	0.00484991	BML_S_phage_scaffold_1	No
AGT	0.0113425	BML_S_phage_scaffold_1	No
AGG	0.00250318	BML_S_phage_scaffold_1	No
ACG	0.00666862	BML_S_phage_scaffold_1	No
ATT	0.0349467	BML_S_phage_scaffold_1	No
GGT	0.0338516	BML_S_phage_scaffold_1	No
CTG	0.00565171	BML_S_phage_scaffold_1	No
GAG	0.0158209	BML_S_phage_scaffold_1	No
CCT	0.0155666	BML_S_phage_scaffold_1	No
CGC	0.00617972	BML_S_phage_scaffold_1	No
GCG	0.00657084	BML_S_phage_scaffold_1	No
GTG	0.00715752	BML_S_phage_scaffold_1	No
TCC	0.00496724	BML_S_phage_scaffold_1	No
GGG	0.00391122	BML_S_phage_scaffold_1	No
TCT	0.0258531	BML_S_phage_scaffold_1	No
GCC	0.00897624	BML_S_phage_scaffold_1	No
CAT	0.00960203	BML_S_phage_scaffold_1	No
CTC	0.00637528	BML_S_phage_scaffold_1	No
TCG	0.00619928	BML_S_phage_scaffold_1	No
GTC	0.00807666	BML_S_phage_scaffold_1	No
ACC	0.00883935	BML_S_phage_scaffold_1	No
CCG	0.00393077	BML_S_phage_scaffold_1	No
CGA	0.00322675	BML_S_phage_scaffold_1	No
CGG	0.00107558	BML_S_phage_scaffold_1	No
TTA	0.00728506	Lake_Mendota_phage_scaffold_3	No
TAT	0.0338487	Lake_Mendota_phage_scaffold_3	No
ACA	0.0265451	Lake_Mendota_phage_scaffold_3	No
CTT	0.0173692	Lake_Mendota_phage_scaffold_3	No
CCG	0.00381863	Lake_Mendota_phage_scaffold_3	No
GAT	0.0409113	Lake_Mendota_phage_scaffold_3	No
GGT	0.0364439	Lake_Mendota_phage_scaffold_3	No
TGT	0.00654358	Lake_Mendota_phage_scaffold_3	No
ATA	0.00978757	Lake_Mendota_phage_scaffold_3	No
ATT	0.0300856	Lake_Mendota_phage_scaffold_3	No
GTT	0.0311423	Lake_Mendota_phage_scaffold_3	No
CAT	0.0144589	Lake_Mendota_phage_scaffold_3	No
CGT	0.0151818	Lake_Mendota_phage_scaffold_3	No
ACT	0.0175731	Lake_Mendota_phage_scaffold_3	No
CCT	0.0152745	Lake_Mendota_phage_scaffold_3	No
AAT	0.0385015	Lake_Mendota_phage_scaffold_3	No
TCA	0.014014	Lake_Mendota_phage_scaffold_3	No
TTG	0.0106588	Lake_Mendota_phage_scaffold_3	No
CCC	0.00242835	Lake_Mendota_phage_scaffold_3	No
TTC	0.0176102	Lake_Mendota_phage_scaffold_3	No
ACC	0.0119935	Lake_Mendota_phage_scaffold_3	No
GCG	0.00750751	Lake_Mendota_phage_scaffold_3	No
GAC	0.021021	Lake_Mendota_phage_scaffold_3	No
TTT	0.0254699	Lake_Mendota_phage_scaffold_3	No
GCT	0.0271197	Lake_Mendota_phage_scaffold_3	No
CGC	0.00481963	Lake_Mendota_phage_scaffold_3	No
GTG	0.00915731	Lake_Mendota_phage_scaffold_3	No
AGT	0.00889779	Lake_Mendota_phage_scaffold_3	No
GGG	0.00105661	Lake_Mendota_phage_scaffold_3	No
GGC	0.0155155	Lake_Mendota_phage_scaffold_3	No
TCC	0.00867534	Lake_Mendota_phage_scaffold_3	No
CGG	0.0015015	Lake_Mendota_phage_scaffold_3	No
CGA	0.0038001	Lake_Mendota_phage_scaffold_3	No
TCT	0.020261	Lake_Mendota_phage_scaffold_3	No
GCC	0.0145331	Lake_Mendota_phage_scaffold_3	No
CTG	0.00602454	Lake_Mendota_phage_scaffold_3	No
GTC	0.0121047	Lake_Mendota_phage_scaffold_3	No
CTC	0.00635821	Lake_Mendota_phage_scaffold_3	No
AGG	0.00185371	Lake_Mendota_phage_scaffold_3	No
CCT	0.0121004	Lake_Mendota_phage_scaffold_2	No
TTA	0.014671	Lake_Mendota_phage_scaffold_2	No
ATT	0.0350526	Lake_Mendota_phage_scaffold_2	No
GGC	0.0141386	Lake_Mendota_phage_scaffold_2	No
TAT	0.0334368	Lake_Mendota_phage_scaffold_2	No
TTT	0.0233562	Lake_Mendota_phage_scaffold_2	No
GTT	0.0338224	Lake_Mendota_phage_scaffold_2	No
GAT	0.0410202	Lake_Mendota_phage_scaffold_2	No
ACG	0.00526983	Lake_Mendota_phage_scaffold_2	No
CTT	0.0194451	Lake_Mendota_phage_scaffold_2	No
CCC	0.00198307	Lake_Mendota_phage_scaffold_2	No
GCT	0.0319678	Lake_Mendota_phage_scaffold_2	No
ACC	0.00745488	Lake_Mendota_phage_scaffold_2	No
TCT	0.0255596	Lake_Mendota_phage_scaffold_2	No
CAT	0.0154422	Lake_Mendota_phage_scaffold_2	No
CTG	0.00574723	Lake_Mendota_phage_scaffold_2	No
GAG	0.0181414	Lake_Mendota_phage_scaffold_2	No
CGC	0.0024972	Lake_Mendota_phage_scaffold_2	No
GCC	0.00886873	Lake_Mendota_phage_scaffold_2	No
GGT	0.0328676	Lake_Mendota_phage_scaffold_2	No
TTC	0.020455	Lake_Mendota_phage_scaffold_2	No
GCG	0.00580232	Lake_Mendota_phage_scaffold_2	No
CGA	0.00302969	Lake_Mendota_phage_scaffold_2	No
AGT	0.00820771	Lake_Mendota_phage_scaffold_2	No
GTC	0.00903399	Lake_Mendota_phage_scaffold_2	No
CTC	0.00670204	Lake_Mendota_phage_scaffold_2	No
TCG	0.00558198	Lake_Mendota_phage_scaffold_2	No
TCC	0.00425993	Lake_Mendota_phage_scaffold_2	No
AAT	0.0396614	Lake_Mendota_phage_scaffold_2	No
TGT	0.00670204	Lake_Mendota_phage_scaffold_2	No
CCG	0.00383761	Lake_Mendota_phage_scaffold_2	No
AGG	0.00231358	Lake_Mendota_phage_scaffold_2	No
GTG	0.00635317	Lake_Mendota_phage_scaffold_2	No
GGG	0.00354382	Lake_Mendota_phage_scaffold_2	No
CGG	0.000734471	Lake_Mendota_phage_scaffold_2	No
GAC	0.0295679	CB_5	No
TAT	0.0255727	CB_5	No
TCA	0.0155945	CB_5	No
AAT	0.0289117	CB_5	No
CTT	0.0144558	CB_5	No
GTA	0.0224268	CB_5	No
AAG	0.037423	CB_5	No
CGT	0.00567425	CB_5	No
CAG	0.0241059	CB_5	No
CGA	0.00221952	CB_5	No
GAA	0.0256306	CB_5	No
ATA	0.0210372	CB_5	No
GCC	0.0127188	CB_5	No
TAC	0.0207863	CB_5	No
AAA	0.0258236	CB_5	No
GAT	0.0265763	CB_5	No
ATT	0.0175632	CB_5	No
CCA	0.015498	CB_5	No
GAG	0.0278695	CB_5	No
GCA	0.0150348	CB_5	No
TTA	0.00999749	CB_5	No
GCG	0.0145909	CB_5	No
TGG	0.0115029	CB_5	No
CGC	0.00650416	CB_5	No
ACC	0.0129311	CB_5	No
CTC	0.0125258	CB_5	No
ACA	0.0165789	CB_5	No
CAC	0.00955359	CB_5	No
ATC	0.0268079	CB_5	No
CAA	0.0102677	CB_5	No
TCT	0.0261131	CB_5	No
CTG	0.00930268	CB_5	No
GTG	0.0109818	CB_5	No
GGT	0.0301083	CB_5	No
AGC	0.0104028	CB_5	No
GTT	0.0176018	CB_5	No
GGA	0.0170807	CB_5	No
CAT	0.00955359	CB_5	No
GCT	0.0251095	CB_5	No
CTA	0.0199757	CB_5	No
CCG	0.00727617	CB_5	No
TTT	0.0211144	CB_5	No
AGT	0.00862718	CB_5	No
TTG	0.00521105	CB_5	No
TTC	0.020574	CB_5	No
CGG	0.000694806	CB_5	No
TCC	0.00505665	CB_5	No
GTC	0.0191844	CB_5	No
TCG	0.00862718	CB_5	No
GGC	0.0209986	CB_5	No
AGG	0.00328103	CB_5	No
TGC	0.00395654	CB_5	No
GGG	0.00316523	CB_5	No
ACG	0.0162507	CB_5	No
CCT	0.013182	CB_5	No
CCC	0.00210372	CB_5	No
TGT	0.00455484	CB_5	No
CTT	0.0136968	PDSYNTPWS_1	No
CTC	0.00299109	PDSYNTPWS_1	No
ACA	0.0188498	PDSYNTPWS_1	No
TTT	0.0341013	PDSYNTPWS_1	No
AGT	0.00947671	PDSYNTPWS_1	No
ATA	0.0235289	PDSYNTPWS_1	No
GTC	0.00534546	PDSYNTPWS_1	No
CGC	0.00228033	PDSYNTPWS_1	No
GTT	0.0314508	PDSYNTPWS_1	No
GGT	0.0261202	PDSYNTPWS_1	No
AAT	0.04919	PDSYNTPWS_1	No
GGA	0.0245358	PDSYNTPWS_1	No
GAT	0.042734	PDSYNTPWS_1	No
GTG	0.00459028	PDSYNTPWS_1	No
TCG	0.00472355	PDSYNTPWS_1	No
AGA	0.0187313	PDSYNTPWS_1	No
TAT	0.0357302	PDSYNTPWS_1	No
ACG	0.00553795	PDSYNTPWS_1	No
ACT	0.0274084	PDSYNTPWS_1	No
GGG	0.00755175	PDSYNTPWS_1	No
CAT	0.0119051	PDSYNTPWS_1	No
ATT	0.0380549	PDSYNTPWS_1	No
GCT	0.0194717	PDSYNTPWS_1	No
GAG	0.00929902	PDSYNTPWS_1	No
TCT	0.0359671	PDSYNTPWS_1	No
AAG	0.0197086	PDSYNTPWS_1	No
TCA	0.0130601	PDSYNTPWS_1	No
GCG	0.00694465	PDSYNTPWS_1	No
CCG	0.00358338	PDSYNTPWS_1	No
CGG	0.000992093	PDSYNTPWS_1	No
TGT	0.00759617	PDSYNTPWS_1	No
TTG	0.0168063	PDSYNTPWS_1	No
GCC	0.00487162	PDSYNTPWS_1	No
CTG	0.00303551	PDSYNTPWS_1	No
CAG	0.00473835	PDSYNTPWS_1	No
CCT	0.0106761	PDSYNTPWS_1	No
CCC	0.00310954	PDSYNTPWS_1	No
CGT	0.00444221	PDSYNTPWS_1	No
AGC	0.00475316	PDSYNTPWS_1	No
AGG	0.00627832	PDSYNTPWS_1	No
CGA	0.00211745	PDSYNTPWS_1	No
TTT	0.0273372	LR_pmoC-phage_1	No
GGC	0.014037	LR_pmoC-phage_1	No
GAT	0.0423321	LR_pmoC-phage_1	No
CCT	0.0153449	LR_pmoC-phage_1	No
CGT	0.0145712	LR_pmoC-phage_1	No
GGT	0.0390531	LR_pmoC-phage_1	No
AGT	0.0118817	LR_pmoC-phage_1	No
AAC	0.0284793	LR_pmoC-phage_1	No
CAA	0.0168555	LR_pmoC-phage_1	No
GTA	0.0141107	LR_pmoC-phage_1	No
AAG	0.0329189	LR_pmoC-phage_1	No
TGG	0.0137239	LR_pmoC-phage_1	No
TCG	0.00420006	LR_pmoC-phage_1	No
GAG	0.0215345	LR_pmoC-phage_1	No
ATG	0.0237266	LR_pmoC-phage_1	No
GTT	0.0330846	LR_pmoC-phage_1	No
ACT	0.0194713	LR_pmoC-phage_1	No
CCA	0.016616	LR_pmoC-phage_1	No
TAT	0.0336557	LR_pmoC-phage_1	No
ATC	0.0220503	LR_pmoC-phage_1	No
TTC	0.0164502	LR_pmoC-phage_1	No
TCA	0.0215713	LR_pmoC-phage_1	No
ACA	0.0328636	LR_pmoC-phage_1	No
CTA	0.0200424	LR_pmoC-phage_1	No
CTT	0.0175371	LR_pmoC-phage_1	No
CAC	0.00585797	LR_pmoC-phage_1	No
AAA	0.0339873	LR_pmoC-phage_1	No
TCT	0.0168371	LR_pmoC-phage_1	No
ACC	0.00956065	LR_pmoC-phage_1	No
GCA	0.022345	LR_pmoC-phage_1	No
GCT	0.0352399	LR_pmoC-phage_1	No
TAC	0.0117528	LR_pmoC-phage_1	No
ATT	0.0298241	LR_pmoC-phage_1	No
CAT	0.0135028	LR_pmoC-phage_1	No
AAT	0.0388505	LR_pmoC-phage_1	No
CGA	0.00315004	LR_pmoC-phage_1	No
TTG	0.0114028	LR_pmoC-phage_1	No
ATA	0.0114765	LR_pmoC-phage_1	No
TGT	0.00692641	LR_pmoC-phage_1	No
GTC	0.0112001	LR_pmoC-phage_1	No
GCC	0.0114396	LR_pmoC-phage_1	No
CAG	0.0149765	LR_pmoC-phage_1	No
TCC	0.00613429	LR_pmoC-phage_1	No
GCG	0.00611587	LR_pmoC-phage_1	No
GGG	0.00202634	LR_pmoC-phage_1	No
CTG	0.00412637	LR_pmoC-phage_1	No
GTG	0.00788431	LR_pmoC-phage_1	No
AGC	0.00490006	LR_pmoC-phage_1	No
CTC	0.00642903	LR_pmoC-phage_1	No
TTA	0.0116423	LR_pmoC-phage_1	No
CGG	0.00140002	LR_pmoC-phage_1	No
TGC	0.00217371	LR_pmoC-phage_1	No
ACG	0.0048448	LR_pmoC-phage_1	No
CGC	0.00418163	LR_pmoC-phage_1	No
CCG	0.003629	LR_pmoC-phage_1	No
CCC	0.00186055	LR_pmoC-phage_1	No
AGG	0.00204476	LR_pmoC-phage_1	No
AAA	0.0497229	LR_pmoC-phage_2	No
TTT	0.0270606	LR_pmoC-phage_2	No
ACA	0.0235893	LR_pmoC-phage_2	No
GAA	0.0507485	LR_pmoC-phage_2	No
CAG	0.0124061	LR_pmoC-phage_2	No
CTA	0.0117157	LR_pmoC-phage_2	No
GGC	0.0141615	LR_pmoC-phage_2	No
GAG	0.0150096	LR_pmoC-phage_2	No
TCT	0.0262914	LR_pmoC-phage_2	No
GTC	0.00627207	LR_pmoC-phage_2	No
CTC	0.00544368	LR_pmoC-phage_2	No
GAC	0.015266	LR_pmoC-phage_2	No
GCC	0.00684405	LR_pmoC-phage_2	No
ATT	0.0388355	LR_pmoC-phage_2	No
TAT	0.03495	LR_pmoC-phage_2	No
TCC	0.00483225	LR_pmoC-phage_2	No
CAA	0.0198813	LR_pmoC-phage_2	No
AAT	0.0439439	LR_pmoC-phage_2	No
TCA	0.0163902	LR_pmoC-phage_2	No
GGT	0.0328593	LR_pmoC-phage_2	No
GAT	0.042228	LR_pmoC-phage_2	No
CTT	0.019112	LR_pmoC-phage_2	No
GTA	0.0174158	LR_pmoC-phage_2	No
CGT	0.011913	LR_pmoC-phage_2	No
TGG	0.0132147	LR_pmoC-phage_2	No
ACC	0.00568036	LR_pmoC-phage_2	No
GCA	0.0196643	LR_pmoC-phage_2	No
TTC	0.0164888	LR_pmoC-phage_2	No
CCA	0.018619	LR_pmoC-phage_2	No
CGA	0.00303742	LR_pmoC-phage_2	No
TCG	0.00591704	LR_pmoC-phage_2	No
GCT	0.0329777	LR_pmoC-phage_2	No
AAG	0.0220508	LR_pmoC-phage_2	No
TGT	0.00635096	LR_pmoC-phage_2	No
GTT	0.0362912	LR_pmoC-phage_2	No
CCT	0.0136092	LR_pmoC-phage_2	No
TTG	0.0102365	LR_pmoC-phage_2	No
ATC	0.0141812	LR_pmoC-phage_2	No
CAC	0.00506893	LR_pmoC-phage_2	No
CAT	0.0154238	LR_pmoC-phage_2	No
CCG	0.00339244	LR_pmoC-phage_2	No
TAC	0.0108282	LR_pmoC-phage_2	No
GTG	0.00465474	LR_pmoC-phage_2	No
AGT	0.00934893	LR_pmoC-phage_2	No
GCG	0.0054634	LR_pmoC-phage_2	No
TTA	0.0207491	LR_pmoC-phage_2	No
ATA	0.0149109	LR_pmoC-phage_2	No
AGC	0.00652847	LR_pmoC-phage_2	No
GGG	0.00380663	LR_pmoC-phage_2	No
ACG	0.00463502	LR_pmoC-phage_2	No
CTG	0.00380663	LR_pmoC-phage_2	No
AGG	0.0019329	LR_pmoC-phage_2	No
CGC	0.00351078	LR_pmoC-phage_2	No
CCC	0.00138064	LR_pmoC-phage_2	No
CGG	0.000473363	LR_pmoC-phage_2	No
TCA	0.0229575	LR_pmoC-phage_3	No
CTT	0.0147555	LR_pmoC-phage_3	No
AAT	0.051363	LR_pmoC-phage_3	No
ACT	0.0221132	LR_pmoC-phage_3	No
ATT	0.0433419	LR_pmoC-phage_3	No
GCA	0.0235003	LR_pmoC-phage_3	No
TTT	0.0296518	LR_pmoC-phage_3	No
AGT	0.0141726	LR_pmoC-phage_3	No
TCT	0.0215503	LR_pmoC-phage_3	No
GCT	0.0180323	LR_pmoC-phage_3	No
TAC	0.0104535	LR_pmoC-phage_3	No
CTG	0.00605098	LR_pmoC-phage_3	No
TTC	0.0142932	LR_pmoC-phage_3	No
GAT	0.0493326	LR_pmoC-phage_3	No
GGT	0.0372306	LR_pmoC-phage_3	No
ACC	0.0123432	LR_pmoC-phage_3	No
GTC	0.00593036	LR_pmoC-phage_3	No
AAA	0.0522274	LR_pmoC-phage_3	No
GTT	0.0309183	LR_pmoC-phage_3	No
GTA	0.0183741	LR_pmoC-phage_3	No
GAA	0.0545794	LR_pmoC-phage_3	No
TAT	0.0376126	LR_pmoC-phage_3	No
CCG	0.00337729	LR_pmoC-phage_3	No
ATC	0.0124437	LR_pmoC-phage_3	No
TCG	0.00438244	LR_pmoC-phage_3	No
TGT	0.00866436	LR_pmoC-phage_3	No
CCT	0.0112576	LR_pmoC-phage_3	No
TGG	0.0126045	LR_pmoC-phage_3	No
GAC	0.0124638	LR_pmoC-phage_3	No
AAG	0.0230179	LR_pmoC-phage_3	No
CTA	0.00900611	LR_pmoC-phage_3	No
CAT	0.012102	LR_pmoC-phage_3	No
CGA	0.00239225	LR_pmoC-phage_3	No
GTG	0.00719685	LR_pmoC-phage_3	No
GCC	0.00663397	LR_pmoC-phage_3	No
GAG	0.00979013	LR_pmoC-phage_3	No
TTG	0.0164241	LR_pmoC-phage_3	No
GGC	0.00593036	LR_pmoC-phage_3	No
TCC	0.00771952	LR_pmoC-phage_3	No
CAC	0.00605098	LR_pmoC-phage_3	No
CGT	0.00788035	LR_pmoC-phage_3	No
AGC	0.00188968	LR_pmoC-phage_3	No
GCG	0.00367884	LR_pmoC-phage_3	No
CAG	0.00876488	LR_pmoC-phage_3	No
CGG	0.00116597	LR_pmoC-phage_3	No
ACG	0.00307575	LR_pmoC-phage_3	No
CCC	0.00293503	LR_pmoC-phage_3	No
GGG	0.00201029	LR_pmoC-phage_3	No
AGG	0.0041211	LR_pmoC-phage_3	No
CTC	0.00440254	LR_pmoC-phage_3	No
CGC	0.00164844	LR_pmoC-phage_3	No
TGC	0.00168865	LR_pmoC-phage_3	No
GCT	0.025297	LR_pmoC-phage_4	No
AGG	0.00213666	LR_pmoC-phage_4	No
AAC	0.0207775	LR_pmoC-phage_4	No
GAA	0.0325774	LR_pmoC-phage_4	No
TAT	0.0326654	LR_pmoC-phage_4	No
CTA	0.0119495	LR_pmoC-phage_4	No
AAA	0.0357253	LR_pmoC-phage_4	No
AAG	0.0160733	LR_pmoC-phage_4	No
CCT	0.0116153	LR_pmoC-phage_4	No
GGG	0.00645394	LR_pmoC-phage_4	No
GAG	0.0144818	LR_pmoC-phage_4	No
TTA	0.0457843	LR_pmoC-phage_4	No
GTT	0.0274688	LR_pmoC-phage_4	No
ACG	0.0083356	LR_pmoC-phage_4	No
ACC	0.0123363	LR_pmoC-phage_4	No
GAC	0.0108504	LR_pmoC-phage_4	No
GTA	0.0307837	LR_pmoC-phage_4	No
CGG	0.00205752	LR_pmoC-phage_4	No
TTG	0.00810699	LR_pmoC-phage_4	No
CAG	0.00827405	LR_pmoC-phage_4	No
TGT	0.00740356	LR_pmoC-phage_4	No
AGT	0.0219293	LR_pmoC-phage_4	No
GAT	0.0505764	LR_pmoC-phage_4	No
ATT	0.0376421	LR_pmoC-phage_4	No
TAC	0.0149742	LR_pmoC-phage_4	No
TTC	0.00642756	LR_pmoC-phage_4	No
ATA	0.024532	LR_pmoC-phage_4	No
ATC	0.00990073	LR_pmoC-phage_4	No
ACT	0.0311266	LR_pmoC-phage_4	No
CAT	0.0128727	LR_pmoC-phage_4	No
ACA	0.0350394	LR_pmoC-phage_4	No
GGA	0.0145609	LR_pmoC-phage_4	No
GTG	0.0101469	LR_pmoC-phage_4	No
TTT	0.0285327	LR_pmoC-phage_4	No
CAA	0.024488	LR_pmoC-phage_4	No
CGT	0.00921489	LR_pmoC-phage_4	No
CAC	0.0060055	LR_pmoC-phage_4	No
AAT	0.0439026	LR_pmoC-phage_4	No
AGA	0.0108152	LR_pmoC-phage_4	No
TCA	0.0234593	LR_pmoC-phage_4	No
GCG	0.00891593	LR_pmoC-phage_4	No
GCA	0.0325687	LR_pmoC-phage_4	No
CGA	0.00538121	LR_pmoC-phage_4	No
GGT	0.0398755	LR_pmoC-phage_4	No
TGG	0.0143587	LR_pmoC-phage_4	No
TCT	0.0134618	LR_pmoC-phage_4	No
TCC	0.0023301	LR_pmoC-phage_4	No
GCC	0.00335007	LR_pmoC-phage_4	No
CTG	0.00237406	LR_pmoC-phage_4	No
CCG	0.00528449	LR_pmoC-phage_4	No
TCG	0.00568896	LR_pmoC-phage_4	No
CCC	0.00176736	LR_pmoC-phage_4	No
CGC	0.00274336	LR_pmoC-phage_4	No
GTC	0.00311266	LR_pmoC-phage_4	No
AGC	0.00921489	LR_pmoC-phage_4	No
GGC	0.00560983	LR_pmoC-phage_4	No
CTC	0.00194322	LR_pmoC-phage_4	No
CTT	0.00875766	LR_pmoC-phage_4	No
NAG	8.79283e-06	LR_pmoC-phage_4	No
GNC	8.79283e-06	LR_pmoC-phage_4	No
GAN	3.51713e-05	LR_pmoC-phage_4	No
ACN	3.51713e-05	LR_pmoC-phage_4	No
GTN	8.79283e-06	LR_pmoC-phage_4	No
NTN	8.79283e-06	LR_pmoC-phage_4	No
GCN	1.75857e-05	LR_pmoC-phage_4	No
AGN	8.79283e-06	LR_pmoC-phage_4	No
CCN	8.79283e-06	LR_pmoC-phage_4	No
NAT	8.79283e-06	LR_pmoC-phage_4	No
AAN	8.79283e-06	LR_pmoC-phage_4	No
ACG	0.00536803	LR_pmoC-phage_5	No
TAT	0.033224	LR_pmoC-phage_5	No
CTT	0.00955248	LR_pmoC-phage_5	No
TTT	0.0310991	LR_pmoC-phage_5	No
AGT	0.0258616	LR_pmoC-phage_5	No
AAT	0.0469702	LR_pmoC-phage_5	No
GTA	0.0234572	LR_pmoC-phage_5	No
GAT	0.0465043	LR_pmoC-phage_5	No
CCT	0.00754879	LR_pmoC-phage_5	No
TTG	0.0205588	LR_pmoC-phage_5	No
ATC	0.0112952	LR_pmoC-phage_5	No
ATT	0.0412294	LR_pmoC-phage_5	No
GGT	0.0320777	LR_pmoC-phage_5	No
TTA	0.0359173	LR_pmoC-phage_5	No
GCG	0.00658888	LR_pmoC-phage_5	No
CTA	0.0103726	LR_pmoC-phage_5	No
ACC	0.0108665	LR_pmoC-phage_5	No
GTT	0.0250228	LR_pmoC-phage_5	No
GGG	0.00699894	LR_pmoC-phage_5	No
TCA	0.0205402	LR_pmoC-phage_5	No
GCA	0.0387784	LR_pmoC-phage_5	No
GTG	0.00933813	LR_pmoC-phage_5	No
ATA	0.0217983	LR_pmoC-phage_5	No
GAC	0.0170174	LR_pmoC-phage_5	No
CAT	0.0165048	LR_pmoC-phage_5	No
ACT	0.028471	LR_pmoC-phage_5	No
GGC	0.00895603	LR_pmoC-phage_5	No
CTC	0.00193845	LR_pmoC-phage_5	No
GCT	0.0137369	LR_pmoC-phage_5	No
TCT	0.0124695	LR_pmoC-phage_5	No
CCC	0.00175206	LR_pmoC-phage_5	No
GTC	0.0043988	LR_pmoC-phage_5	No
CAG	0.00728784	LR_pmoC-phage_5	No
AAA	0.0479115	LR_pmoC-phage_5	No
TCG	0.00394214	LR_pmoC-phage_5	No
CGC	0.00298224	LR_pmoC-phage_5	No
CGA	0.00514436	LR_pmoC-phage_5	No
CGT	0.0108386	LR_pmoC-phage_5	No
AGA	0.0130659	LR_pmoC-phage_5	No
AAG	0.0113139	LR_pmoC-phage_5	No
GCC	0.0063093	LR_pmoC-phage_5	No
GAG	0.0110716	LR_pmoC-phage_5	No
TGT	0.00779109	LR_pmoC-phage_5	No
CTG	0.00311271	LR_pmoC-phage_5	No
TGC	0.00333638	LR_pmoC-phage_5	No
CGG	0.00205961	LR_pmoC-phage_5	No
CCG	0.0030102	LR_pmoC-phage_5	No
TCC	0.00220872	LR_pmoC-phage_5	No
GAN	9.31949e-06	LR_pmoC-phage_5	No
TAT	0.0268562	LR_pmoC-phage_6_linear	No
GGC	0.00767618	LR_pmoC-phage_6_linear	No
AAG	0.0143407	LR_pmoC-phage_6_linear	No
GGA	0.0145389	LR_pmoC-phage_6_linear	No
GAT	0.0516369	LR_pmoC-phage_6_linear	No
TTT	0.0241549	LR_pmoC-phage_6_linear	No
ACT	0.0287753	LR_pmoC-phage_6_linear	No
GCG	0.00749888	LR_pmoC-phage_6_linear	No
AGT	0.0198162	LR_pmoC-phage_6_linear	No
ATA	0.0177407	LR_pmoC-phage_6_linear	No
CGG	0.00183561	LR_pmoC-phage_6_linear	No
GTA	0.0207758	LR_pmoC-phage_6_linear	No
TTA	0.0315808	LR_pmoC-phage_6_linear	No
GAG	0.00996026	LR_pmoC-phage_6_linear	No
ACA	0.0257611	LR_pmoC-phage_6_linear	No
TCA	0.0219856	LR_pmoC-phage_6_linear	No
AGG	0.00165831	LR_pmoC-phage_6_linear	No
GGG	0.00472461	LR_pmoC-phage_6_linear	No
ACG	0.00788477	LR_pmoC-phage_6_linear	No
TCT	0.0156131	LR_pmoC-phage_6_linear	No
ATT	0.033552	LR_pmoC-phage_6_linear	No
GAA	0.0472461	LR_pmoC-phage_6_linear	No
ATC	0.0186273	LR_pmoC-phage_6_linear	No
CCG	0.00370251	LR_pmoC-phage_6_linear	No
CTT	0.0108468	LR_pmoC-phage_6_linear	No
TAC	0.0142677	LR_pmoC-phage_6_linear	No
GCA	0.0341778	LR_pmoC-phage_6_linear	No
CTC	0.00294115	LR_pmoC-phage_6_linear	No
AAT	0.0383913	LR_pmoC-phage_6_linear	No
CAC	0.00635162	LR_pmoC-phage_6_linear	No
AGA	0.014518	LR_pmoC-phage_6_linear	No
CCA	0.0249163	LR_pmoC-phage_6_linear	No
TCC	0.00383809	LR_pmoC-phage_6_linear	No
AAA	0.0452644	LR_pmoC-phage_6_linear	No
TGC	0.00390067	LR_pmoC-phage_6_linear	No
CAA	0.024301	LR_pmoC-phage_6_linear	No
AGC	0.00538167	LR_pmoC-phage_6_linear	No
GTC	0.00524609	LR_pmoC-phage_6_linear	No
ACC	0.0161659	LR_pmoC-phage_6_linear	No
GGT	0.040519	LR_pmoC-phage_6_linear	No
AAC	0.0207132	LR_pmoC-phage_6_linear	No
TGG	0.0155818	LR_pmoC-phage_6_linear	No
GCT	0.0197537	LR_pmoC-phage_6_linear	No
TTC	0.0144241	LR_pmoC-phage_6_linear	No
CTA	0.0106903	LR_pmoC-phage_6_linear	No
CAT	0.0132977	LR_pmoC-phage_6_linear	No
CCT	0.0074363	LR_pmoC-phage_6_linear	No
GCC	0.00745716	LR_pmoC-phage_6_linear	No
GTT	0.0319667	LR_pmoC-phage_6_linear	No
CGT	0.0101897	LR_pmoC-phage_6_linear	No
GAC	0.0144867	LR_pmoC-phage_6_linear	No
GTG	0.00807251	LR_pmoC-phage_6_linear	No
CGA	0.00559026	LR_pmoC-phage_6_linear	No
TGT	0.00614303	LR_pmoC-phage_6_linear	No
CTG	0.00335833	LR_pmoC-phage_6_linear	No
TTG	0.0179285	LR_pmoC-phage_6_linear	No
CCC	0.00178346	LR_pmoC-phage_6_linear	No
CAG	0.00723814	LR_pmoC-phage_6_linear	No
TCG	0.00587186	LR_pmoC-phage_6_linear	No
CGC	0.00294115	LR_pmoC-phage_6_linear	No

## Sheet: SourceData_Fig.S15
	BML_2_200 (no domain)
Sample	BML_phage_scaffold_2-162553:G	BML_phage_scaffold_2-162553:T	BML_phage_scaffold_2-162610:G	BML_phage_scaffold_2-162610:T	BML_phage_scaffold_2-162639:A	BML_phage_scaffold_2-162639:C
BML_phage_scaffold_2BML_08042016_1_5m	0.454545	0.545455	0.388889	0.611111	0.578947	0.421053
BML_phage_scaffold_2BML_08042016_9_3m	0.636364	0.363636	0.285714	0.714286	0.6875	0.3125
BML_phage_scaffold_2BML_08042016_6_5m	0.71134	0.28866	0.285714	0.714286	0.721649	0.278351
BML_phage_scaffold_2BML_08042016_7_5m	0.857143	0.142857	0.16	0.84	0.827586	0.172414
BML_phage_scaffold_2BML_09012016_5m	0.785714	0.214286	0.333333	0.666667	0.642857	0.357143
BML_phage_scaffold_2BML_09012016_9m	0.738462	0.261538	0.273973	0.726027	0.689189	0.310811
BML_phage_scaffold_2BML_02172017_6_5m	0.727273	0.272727	0.0967742	0.903226	0.842105	0.157895
BML_phage_scaffold_2BML_02172017_9_0m	1	0	0	1	1	0
BML_phage_scaffold_2BML_05172017_9_9m	0.83871	0.16129	0.137931	0.862069	0.862069	0.137931
BML_phage_scaffold_2BML_05172017_8_0m	0.821429	0.178571	0.125	0.875	0.807692	0.192308
BML_phage_scaffold_2BML_05172017_1_5m	1	0	0	1	1	0
BML_phage_scaffold_2BML_05172017_7_5m	0.782609	0.217391	0.225806	0.774194	0.757576	0.242424
BML_phage_scaffold_2BML_06132017_6_25m	0.807692	0.192308	0.3	0.7	0.588235	0.411765
	BML_2_194 (no domain)
Sample	BML_phage_scaffold_2-160438:A	BML_phage_scaffold_2-160438:T	BML_phage_scaffold_2-160440:C	BML_phage_scaffold_2-160440:T	BML_phage_scaffold_2-160444:A	BML_phage_scaffold_2-160444:C
BML_phage_scaffold_2BML_08042016_1_5m	0.862069	0.137931	0.142857	0.857143	0.851852	0.148148
BML_phage_scaffold_2BML_08042016_9_3m	0.892857	0.107143	0.137931	0.862069	0.884615	0.115385
BML_phage_scaffold_2BML_08042016_6_5m	0.91791	0.0820896	0.0839695	0.916031	0.910448	0.0895522
BML_phage_scaffold_2BML_08042016_7_5m	0.903226	0.0967742	0.0806452	0.919355	0.9	0.1
BML_phage_scaffold_2BML_09012016_5m	1	0	0	1	1	0
BML_phage_scaffold_2BML_09012016_9m	0.92	0.08	0.0810811	0.918919	0.916667	0.0833333
BML_phage_scaffold_2BML_02172017_6_5m	1	0	0	1	1	0
BML_phage_scaffold_2BML_02172017_9_0m	0.842105	0.157895	0.142857	0.857143	0.842105	0.157895
BML_phage_scaffold_2BML_05172017_9_9m	1	0	0	1	1	0
BML_phage_scaffold_2BML_05172017_8_0m	1	0	0	1	1	0
BML_phage_scaffold_2BML_05172017_1_5m	1	0	0	1	1	0
BML_phage_scaffold_2BML_05172017_7_5m	1	0	0	1	1	0
BML_phage_scaffold_2BML_06132017_6_25m	1	0	0	1	1	0
	BML_2_46 (endonuclease)
Sample	BML_phage_scaffold_2-30380:A	BML_phage_scaffold_2-30380:G	BML_phage_scaffold_2-30587:C	BML_phage_scaffold_2-30587:G
BML_phage_scaffold_2BML_08042016_1_5m	0.4	0.6	0.5	0.5
BML_phage_scaffold_2BML_08042016_9_3m	0	1	0.625	0.375
BML_phage_scaffold_2BML_08042016_6_5m	0.310345	0.689655	0.77551	0.22449
BML_phage_scaffold_2BML_08042016_7_5m	0.315789	0.684211	0.75	0.25
BML_phage_scaffold_2BML_09012016_5m	0	1	0	1
BML_phage_scaffold_2BML_09012016_9m	0.333333	0.666667	0.384615	0.615385
BML_phage_scaffold_2BML_02172017_6_5m	0	1	0	1
BML_phage_scaffold_2BML_02172017_9_0m	0	1	0	1
BML_phage_scaffold_2BML_05172017_9_9m	0	1	0	1
BML_phage_scaffold_2BML_05172017_8_0m	0	1	0	1
BML_phage_scaffold_2BML_05172017_1_5m	0	1	0	1
BML_phage_scaffold_2BML_05172017_7_5m	0.375	0.625	0.444444	0.555556
BML_phage_scaffold_2BML_06132017_6_25m	0	1	0	1
snp	gene	pvalue
BML_phage_scaffold_2-160438:A	BML_phage_scaffold_2_194	0.0407944	0.0407944
BML_phage_scaffold_2-160438:T	BML_phage_scaffold_2_194	0.0407944	0.0407944
BML_phage_scaffold_2-160440:C	BML_phage_scaffold_2_194	0.0222961	0.0222961
BML_phage_scaffold_2-160440:T	BML_phage_scaffold_2_194	0.0222961	0.0222961
BML_phage_scaffold_2-160444:A	BML_phage_scaffold_2_194	0.0297959	0.0297959
BML_phage_scaffold_2-160444:C	BML_phage_scaffold_2_194	0.0297959	0.0297959
BML_phage_scaffold_2-162553:G	BML_phage_scaffold_2_200	0.0215167	0.0215167
BML_phage_scaffold_2-162553:T	BML_phage_scaffold_2_200	0.0215167	0.0215167
BML_phage_scaffold_2-162610:G	BML_phage_scaffold_2_200	0.00256004	0.00256004
BML_phage_scaffold_2-162610:T	BML_phage_scaffold_2_200	0.00256004	0.00256004
BML_phage_scaffold_2-162639:A	BML_phage_scaffold_2_200	0.0287315	0.0287315
BML_phage_scaffold_2-162639:C	BML_phage_scaffold_2_200	0.0287315	0.0287315
BML_phage_scaffold_2-30587:C	BML_phage_scaffold_2_46	0.000574045	0.000574045
BML_phage_scaffold_2-30587:G	BML_phage_scaffold_2_46	0.000574045	0.000574045

## Sheet: SourceData_Fig.S21
Sample	BML_phage_scaffold_2	BML_phage_scaffold_3	BML_phage_scaffold_4	BML_10242017_9_75m_Methylococcales_57_18			Sample	Predicted host of LM_1, _2, _3, _5, _8	LM_1	LM_2	LM_3	LM_5	LM_8	LM_7	LM_9		Sample	Predicted host of LM_6 (Methyloparacoccus-related)	LM_6 (gamma)			Sample	CB_1	CB_2	CB_4	CB_5	Predicted host of CB_1,2,4,5		Sample	CB_3	Predicted host of CB_3
BML_08182015_1_5m	0	7	33	2.20142			LakMenEpi09Jul08	0	0	0	0	0	0	0	0		LakMenEpi09Jul08	0	0			CBE12Jun07	0	0	0	0	0.18609		CBE12Jun07	0	1.14494
BML_08182015_6_5m	0	0	6	8.03051			LakMenEpi18Jul08	0	0	0	0	0	0	0	0		LakMenEpi18Jul08	0	0			CBE19Jun07	0	0	0	0	0.182231		CBE19Jun07	0	0.273791
BML_08182015_8_5m	0	17	34	13.9132			LakMenEpi19Jul08	0	0	0	0	0	0	0	0		LakMenEpi19Jul08	0	0			CBE21Jun07	0	0	0	0	0.010267		CBE21Jun07	0	0.172737
BML_07062016_9_25m	0	0	0	1.7463			LakMenEpi21Jul08	0	0	0	0	0	0	0	0		LakMenEpi21Jul08	0	0			CBE27Jun07	0	0	0	0	0.00770027		CBE27Jun07	0	1.76952
BML_08042016_1_5m	9	3	0	0.919996			LakMenEpi23Jul08	0.0524657	0	0	0	0	0	0	0		LakMenEpi23Jul08	0	0			CBH27Jun07	0	0	0	0	0.010267		CBH27Jun07	0	1.15291
BML_08042016_6_5m	49	31	9	2.47592			LakMenEpi05Aug08	0	0	0	0	0	0	0	0		LakMenEpi05Aug08	0	0			CBE16Jul07	0	0	0	0	1.16274		CBE16Jul07	0	7.13739
BML_08042016_7_5m	22	14	3	1.50113			LakMenEpi13Aug08	0.10921	0	0	0	0	0	0	0		LakMenEpi13Aug08	0	0			CBE02Jul07	0	0	0	0	0.0128338		CBE02Jul07	0	1.54318
BML_08042016_9_3m	9	4	0	2.67738			LakMenEpi20Aug08	0	0	0	0	0	0	0	0		LakMenEpi20Aug08	0	0			CBE10Jul07	0	0	0	0	0.10652		CBE10Jul07	0	0.970713
BML_09012016_5m	7	0	0	6.72317			LakMenEpi27Aug08	0.100653	0	0	0	0	5	0	0		LakMenEpi27Aug08	0	0			CBE18Jul07	0	0	0	0	0.297744		CBE18Jul07	0	0.892807
BML_09012016_9m	27	3	3	0			LakMenEpi12Sep08	0.135105	27	0	0	0	39	0	0		LakMenEpi12Sep08	0.0983929	0			CBH18Jul07	0	0	0	0	1.74127		CBH18Jul07	0	5.25745
BML_02172017_0m	5	1	1	0			LakMenEpi13Sep08	0.0646251	14	0	0	0	21	0	0		LakMenEpi13Sep08	0	0			CBE25Jul07	0	0	0	0	3.15398		CBE25Jul07	0	1.86335
BML_02172017_6_5m	10	0	2	0			LakMenEpi25Sep08	0.0583202	3	0	0	0	2	0	0		LakMenEpi25Sep08	0	0			CBE27Jul07	0	0	0	0	0.458859		CBE27Jul07	0	0.896042
BML_02172017_9_0m	5	0	0	0			LakMenEpi08Oct08	0.178563	3	0	0	0	6	0	0		LakMenEpi08Oct08	0.373237	0			CBH27Jul07	0	0	0	7	6.62895		CBH27Jul07	5	13.9009
BML_05172017_1_5m	4	0	0	0			LakMenEpi17Oct08	0.0898446	3	0	0	0	2	0	0		LakMenEpi17Oct08	0.261069	0			CBE31Jul07	0	0	0	0	3.87606		CBE31Jul07	0	2.88824
BML_05172017_7_5m	17	1	3	0			LakMenE22Apr09ns	0	0	0	0	0	0	0	0		LakMenE22Apr09ns	0	0			CBE02Aug07	0	0	2	25	8.16014		CBE02Aug07	7	7.37086
BML_05172017_8_0m	12	0	0	0			LakMenE29Apr09ns	0	0	0	0	0	0	0	0		LakMenE29Apr09ns	0	0			CBE06Aug07	0	0	0	0	1.08955		CBE06Aug07	0	1.09516
BML_05172017_9_9m	10	0	0	0			LakMenE09Jun09ns	0	0	0	0	0	0	0	0		LakMenE09Jun09ns	0	0			CBE09Aug07	0	0	2	0	0.453033		CBE09Aug07	0	0.248901
BML_06132017_6_25m	21	0	2	0			LakMenEpi18Jun09	0	0	0	0	0	0	0	0		LakMenEpi18Jun09	0	0			CBE20Aug07	0	0	0	0	3.10145		CBE20Aug07	0	2.66979
BML_06152017_9_75	4	0	0	9.01612			LakMenEpi26Jun09	0	0	0	0	0	0	0	0		LakMenEpi26Jun09	0	0			CBH20Aug07	2	0	17	31	15.8949		CBH20Aug07	0	12.8994
BML_07122017_9_5m	3	0	0	0			LakMenEpi07Jul09	0	0	0	0	0	0	0	0		LakMenEpi07Jul09	0	0			CBE25Aug07	0	0	0	0	0.0374661		CBE25Aug07	0	0.025056
BML_08012017_8_0m	0	0	0	0			LakMenEpi30Jul09	0	0	0	0	0	0	0	0		LakMenEpi30Jul09	0	0			CBE27Aug07	0	0	7	0	5.49724		CBE27Aug07	0	4.24036
BML_08012017_9_75m	0	0	0	0			LakMenEpi10Aug09	0	0	0	0	0	0	0	0		LakMenEpi10Aug09	0	0			CBE10Sep07	25	7	3	6	6.15862		CBE10Sep07	0	2.63354
BML_08022017_1_5m	0	0	0	0			LakMenEpi26Aug09	0.178789	0	0	0	0	0	0	0		LakMenEpi26Aug09	0	0			CBH10Sep07	55	17	6	15	8.1366		CBH10Sep07	0	4.10313
BML_08022017_6_5m	0	0	0	0			LakMenEpi13Sep09	0.151092	3	0	0	0	0	0	0		LakMenEpi13Sep09	0	0			CBE16Oct07	7	23	0	0	6.94595		CBE16Oct07	0	2.43101
BML_09192017_9_75m	0	0	0	8.38655			LakMenEpi14Sep09	0.360955	0	0	0	21	5	0	0		LakMenEpi14Sep09	0.3388	0			CBH16Oct07	7	28	0	0	4.50506		CBH16Oct07	0	1.57712
BML_10242017_9_75m	0	0	0	32.9251			LakMenEpi27Sep09	0	10	0	0	0	0	0	0		LakMenEpi27Sep09	0.0356102	0			CBE23Oct07	2	10	0	0	15.265		CBE23Oct07	0	2.12677
BML_02132018_0_5m	0	0	0	10.8132			LakMenE07Oct09ns	0.170457	34	0	0	0	0	0	0		LakMenE07Oct09ns	1.46704	0			CBE29Oct07	0	11	0	0	3.99626		CBE29Oct07	0	0.298681
BML_02132018_6_5m	0	0	0	19.1349			LakMenEpi26Oct09	0.0486377	25	0	0	0	0	0	0		LakMenEpi26Oct09	0.496884	0			CBE06Nov07	2	24	0	0	5.54813		CBE06Nov07	0	0.44379
BC_09192017_0_5m	0	0	0	0			LakMenEpi14Nov09	0	5	0	0	0	0	0	0		LakMenEpi14Nov09	0.235159	0			CBE22May08	0	0	0	0	0.180691		CBE22May08	0	0
							LakMenEpi20Apr10	0	0	0	0	0	0	0	0		LakMenEpi20Apr10	0	0			CBH22May08	0	0	0	0	0.246409		CBH22May08	0	0
							LakMenEpi05May10	0	0	0	0	0	0	0	0		LakMenEpi05May10	0	0			CBH26May08	0	0	0	0	0.29036		CBH26May08	0	0
							LakMenE18May10ns	0	0	0	0	0	0	0	0		LakMenE18May10ns	0	0			CBH29May08	0	0	0	0	0.182924		CBH29May08	0	0
							LakMenEpi20May10	0	0	0	0	0	0	0	0		LakMenEpi20May10	0	0			CBH06Jun08	0	0	0	0	0.0539019		CBH06Jun08	0	0
							LakMenEpi02Jun10	0	0	0	0	0	0	0	0		LakMenEpi02Jun10	0	0			CBH13Jun08	0	0	0	0	0.0513351		CBH13Jun08	0	0
							LakMenEpi13Jun10	0	0	0	0	0	0	0	0		LakMenEpi13Jun10	0	0			CBH22Jun08	13	0	4	50	11.9583		CBH22Jun08	0	6.04323
							LakMenEpi15Jun10	0	0	0	0	0	0	0	0		LakMenEpi15Jun10	0	0			CBH24Jun08	0	0	0	0	0.441482		CBH24Jun08	0	0
							LakMenEpi06Jul10	0.0653006	0	0	0	0	0	0	0		LakMenEpi06Jul10	0	0			CBE27Jun08	0	0	0	0	0.681534		CBE27Jun08	0	0
							LakMenEpi15Jul10	0	0	0	0	0	0	0	0		LakMenEpi15Jul10	0.0983929	0			CBH04Jul08	0	0	2	0	2.21134		CBH04Jul08	0	0
							LakMenEpi16Jul10	0	0	0	0	0	0	0	0		LakMenEpi16Jul10	0	0			CBH11Jul08	0	0	11	0	4.15863		CBH11Jul08	0	0
							LakMenE27Jul10ns	0.12317	0	0	0	0	0	0	0		LakMenE27Jul10ns	0	0			CBH15Jul08	0	0	29	0	13.5331		CBH15Jul08	0	0.0497801
							LakMenEpi05Aug10	0	0	0	0	0	0	0	0		LakMenEpi05Aug10	0.0319252	0			CBE18Jul08	2	0	25	0	14.55		CBE18Jul08	0	0.12445
							LakMenEpi17Aug10	0.231029	0	0	0	0	0	0	0		LakMenEpi17Aug10	0.106592	0			CBH18Jul08	0	0	41	0	13.5517		CBH18Jul08	0	0.025056
							LakMenEpi30Aug10	0.200856	0	0	0	1	0	0	0		LakMenEpi30Aug10	0.132502	0			CBE25Jul08	0	0	5	0	4.90984		CBE25Jul08	0	0.0578279
							LakMenEpi31Aug10	0.401036	0	0	0	2	0	0	0		LakMenEpi31Aug10	0	0			CBH29Jul08	0	0	12	0	14.031		CBH29Jul08	0	0.447192
							LakMenEpi14Sep10	0.497411	0	0	0	7	4	0	0		LakMenEpi14Sep10	0.678911	0			CBH01Aug08	0	0	11	0	16.0347		CBH01Aug08	0	0.574131
							LakMenEpi26Sep10	0.933123	0	0	0	14	52	0	0		LakMenEpi26Sep10	2.93276	0			CBH08Aug08	5	0	6	0	14.0544		CBH08Aug08	0	0.270057
							LakMenEpi13Oct10	0.36163	4	0	0	23	58	0	0		LakMenEpi13Oct10	2.08331	0			CBH12Aug08	6	0	15	0	46.9548		CBH12Aug08	0	1.39949
							LakMenEpi29Oct10	0.53524	0	0	0	0	2	0	0		LakMenEpi29Oct10	0.973434	0			CBH25Aug08	16	0	0	0	5.22866		CBH25Aug08	0	0.605492
							LakMenEpi19Nov10	0.189372	0	0	0	0	0	0	0		LakMenEpi19Nov10	0.753362	0			CBE17Sep08	0	0	0	26	3.02611		CBE17Sep08	20	7.13714
							LakMenEpi03May11	0	0	0	0	0	0	0	0		LakMenEpi03May11	0	0			CBE28Sep08	2	0	0	0	0.55442		CBE28Sep08	0	2.96872
							LakMenE18May11ns	0	0	0	0	0	0	0	0		LakMenE18May11ns	0	0			CBH28Sep08	2	0	0	0	0.976702		CBH28Sep08	0	3.78379
							LakMenE01Jun11ns	0	0	0	0	0	0	0	0		LakMenE01Jun11ns	0	0			CBE05Oct08	0	0	0	0	0.812627		CBE05Oct08	0	5.44553
							LakMenEpi13Jun11	0	0	0	0	0	0	0	0		LakMenEpi13Jun11	0	0			CBH05Oct08	0	0	0	0	0.924015		CBH05Oct08	0	5.70356
							LakMenEpi28Jun11	0	0	0	0	0	0	0	0		LakMenEpi28Jun11	0	0			CBE10Oct08	2	0	0	0	1.31931		CBE10Oct08	0	4.95926
							LakMenEpi12Jul11	0	0	0	0	0	0	0	0		LakMenEpi12Jul11	0	0			CBH10Oct08	0	0	0	0	1.57566		CBH10Oct08	0	5.15656
							LakMenEpi25Jul11	0.0801621	0	0	0	0	0	0	0		LakMenEpi25Jul11	0	0			CBE29May09	0	0	0	0	0.00770027		CBE29May09	0	0
							LakMenEpi09Aug11	0.131277	0	0	0	0	0	0	0		LakMenEpi09Aug11	0.177107	0			CBE03Jun09	0	0	0	0	0.00513351		CBE03Jun09	0	0.0995603
							LakMenEpi22Aug11	0.0965999	0	0	0	0	0	0	0		LakMenEpi22Aug11	0.185963	0			CBH03Jun09	0	0	0	0	0.0282343		CBH03Jun09	0	0
							LakMenEpi04Sep11	0.0713803	0	0	0	0	0	0	0		LakMenEpi04Sep11	0	0			CBE08Jun09	0	0	0	0	0.0284226		CBE08Jun09	0	0
							LakMenEpi21Sep11	0.425805	0	0	0	0	0	0	0		LakMenEpi21Sep11	0.354542	0			CBH08Jun09	0	0	0	0	0.0413419		CBH08Jun09	0	0
							LakMenEpi03Oct11	0.67147	2	0	0	0	9	0	0		LakMenEpi03Oct11	3.86684	0			CBE15Jun09	0	0	0	0	0.0516774		CBE15Jun09	0	0
							LakMenEpi01Nov11	0	0	0	0	0	0	0	0		LakMenEpi01Nov11	0.268941	0			CBH15Jun09	0	0	0	0	0.0320845		CBH15Jun09	0	0
							LakMenEpi30Nov11	0.0249944	0	0	0	0	0	0	0		LakMenEpi30Nov11	0.269597	0			CBE23Jun09	0	0	0	0	0.161697		CBE23Jun09	0	0.00721812
							LakMenEpi15Mar12	0	0	0	0	0	0	0	0		LakMenEpi15Mar12	0	0			CBH23Jun09	0	0	0	0	0.187228		CBH23Jun09	0	0.0248901
							LakMenEpi02Apr12	0	0	0	0	0	0	0	0		LakMenEpi02Apr12	0	0			CBE29Jun09	0	0	0	0	0.656286		CBE29Jun09	0	0.325728
							LakMenEpi05May12	0.0227426	0	0	0	0	0	0	0		LakMenEpi05May12	0	0			CBH29Jun09	0	0	0	0	0.236142		CBH29Jun09	0	0.286236
							LakMenEpi17May12	0.0700293	0	2	0	0	0	0	0		LakMenEpi17May12	0.0437194	0			CBE07Jul09	0	0	0	0	0.211877		CBE07Jul09	0	0.400896
							LakMenEpi02Jun12	0	0	2	0	0	0	0	0		LakMenEpi02Jun12	0	0			CBH12Jul09	0	0	0	0	0.55442		CBH12Jul09	0	1.7423
							LakMenEpi08Jun12	0.268408	0	6	0	0	0	0	0		LakMenEpi08Jun12	0.284356	0			CBE13Jul09	0	0	0	0	0.516774		CBE13Jul09	0	0.964656
							LakMenEpi15Jun12	1.11034	0	8	0	0	0	0	0		LakMenEpi15Jun12	0.493604	0			CBE21Jul09	0	0	0	0	0.164272		CBE21Jul09	0	1.2679
							LakMenEpi22Jun12	3.45891	0	10	0	0	2	0	0		LakMenEpi22Jun12	0.842899	0			CBE27Jul09	0	0	0	0	0.173119		CBE27Jul09	0	0.562433
							LakMenEpi29Jun12	4.96285	5	31	15	3	48	11	0		LakMenEpi29Jun12	5.24598	18			CBH27Jul09	0	0	0	0	0.80929		CBH27Jul09	0	3.77757
							LakMenEpi06Jul12	0.483225	6	24	26	5	75	16	0		LakMenEpi06Jul12	0.520171	11			CBE02Aug09	0	0	0	0	1.1059		CBE02Aug09	0	4.63652
							LakMenEpi13Jul12	0.433911	11	29	36	5	39	17	0		LakMenEpi13Jul12	0.32896	7			CBE12Aug09	0	0	0	0	0.386288		CBE12Aug09	0	1.36091
							LakMenEpi20Jul12	0.174961	8	23	23	4	32	15	0		LakMenEpi20Jul12	0.817973	5			CBH12Aug09	0	0	0	0	1.40678		CBH12Aug09	0	4.36837
							LakMenEpi27Jul12	0.0463859	6	31	14	3	21	14	0		LakMenEpi27Jul12	0.0872417	4			CBE18Aug09	0	0	8	0	0.847868		CBE18Aug09	0	1.53605
							LakMenEpi03Aug12	0.0517901	0	6	2	0	4	5	0		LakMenEpi03Aug12	0.654641	1			CBH18Aug09	2	0	8	0	3.72541		CBH18Aug09	0	3.19414
							LakMenEpi17Aug12	0.101554	0	0	0	0	0	0	0		LakMenEpi17Aug12	0.0888018	0			CBE24Aug09	7	0	21	0	3.1655		CBE24Aug09	0	2.5061
							LakMenEpi24Aug12	0.166629	0	0	0	0	0	0	0		LakMenEpi24Aug12	0	0			CBH24Aug09	7	0	14	0	1.74662		CBH24Aug09	0	2.9128
							LakMenEpi31Aug12	0	0	2	0	0	0	0	0		LakMenEpi31Aug12	0.0803542	0
							LakMenEpi07Sep12	0.168431	0	3	0	0	0	0	0		LakMenEpi07Sep12	0.381765	0
							LakMenEpi13Sep12	0	0	0	0	0	0	0	0		LakMenEpi13Sep12	0	0
							LakMenEpi21Sep12	1.55393	2	15	7	0	23	5	0		LakMenEpi21Sep12	1.29452	7
							LakMenEpi27Sep12	0.701419	3	9	13	0	31	8	0		LakMenEpi27Sep12	0.196458	5
							LakMenEpi08Oct12	0.0200405	0	0	0	0	0	0	0		LakMenEpi08Oct12	0.202361	0
							LakMenEpi12Oct12	0.0920964	0	0	0	0	0	0	0		LakMenEpi12Oct12	0.028206	0
							LakMenEpi22Oct12	0.0445846	0	0	0	0	0	0	0		LakMenEpi22Oct12	0	0
							LakMenEpi26Oct12	0.0256868	0	0	0	0	0	0	0		LakMenEpi26Oct12	0.0983929	0
							LakMenEpi05Nov12	0.0556181	0	11	3	0	5	4	0		LakMenEpi05Nov12	0.160052	0
							LakMenEpi16Nov12	0	0	5	1	0	2	2	0		LakMenEpi16Nov12	0	0

## Sheet: SourceData_Fig.S24
Genes	NormalizedExpression	Sample	Annotation
LR_pmoC-phage_4_116	22.3204	ERR3687832	Others
LR_pmoC-phage_4_12	8.5805	ERR3687836	Others
LR_pmoC-phage_4_120	8.4243	ERR3687834	Others
LR_pmoC-phage_4_123	20.9391	ERR3687835	Others
LR_pmoC-phage_4_123	17.1349	ERR3687832	Others
LR_pmoC-phage_4_123	17.08	ERR3687834	Others
LR_pmoC-phage_4_123	14.9524	ERR3687831	Others
LR_pmoC-phage_4_123	12.7577	ERR3687836	Others
LR_pmoC-phage_4_123	12.4268	ERR3687833	Others
LR_pmoC-phage_4_123	11.5043	ERR3687837	Others
LR_pmoC-phage_4_138	17.8022	ERR3687835	Others
LR_pmoC-phage_4_193	18.7316	ERR3687835	Others
LR_pmoC-phage_4_21	15.2696	ERR3687835	Others
LR_pmoC-phage_4_21	15.146	ERR3687832	Others
LR_pmoC-phage_4_22	14.4574	ERR3687836	Others
LR_pmoC-phage_4_22	11.2178	ERR3687837	Others
LR_pmoC-phage_4_22	8.4978	ERR3687831	Others
LR_pmoC-phage_4_23	35.3407	ERR3687832	Others
LR_pmoC-phage_4_23	11.4879	ERR3687836	Others
LR_pmoC-phage_4_23	10.4418	ERR3687837	Others
LR_pmoC-phage_4_23	10.1178	ERR3687831	Others
LR_pmoC-phage_4_25	39.6666	ERR3687834	025_cell_wall_hydrolase
LR_pmoC-phage_4_25	35.5366	ERR3687835	025_cell_wall_hydrolase
LR_pmoC-phage_4_25	18.956	ERR3687833	025_cell_wall_hydrolase
LR_pmoC-phage_4_25	18.7258	ERR3687836	025_cell_wall_hydrolase
LR_pmoC-phage_4_25	16.8	ERR3687837	025_cell_wall_hydrolase
LR_pmoC-phage_4_25	14.5402	ERR3687832	025_cell_wall_hydrolase
LR_pmoC-phage_4_25	12.2296	ERR3687831	025_cell_wall_hydrolase
LR_pmoC-phage_4_263	17.4362	ERR3687835	Others
LR_pmoC-phage_4_279	15.5473	ERR3687835	Others
LR_pmoC-phage_4_289	27.4789	ERR3687835	Others
LR_pmoC-phage_4_289	20.2318	ERR3687833	Others
LR_pmoC-phage_4_289	14.7656	ERR3687836	Others
LR_pmoC-phage_4_289	13.3049	ERR3687837	Others
LR_pmoC-phage_4_289	11.9452	ERR3687831	Others
LR_pmoC-phage_4_289	10.5553	ERR3687834	Others
LR_pmoC-phage_4_292	45.1044	ERR3687835	292_PmoC
LR_pmoC-phage_4_292	22.8592	ERR3687831	292_PmoC
LR_pmoC-phage_4_294	17.0849	ERR3687835	Others
LR_pmoC-phage_4_313	25.0925	ERR3687837	Others
LR_pmoC-phage_4_313	24.5483	ERR3687835	Others
LR_pmoC-phage_4_313	17.5649	ERR3687834	Others
LR_pmoC-phage_4_313	14.4532	ERR3687833	Others
LR_pmoC-phage_4_313	9.4322	ERR3687836	Others
LR_pmoC-phage_4_314	42.8664	ERR3687837	314_Hyp
LR_pmoC-phage_4_314	16.1876	ERR3687833	314_Hyp
LR_pmoC-phage_4_314	13.4745	ERR3687836	314_Hyp
LR_pmoC-phage_4_314	12.2955	ERR3687834	314_Hyp
LR_pmoC-phage_4_324	23.5169	ERR3687835	314_Hyp
LR_pmoC-phage_4_328	17.6703	ERR3687832	Others
LR_pmoC-phage_4_333	8.0635	ERR3687836	Others
LR_pmoC-phage_4_334	13.6803	ERR3687832	Others
LR_pmoC-phage_4_336	10.2687	ERR3687834	Others
LR_pmoC-phage_4_364	21.6096	ERR3687832	Others
LR_pmoC-phage_4_364	10.6284	ERR3687837	Others
LR_pmoC-phage_4_365	9.7298	ERR3687837	Others
LR_pmoC-phage_4_370	12.3855	ERR3687836	Others
LR_pmoC-phage_4_370	9.4509	ERR3687834	Others
LR_pmoC-phage_4_386	10.1249	ERR3687836	Others
LR_pmoC-phage_4_386	9.8763	ERR3687837	Others
LR_pmoC-phage_4_388	12.7878	ERR3687833	Others
LR_pmoC-phage_4_389	10.4947	ERR3687837	Others
LR_pmoC-phage_4_390	18.3886	ERR3687832	Others
LR_pmoC-phage_4_390	15.5414	ERR3687836	Others
LR_pmoC-phage_4_390	14.643	ERR3687837	Others
LR_pmoC-phage_4_390	13.3855	ERR3687834	Others
LR_pmoC-phage_4_390	11.3099	ERR3687831	Others
LR_pmoC-phage_4_390	10.8951	ERR3687833	Others
LR_pmoC-phage_4_391	27.3788	ERR3687835	Others
LR_pmoC-phage_4_391	16.0033	ERR3687832	Others
LR_pmoC-phage_4_391	10.3627	ERR3687833	Others
LR_pmoC-phage_4_391	10.0952	ERR3687831	Others
LR_pmoC-phage_4_408	47.3687	ERR3687834	408_scaffolding_protein
LR_pmoC-phage_4_408	42.4495	ERR3687833	408_scaffolding_protein
LR_pmoC-phage_4_408	41.5241	ERR3687837	408_scaffolding_protein
LR_pmoC-phage_4_408	40.3019	ERR3687836	408_scaffolding_protein
LR_pmoC-phage_4_408	27.7878	ERR3687831	408_scaffolding_protein
LR_pmoC-phage_4_408	27.3605	ERR3687832	408_scaffolding_protein
LR_pmoC-phage_4_408	20.061	ERR3687835	408_scaffolding_protein
LR_pmoC-phage_4_409	151.58	ERR3687836	409_Major_capsid
LR_pmoC-phage_4_409	136.342	ERR3687837	409_Major_capsid
LR_pmoC-phage_4_409	113.793	ERR3687834	409_Major_capsid
LR_pmoC-phage_4_409	113.009	ERR3687835	409_Major_capsid
LR_pmoC-phage_4_409	104.086	ERR3687833	409_Major_capsid
LR_pmoC-phage_4_409	95.1061	ERR3687831	409_Major_capsid
LR_pmoC-phage_4_409	89.675	ERR3687832	409_Major_capsid
LR_pmoC-phage_4_41	11.6259	ERR3687836	Others
LR_pmoC-phage_4_41	10.9401	ERR3687837	Others
LR_pmoC-phage_4_41	9.6047	ERR3687833	Others
LR_pmoC-phage_4_417	13.0489	ERR3687832	Others
LR_pmoC-phage_4_430	13.1613	ERR3687834	Others
LR_pmoC-phage_4_430	10.9844	ERR3687833	Others
LR_pmoC-phage_4_430	9.4198	ERR3687831	Others
LR_pmoC-phage_4_434	11.1795	ERR3687831	Others
LR_pmoC-phage_4_435	37.2363	ERR3687831	435_phage_tail_protein
LR_pmoC-phage_4_435	34.3855	ERR3687832	435_phage_tail_protein
LR_pmoC-phage_4_435	12.6172	ERR3687833	435_phage_tail_protein
LR_pmoC-phage_4_436	81.8416	ERR3687832	436_tail_fiber_protein
LR_pmoC-phage_4_436	61.014	ERR3687831	436_tail_fiber_protein
LR_pmoC-phage_4_436	16.3803	ERR3687833	436_tail_fiber_protein
LR_pmoC-phage_4_437	95.5692	ERR3687832	437_tail_fiber_protein
LR_pmoC-phage_4_437	59.7844	ERR3687831	437_tail_fiber_protein
LR_pmoC-phage_4_437	25.3725	ERR3687833	437_tail_fiber_protein
LR_pmoC-phage_4_437	20.6821	ERR3687834	437_tail_fiber_protein
LR_pmoC-phage_4_438	36.4496	ERR3687831	Others
LR_pmoC-phage_4_438	34.1613	ERR3687832	Others
LR_pmoC-phage_4_438	12.9039	ERR3687834	Others
LR_pmoC-phage_4_438	12.6656	ERR3687833	Others
LR_pmoC-phage_4_460	14.072	ERR3687836	Others
LR_pmoC-phage_4_460	12.9374	ERR3687837	Others
LR_pmoC-phage_4_460	8.9407	ERR3687834	Others
LR_pmoC-phage_4_464	37.0328	ERR3687837	464_tail_sheath_protein
LR_pmoC-phage_4_464	36.534	ERR3687835	464_tail_sheath_protein
LR_pmoC-phage_4_464	36.0963	ERR3687836	464_tail_sheath_protein
LR_pmoC-phage_4_464	31.195	ERR3687834	464_tail_sheath_protein
LR_pmoC-phage_4_464	30.4294	ERR3687833	464_tail_sheath_protein
LR_pmoC-phage_4_464	25.2156	ERR3687831	464_tail_sheath_protein
LR_pmoC-phage_4_464	24.3602	ERR3687832	464_tail_sheath_protein
LR_pmoC-phage_4_465	22.116	ERR3687836	Others
LR_pmoC-phage_4_465	16.7087	ERR3687833	Others
LR_pmoC-phage_4_465	15.2951	ERR3687837	Others
LR_pmoC-phage_4_465	10.5502	ERR3687831	Others
LR_pmoC-phage_4_48	17.2747	ERR3687835	Others
LR_pmoC-phage_4_48	13.2433	ERR3687837	Others
LR_pmoC-phage_4_48	12.0515	ERR3687834	Others
LR_pmoC-phage_4_56	15.2825	ERR3687832	Others
LR_pmoC-phage_4_60	14.9853	ERR3687835	Others
LR_pmoC-phage_4_61	8.573	ERR3687834	Others
LR_pmoC-phage_4_65	60.069	ERR3687835	065_Hyp
LR_pmoC-phage_4_65	36.4073	ERR3687834	065_Hyp
LR_pmoC-phage_4_65	21.9688	ERR3687833	065_Hyp
LR_pmoC-phage_4_65	17.0242	ERR3687831	065_Hyp
LR_pmoC-phage_4_65	16.292	ERR3687836	065_Hyp
LR_pmoC-phage_4_67	24.1981	ERR3687835	Others
LR_pmoC-phage_4_67	20.2578	ERR3687834	Others
LR_pmoC-phage_4_67	19.8018	ERR3687832	Others
LR_pmoC-phage_4_67	12.9077	ERR3687831	Others
LR_pmoC-phage_4_67	12.751	ERR3687836	Others
LR_pmoC-phage_4_67	11.7965	ERR3687833	Others
LR_pmoC-phage_4_67	10.8214	ERR3687837	Others
LR_pmoC-phage_4_333	8.4259	ERR3687831
LR_pmoC-phage_4_41	8.2712	ERR3687831
LR_pmoC-phage_4_460	8.0936	ERR3687831
LR_pmoC-phage_4_389	7.5714	ERR3687831
LR_pmoC-phage_4_388	7.1872	ERR3687831
LR_pmoC-phage_4_42	6.8075	ERR3687831
LR_pmoC-phage_4_365	6.5516	ERR3687831
LR_pmoC-phage_4_370	6.4711	ERR3687831
LR_pmoC-phage_4_386	6.348	ERR3687831
LR_pmoC-phage_4_314	6.3361	ERR3687831
LR_pmoC-phage_4_61	5.8904	ERR3687831
LR_pmoC-phage_4_364	5.7935	ERR3687831
LR_pmoC-phage_4_291	5.7141	ERR3687831
LR_pmoC-phage_4_313	5.6321	ERR3687831
LR_pmoC-phage_4_138	5.1054	ERR3687831
LR_pmoC-phage_4_136	5.0403	ERR3687831
LR_pmoC-phage_4_466	4.9248	ERR3687831
LR_pmoC-phage_4_43	4.9022	ERR3687831
LR_pmoC-phage_4_14	4.7037	ERR3687831
LR_pmoC-phage_4_419	4.6489	ERR3687831
LR_pmoC-phage_4_12	4.5805	ERR3687831
LR_pmoC-phage_4_461	4.5401	ERR3687831
LR_pmoC-phage_4_122	4.3149	ERR3687831
LR_pmoC-phage_4_7	4.2391	ERR3687831
LR_pmoC-phage_4_21	4.0606	ERR3687831
LR_pmoC-phage_4_396	3.8585	ERR3687831
LR_pmoC-phage_4_432	3.6398	ERR3687831
LR_pmoC-phage_4_424	3.5936	ERR3687831
LR_pmoC-phage_4_74	3.5909	ERR3687831
LR_pmoC-phage_4_11	3.5085	ERR3687831
LR_pmoC-phage_4_380	3.5047	ERR3687831
LR_pmoC-phage_4_363	3.4235	ERR3687831
LR_pmoC-phage_4_120	3.3765	ERR3687831
LR_pmoC-phage_4_121	3.3096	ERR3687831
LR_pmoC-phage_4_19	3.2427	ERR3687831
LR_pmoC-phage_4_288	3.2183	ERR3687831
LR_pmoC-phage_4_37	3.1642	ERR3687831
LR_pmoC-phage_4_275	2.816	ERR3687831
LR_pmoC-phage_4_34	2.8107	ERR3687831
LR_pmoC-phage_4_381	2.8013	ERR3687831
LR_pmoC-phage_4_95	2.7771	ERR3687831
LR_pmoC-phage_4_135	2.7438	ERR3687831
LR_pmoC-phage_4_452	2.7181	ERR3687831
LR_pmoC-phage_4_454	2.6422	ERR3687831
LR_pmoC-phage_4_125	2.6357	ERR3687831
LR_pmoC-phage_4_423	2.6333	ERR3687831
LR_pmoC-phage_4_86	2.5657	ERR3687831
LR_pmoC-phage_4_433	2.5478	ERR3687831
LR_pmoC-phage_4_79	2.5344	ERR3687831
LR_pmoC-phage_4_106	2.484	ERR3687831
LR_pmoC-phage_4_414	2.4822	ERR3687831
LR_pmoC-phage_4_459	2.432	ERR3687831
LR_pmoC-phage_4_413	2.4299	ERR3687831
LR_pmoC-phage_4_406	2.4101	ERR3687831
LR_pmoC-phage_4_285	2.3605	ERR3687831
LR_pmoC-phage_4_404	2.3467	ERR3687831
LR_pmoC-phage_4_105	2.3263	ERR3687831
LR_pmoC-phage_4_147	2.3171	ERR3687831
LR_pmoC-phage_4_72	2.2768	ERR3687831
LR_pmoC-phage_4_20	2.2699	ERR3687831
LR_pmoC-phage_4_354	2.2692	ERR3687831
LR_pmoC-phage_4_81	2.2449	ERR3687831
LR_pmoC-phage_4_48	2.2294	ERR3687831
LR_pmoC-phage_4_378	2.2018	ERR3687831
LR_pmoC-phage_4_13	2.1402	ERR3687831
LR_pmoC-phage_4_62	2.1402	ERR3687831
LR_pmoC-phage_4_462	2.1274	ERR3687831
LR_pmoC-phage_4_27	2.1232	ERR3687831
LR_pmoC-phage_4_445	2.1142	ERR3687831
LR_pmoC-phage_4_116	2.112	ERR3687831
LR_pmoC-phage_4_401	2.0797	ERR3687831
LR_pmoC-phage_4_117	2.067	ERR3687831
LR_pmoC-phage_4_442	2.0603	ERR3687831
LR_pmoC-phage_4_457	2.0579	ERR3687831
LR_pmoC-phage_4_28	2.0422	ERR3687831
LR_pmoC-phage_4_439	2.0064	ERR3687831
LR_pmoC-phage_4_429	2.0053	ERR3687831
LR_pmoC-phage_4_44	1.9975	ERR3687831
LR_pmoC-phage_4_441	1.9816	ERR3687831
LR_pmoC-phage_4_9	1.9456	ERR3687831
LR_pmoC-phage_4_334	1.9417	ERR3687831
LR_pmoC-phage_4_60	1.9339	ERR3687831
LR_pmoC-phage_4_411	1.9306	ERR3687831
LR_pmoC-phage_4_98	1.9235	ERR3687831
LR_pmoC-phage_4_218	1.9109	ERR3687831
LR_pmoC-phage_4_428	1.9032	ERR3687831
LR_pmoC-phage_4_302	1.8884	ERR3687831
LR_pmoC-phage_4_295	1.8774	ERR3687831
LR_pmoC-phage_4_82	1.845	ERR3687831
LR_pmoC-phage_4_392	1.8292	ERR3687831
LR_pmoC-phage_4_150	1.8103	ERR3687831
LR_pmoC-phage_4_47	1.8099	ERR3687831
LR_pmoC-phage_4_38	1.8044	ERR3687831
LR_pmoC-phage_4_127	1.7835	ERR3687831
LR_pmoC-phage_4_279	1.7835	ERR3687831
LR_pmoC-phage_4_463	1.7761	ERR3687831
LR_pmoC-phage_4_440	1.7687	ERR3687831
LR_pmoC-phage_4_336	1.7639	ERR3687831
LR_pmoC-phage_4_180	1.7149	ERR3687831
LR_pmoC-phage_4_372	1.704	ERR3687831
LR_pmoC-phage_4_395	1.6932	ERR3687831
LR_pmoC-phage_4_337	1.6918	ERR3687831
LR_pmoC-phage_4_96	1.6668	ERR3687831
LR_pmoC-phage_4_104	1.6527	ERR3687831
LR_pmoC-phage_4_417	1.6463	ERR3687831
LR_pmoC-phage_4_197	1.6213	ERR3687831
LR_pmoC-phage_4_330	1.6092	ERR3687831
LR_pmoC-phage_4_455	1.6047	ERR3687831
LR_pmoC-phage_4_10	1.5938	ERR3687831
LR_pmoC-phage_4_26	1.5853	ERR3687831
LR_pmoC-phage_4_87	1.5737	ERR3687831
LR_pmoC-phage_4_137	1.569	ERR3687831
LR_pmoC-phage_4_35	1.5509	ERR3687831
LR_pmoC-phage_4_148	1.5509	ERR3687831
LR_pmoC-phage_4_281	1.5434	ERR3687831
LR_pmoC-phage_4_8	1.5125	ERR3687831
LR_pmoC-phage_4_110	1.5072	ERR3687831
LR_pmoC-phage_4_119	1.5072	ERR3687831
LR_pmoC-phage_4_83	1.5051	ERR3687831
LR_pmoC-phage_4_145	1.4966	ERR3687831
LR_pmoC-phage_4_278	1.476	ERR3687831
LR_pmoC-phage_4_238	1.4609	ERR3687831
LR_pmoC-phage_4_56	1.4461	ERR3687831
LR_pmoC-phage_4_385	1.4396	ERR3687831
LR_pmoC-phage_4_258	1.4268	ERR3687831
LR_pmoC-phage_4_39	1.4205	ERR3687831
LR_pmoC-phage_4_427	1.407	ERR3687831
LR_pmoC-phage_4_153	1.3988	ERR3687831
LR_pmoC-phage_4_181	1.3958	ERR3687831
LR_pmoC-phage_4_40	1.377	ERR3687831
LR_pmoC-phage_4_140	1.2932	ERR3687831
LR_pmoC-phage_4_54	1.2783	ERR3687831
LR_pmoC-phage_4_143	1.2739	ERR3687831
LR_pmoC-phage_4_99	1.2725	ERR3687831
LR_pmoC-phage_4_422	1.2709	ERR3687831
LR_pmoC-phage_4_50	1.2589	ERR3687831
LR_pmoC-phage_4_31	1.2525	ERR3687831
LR_pmoC-phage_4_274	1.2443	ERR3687831
LR_pmoC-phage_4_420	1.2347	ERR3687831
LR_pmoC-phage_4_45	1.2216	ERR3687831
LR_pmoC-phage_4_33	1.1997	ERR3687831
LR_pmoC-phage_4_30	1.1926	ERR3687831
LR_pmoC-phage_4_331	1.189	ERR3687831
LR_pmoC-phage_4_46	1.1842	ERR3687831
LR_pmoC-phage_4_294	1.1759	ERR3687831
LR_pmoC-phage_4_398	1.1729	ERR3687831
LR_pmoC-phage_4_426	1.1657	ERR3687831
LR_pmoC-phage_4_84	1.1638	ERR3687831
LR_pmoC-phage_4_453	1.1465	ERR3687831
LR_pmoC-phage_4_335	1.1384	ERR3687831
LR_pmoC-phage_4_211	1.1147	ERR3687831
LR_pmoC-phage_4_91	1.107	ERR3687831
LR_pmoC-phage_4_108	1.1032	ERR3687831
LR_pmoC-phage_4_109	1.1032	ERR3687831
LR_pmoC-phage_4_357	1.0919	ERR3687831
LR_pmoC-phage_4_443	1.0919	ERR3687831
LR_pmoC-phage_4_366	1.0846	ERR3687831
LR_pmoC-phage_4_15	1.0543	ERR3687831
LR_pmoC-phage_4_128	1.0491	ERR3687831
LR_pmoC-phage_4_446	1.0457	ERR3687831
LR_pmoC-phage_4_387	1.0281	ERR3687831
LR_pmoC-phage_4_80	1.0159	ERR3687831
LR_pmoC-phage_4_114	0.9787	ERR3687831
LR_pmoC-phage_4_102	0.9554	ERR3687831
LR_pmoC-phage_4_85	0.9487	ERR3687831
LR_pmoC-phage_4_338	0.9387	ERR3687831
LR_pmoC-phage_4_383	0.9359	ERR3687831
LR_pmoC-phage_4_18	0.9069	ERR3687831
LR_pmoC-phage_4_273	0.9007	ERR3687831
LR_pmoC-phage_4_324	0.8992	ERR3687831
LR_pmoC-phage_4_350	0.87	ERR3687831
LR_pmoC-phage_4_371	0.87	ERR3687831
LR_pmoC-phage_4_5	0.8607	ERR3687831
LR_pmoC-phage_4_374	0.8584	ERR3687831
LR_pmoC-phage_4_425	0.8561	ERR3687831
LR_pmoC-phage_4_405	0.8493	ERR3687831
LR_pmoC-phage_4_449	0.836	ERR3687831
LR_pmoC-phage_4_342	0.8046	ERR3687831
LR_pmoC-phage_4_339	0.8034	ERR3687831
LR_pmoC-phage_4_451	0.7927	ERR3687831
LR_pmoC-phage_4_155	0.7868	ERR3687831
LR_pmoC-phage_4_161	0.7868	ERR3687831
LR_pmoC-phage_4_178	0.7868	ERR3687831
LR_pmoC-phage_4_58	0.7777	ERR3687831
LR_pmoC-phage_4_70	0.7536	ERR3687831
LR_pmoC-phage_4_300	0.7431	ERR3687831
LR_pmoC-phage_4_244	0.7329	ERR3687831
LR_pmoC-phage_4_367	0.7329	ERR3687831
LR_pmoC-phage_4_431	0.7329	ERR3687831
LR_pmoC-phage_4_144	0.723	ERR3687831
LR_pmoC-phage_4_360	0.723	ERR3687831
LR_pmoC-phage_4_94	0.7134	ERR3687831
LR_pmoC-phage_4_182	0.7134	ERR3687831
LR_pmoC-phage_4_226	0.7134	ERR3687831
LR_pmoC-phage_4_418	0.7025	ERR3687831
LR_pmoC-phage_4_57	0.673	ERR3687831
LR_pmoC-phage_4_152	0.6499	ERR3687831
LR_pmoC-phage_4_329	0.6485	ERR3687831
LR_pmoC-phage_4_193	0.6446	ERR3687831
LR_pmoC-phage_4_444	0.6446	ERR3687831
LR_pmoC-phage_4_159	0.637	ERR3687831
LR_pmoC-phage_4_6	0.6295	ERR3687831
LR_pmoC-phage_4_77	0.6295	ERR3687831
LR_pmoC-phage_4_377	0.6295	ERR3687831
LR_pmoC-phage_4_410	0.615	ERR3687831
LR_pmoC-phage_4_93	0.6115	ERR3687831
LR_pmoC-phage_4_183	0.5945	ERR3687831
LR_pmoC-phage_4_305	0.5753	ERR3687831
LR_pmoC-phage_4_55	0.5573	ERR3687831
LR_pmoC-phage_4_317	0.5573	ERR3687831
LR_pmoC-phage_4_184	0.5516	ERR3687831
LR_pmoC-phage_4_191	0.535	ERR3687831
LR_pmoC-phage_4_394	0.512	ERR3687831
LR_pmoC-phage_4_71	0.5048	ERR3687831
LR_pmoC-phage_4_130	0.4886	ERR3687831
LR_pmoC-phage_4_301	0.4756	ERR3687831
LR_pmoC-phage_4_216	0.4735	ERR3687831
LR_pmoC-phage_4_190	0.4693	ERR3687831
LR_pmoC-phage_4_149	0.4573	ERR3687831
LR_pmoC-phage_4_276	0.4496	ERR3687831
LR_pmoC-phage_4_359	0.4496	ERR3687831
LR_pmoC-phage_4_290	0.4422	ERR3687831
LR_pmoC-phage_4_340	0.441	ERR3687831
LR_pmoC-phage_4_412	0.4148	ERR3687831
LR_pmoC-phage_4_458	0.4084	ERR3687831
LR_pmoC-phage_4_146	0.3963	ERR3687831
LR_pmoC-phage_4_156	0.392	ERR3687831
LR_pmoC-phage_4_186	0.3877	ERR3687831
LR_pmoC-phage_4_100	0.369	ERR3687831
LR_pmoC-phage_4_64	0.3665	ERR3687831
LR_pmoC-phage_4_88	0.364	ERR3687831
LR_pmoC-phage_4_421	0.352	ERR3687831
LR_pmoC-phage_4_320	0.343	ERR3687831
LR_pmoC-phage_4_347	0.3365	ERR3687831
LR_pmoC-phage_4_97	0.3355	ERR3687831
LR_pmoC-phage_4_78	0.3323	ERR3687831
LR_pmoC-phage_4_318	0.332	ERR3687831
LR_pmoC-phage_4_49	0.3313	ERR3687831
LR_pmoC-phage_4_323	0.312	ERR3687831
LR_pmoC-phage_4_124	0.2861	ERR3687831
LR_pmoC-phage_4_456	0.2846	ERR3687831
LR_pmoC-phage_4_59	0.2753	ERR3687831
LR_pmoC-phage_4_142	0.2716	ERR3687831
LR_pmoC-phage_4_379	0.2702	ERR3687831
LR_pmoC-phage_4_306	0.2675	ERR3687831
LR_pmoC-phage_4_341	0.2669	ERR3687831
LR_pmoC-phage_4_416	0.2642	ERR3687831
LR_pmoC-phage_4_73	0.2179	ERR3687831
LR_pmoC-phage_4_353	0.2034	ERR3687831
LR_pmoC-phage_4_2	0.1832	ERR3687831
LR_pmoC-phage_4_52	0.1067	ERR3687831
LR_pmoC-phage_4_1	0	ERR3687831
LR_pmoC-phage_4_3	0	ERR3687831
LR_pmoC-phage_4_4	0	ERR3687831
LR_pmoC-phage_4_16	0	ERR3687831
LR_pmoC-phage_4_17	0	ERR3687831
LR_pmoC-phage_4_24	0	ERR3687831
LR_pmoC-phage_4_29	0	ERR3687831
LR_pmoC-phage_4_32	0	ERR3687831
LR_pmoC-phage_4_36	0	ERR3687831
LR_pmoC-phage_4_51	0	ERR3687831
LR_pmoC-phage_4_53	0	ERR3687831
LR_pmoC-phage_4_63	0	ERR3687831
LR_pmoC-phage_4_66	0	ERR3687831
LR_pmoC-phage_4_68	0	ERR3687831
LR_pmoC-phage_4_69	0	ERR3687831
LR_pmoC-phage_4_75	0	ERR3687831
LR_pmoC-phage_4_76	0	ERR3687831
LR_pmoC-phage_4_89	0	ERR3687831
LR_pmoC-phage_4_90	0	ERR3687831
LR_pmoC-phage_4_92	0	ERR3687831
LR_pmoC-phage_4_101	0	ERR3687831
LR_pmoC-phage_4_103	0	ERR3687831
LR_pmoC-phage_4_107	0	ERR3687831
LR_pmoC-phage_4_111	0	ERR3687831
LR_pmoC-phage_4_112	0	ERR3687831
LR_pmoC-phage_4_113	0	ERR3687831
LR_pmoC-phage_4_115	0	ERR3687831
LR_pmoC-phage_4_118	0	ERR3687831
LR_pmoC-phage_4_126	0	ERR3687831
LR_pmoC-phage_4_129	0	ERR3687831
LR_pmoC-phage_4_131	0	ERR3687831
LR_pmoC-phage_4_132	0	ERR3687831
LR_pmoC-phage_4_133	0	ERR3687831
LR_pmoC-phage_4_134	0	ERR3687831
LR_pmoC-phage_4_139	0	ERR3687831
LR_pmoC-phage_4_141	0	ERR3687831
LR_pmoC-phage_4_151	0	ERR3687831
LR_pmoC-phage_4_154	0	ERR3687831
LR_pmoC-phage_4_157	0	ERR3687831
LR_pmoC-phage_4_158	0	ERR3687831
LR_pmoC-phage_4_160	0	ERR3687831
LR_pmoC-phage_4_162	0	ERR3687831
LR_pmoC-phage_4_163	0	ERR3687831
LR_pmoC-phage_4_164	0	ERR3687831
LR_pmoC-phage_4_165	0	ERR3687831
LR_pmoC-phage_4_166	0	ERR3687831
LR_pmoC-phage_4_167	0	ERR3687831
LR_pmoC-phage_4_168	0	ERR3687831
LR_pmoC-phage_4_169	0	ERR3687831
LR_pmoC-phage_4_170	0	ERR3687831
LR_pmoC-phage_4_171	0	ERR3687831
LR_pmoC-phage_4_172	0	ERR3687831
LR_pmoC-phage_4_173	0	ERR3687831
LR_pmoC-phage_4_174	0	ERR3687831
LR_pmoC-phage_4_175	0	ERR3687831
LR_pmoC-phage_4_176	0	ERR3687831
LR_pmoC-phage_4_177	0	ERR3687831
LR_pmoC-phage_4_179	0	ERR3687831
LR_pmoC-phage_4_185	0	ERR3687831
LR_pmoC-phage_4_187	0	ERR3687831
LR_pmoC-phage_4_188	0	ERR3687831
LR_pmoC-phage_4_189	0	ERR3687831
LR_pmoC-phage_4_192	0	ERR3687831
LR_pmoC-phage_4_194	0	ERR3687831
LR_pmoC-phage_4_195	0	ERR3687831
LR_pmoC-phage_4_196	0	ERR3687831
LR_pmoC-phage_4_198	0	ERR3687831
LR_pmoC-phage_4_199	0	ERR3687831
LR_pmoC-phage_4_200	0	ERR3687831
LR_pmoC-phage_4_201	0	ERR3687831
LR_pmoC-phage_4_202	0	ERR3687831
LR_pmoC-phage_4_203	0	ERR3687831
LR_pmoC-phage_4_204	0	ERR3687831
LR_pmoC-phage_4_205	0	ERR3687831
LR_pmoC-phage_4_206	0	ERR3687831
LR_pmoC-phage_4_207	0	ERR3687831
LR_pmoC-phage_4_208	0	ERR3687831
LR_pmoC-phage_4_209	0	ERR3687831
LR_pmoC-phage_4_210	0	ERR3687831
LR_pmoC-phage_4_212	0	ERR3687831
LR_pmoC-phage_4_213	0	ERR3687831
LR_pmoC-phage_4_214	0	ERR3687831
LR_pmoC-phage_4_215	0	ERR3687831
LR_pmoC-phage_4_217	0	ERR3687831
LR_pmoC-phage_4_219	0	ERR3687831
LR_pmoC-phage_4_220	0	ERR3687831
LR_pmoC-phage_4_221	0	ERR3687831
LR_pmoC-phage_4_222	0	ERR3687831
LR_pmoC-phage_4_223	0	ERR3687831
LR_pmoC-phage_4_224	0	ERR3687831
LR_pmoC-phage_4_225	0	ERR3687831
LR_pmoC-phage_4_227	0	ERR3687831
LR_pmoC-phage_4_228	0	ERR3687831
LR_pmoC-phage_4_229	0	ERR3687831
LR_pmoC-phage_4_230	0	ERR3687831
LR_pmoC-phage_4_231	0	ERR3687831
LR_pmoC-phage_4_232	0	ERR3687831
LR_pmoC-phage_4_233	0	ERR3687831
LR_pmoC-phage_4_234	0	ERR3687831
LR_pmoC-phage_4_235	0	ERR3687831
LR_pmoC-phage_4_236	0	ERR3687831
LR_pmoC-phage_4_237	0	ERR3687831
LR_pmoC-phage_4_239	0	ERR3687831
LR_pmoC-phage_4_240	0	ERR3687831
LR_pmoC-phage_4_241	0	ERR3687831
LR_pmoC-phage_4_242	0	ERR3687831
LR_pmoC-phage_4_243	0	ERR3687831
LR_pmoC-phage_4_245	0	ERR3687831
LR_pmoC-phage_4_246	0	ERR3687831
LR_pmoC-phage_4_247	0	ERR3687831
LR_pmoC-phage_4_248	0	ERR3687831
LR_pmoC-phage_4_249	0	ERR3687831
LR_pmoC-phage_4_250	0	ERR3687831
LR_pmoC-phage_4_251	0	ERR3687831
LR_pmoC-phage_4_252	0	ERR3687831
LR_pmoC-phage_4_253	0	ERR3687831
LR_pmoC-phage_4_254	0	ERR3687831
LR_pmoC-phage_4_255	0	ERR3687831
LR_pmoC-phage_4_256	0	ERR3687831
LR_pmoC-phage_4_257	0	ERR3687831
LR_pmoC-phage_4_259	0	ERR3687831
LR_pmoC-phage_4_260	0	ERR3687831
LR_pmoC-phage_4_261	0	ERR3687831
LR_pmoC-phage_4_262	0	ERR3687831
LR_pmoC-phage_4_263	0	ERR3687831
LR_pmoC-phage_4_264	0	ERR3687831
LR_pmoC-phage_4_265	0	ERR3687831
LR_pmoC-phage_4_266	0	ERR3687831
LR_pmoC-phage_4_267	0	ERR3687831
LR_pmoC-phage_4_268	0	ERR3687831
LR_pmoC-phage_4_269	0	ERR3687831
LR_pmoC-phage_4_270	0	ERR3687831
LR_pmoC-phage_4_271	0	ERR3687831
LR_pmoC-phage_4_272	0	ERR3687831
LR_pmoC-phage_4_277	0	ERR3687831
LR_pmoC-phage_4_280	0	ERR3687831
LR_pmoC-phage_4_282	0	ERR3687831
LR_pmoC-phage_4_283	0	ERR3687831
LR_pmoC-phage_4_284	0	ERR3687831
LR_pmoC-phage_4_286	0	ERR3687831
LR_pmoC-phage_4_287	0	ERR3687831
LR_pmoC-phage_4_293	0	ERR3687831
LR_pmoC-phage_4_296	0	ERR3687831
LR_pmoC-phage_4_297	0	ERR3687831
LR_pmoC-phage_4_298	0	ERR3687831
LR_pmoC-phage_4_299	0	ERR3687831
LR_pmoC-phage_4_303	0	ERR3687831
LR_pmoC-phage_4_304	0	ERR3687831
LR_pmoC-phage_4_307	0	ERR3687831
LR_pmoC-phage_4_308	0	ERR3687831
LR_pmoC-phage_4_309	0	ERR3687831
LR_pmoC-phage_4_310	0	ERR3687831
LR_pmoC-phage_4_311	0	ERR3687831
LR_pmoC-phage_4_312	0	ERR3687831
LR_pmoC-phage_4_315	0	ERR3687831
LR_pmoC-phage_4_316	0	ERR3687831
LR_pmoC-phage_4_319	0	ERR3687831
LR_pmoC-phage_4_321	0	ERR3687831
LR_pmoC-phage_4_322	0	ERR3687831
LR_pmoC-phage_4_325	0	ERR3687831
LR_pmoC-phage_4_326	0	ERR3687831
LR_pmoC-phage_4_327	0	ERR3687831
LR_pmoC-phage_4_328	0	ERR3687831
LR_pmoC-phage_4_332	0	ERR3687831
LR_pmoC-phage_4_343	0	ERR3687831
LR_pmoC-phage_4_344	0	ERR3687831
LR_pmoC-phage_4_345	0	ERR3687831
LR_pmoC-phage_4_346	0	ERR3687831
LR_pmoC-phage_4_348	0	ERR3687831
LR_pmoC-phage_4_349	0	ERR3687831
LR_pmoC-phage_4_351	0	ERR3687831
LR_pmoC-phage_4_352	0	ERR3687831
LR_pmoC-phage_4_355	0	ERR3687831
LR_pmoC-phage_4_356	0	ERR3687831
LR_pmoC-phage_4_358	0	ERR3687831
LR_pmoC-phage_4_361	0	ERR3687831
LR_pmoC-phage_4_362	0	ERR3687831
LR_pmoC-phage_4_368	0	ERR3687831
LR_pmoC-phage_4_369	0	ERR3687831
LR_pmoC-phage_4_373	0	ERR3687831
LR_pmoC-phage_4_375	0	ERR3687831
LR_pmoC-phage_4_376	0	ERR3687831
LR_pmoC-phage_4_382	0	ERR3687831
LR_pmoC-phage_4_384	0	ERR3687831
LR_pmoC-phage_4_393	0	ERR3687831
LR_pmoC-phage_4_397	0	ERR3687831
LR_pmoC-phage_4_399	0	ERR3687831
LR_pmoC-phage_4_400	0	ERR3687831
LR_pmoC-phage_4_402	0	ERR3687831
LR_pmoC-phage_4_403	0	ERR3687831
LR_pmoC-phage_4_407	0	ERR3687831
LR_pmoC-phage_4_415	0	ERR3687831
LR_pmoC-phage_4_447	0	ERR3687831
LR_pmoC-phage_4_448	0	ERR3687831
LR_pmoC-phage_4_450	0	ERR3687831
LR_pmoC-phage_4_467	0	ERR3687831
LR_pmoC-phage_4_468	0	ERR3687831
LR_pmoC-phage_4_388	12.6593	ERR3687832
LR_pmoC-phage_4_41	12.2924	ERR3687832
LR_pmoC-phage_4_48	11.7802	ERR3687832
LR_pmoC-phage_4_74	11.3849	ERR3687832
LR_pmoC-phage_4_460	10.7736	ERR3687832
LR_pmoC-phage_4_140	10.2499	ERR3687832
LR_pmoC-phage_4_87	9.9785	ERR3687832
LR_pmoC-phage_4_183	9.4242	ERR3687832
LR_pmoC-phage_4_434	9.2134	ERR3687832
LR_pmoC-phage_4_15	8.3564	ERR3687832
LR_pmoC-phage_4_419	8.0396	ERR3687832
LR_pmoC-phage_4_389	8.0017	ERR3687832
LR_pmoC-phage_4_465	7.9641	ERR3687832
LR_pmoC-phage_4_385	7.607	ERR3687832
LR_pmoC-phage_4_117	7.5618	ERR3687832
LR_pmoC-phage_4_461	6.3773	ERR3687832
LR_pmoC-phage_4_441	6.2828	ERR3687832
LR_pmoC-phage_4_12	6.1798	ERR3687832
LR_pmoC-phage_4_429	5.7797	ERR3687832
LR_pmoC-phage_4_398	5.7213	ERR3687832
LR_pmoC-phage_4_13	5.6545	ERR3687832
LR_pmoC-phage_4_446	5.5256	ERR3687832
LR_pmoC-phage_4_106	5.1813	ERR3687832
LR_pmoC-phage_4_339	5.0942	ERR3687832
LR_pmoC-phage_4_370	5.004	ERR3687832
LR_pmoC-phage_4_459	4.5357	ERR3687832
LR_pmoC-phage_4_414	4.372	ERR3687832
LR_pmoC-phage_4_382	4.3274	ERR3687832
LR_pmoC-phage_4_86	3.9681	ERR3687832
LR_pmoC-phage_4_30	3.9117	ERR3687832
LR_pmoC-phage_4_423	3.795	ERR3687832
LR_pmoC-phage_4_83	3.5788	ERR3687832
LR_pmoC-phage_4_73	3.4549	ERR3687832
LR_pmoC-phage_4_292	3.34397	ERR3687832
LR_pmoC-phage_4_6	3.3262	ERR3687832
LR_pmoC-phage_4_150	3.1886	ERR3687832
LR_pmoC-phage_4_105	3.0731	ERR3687832
LR_pmoC-phage_4_413	2.9072	ERR3687832
LR_pmoC-phage_4_394	2.7055	ERR3687832
LR_pmoC-phage_4_455	2.278	ERR3687832
LR_pmoC-phage_4_98	2.0328	ERR3687832
LR_pmoC-phage_4_8	1.9981	ERR3687832
LR_pmoC-phage_4_363	1.5506	ERR3687832
LR_pmoC-phage_4_84	0.971	ERR3687832
LR_pmoC-phage_4_1	0	ERR3687832
LR_pmoC-phage_4_2	0	ERR3687832
LR_pmoC-phage_4_3	0	ERR3687832
LR_pmoC-phage_4_4	0	ERR3687832
LR_pmoC-phage_4_5	0	ERR3687832
LR_pmoC-phage_4_7	0	ERR3687832
LR_pmoC-phage_4_9	0	ERR3687832
LR_pmoC-phage_4_10	0	ERR3687832
LR_pmoC-phage_4_11	0	ERR3687832
LR_pmoC-phage_4_14	0	ERR3687832
LR_pmoC-phage_4_16	0	ERR3687832
LR_pmoC-phage_4_17	0	ERR3687832
LR_pmoC-phage_4_18	0	ERR3687832
LR_pmoC-phage_4_19	0	ERR3687832
LR_pmoC-phage_4_20	0	ERR3687832
LR_pmoC-phage_4_22	0	ERR3687832
LR_pmoC-phage_4_24	0	ERR3687832
LR_pmoC-phage_4_26	0	ERR3687832
LR_pmoC-phage_4_27	0	ERR3687832
LR_pmoC-phage_4_28	0	ERR3687832
LR_pmoC-phage_4_29	0	ERR3687832
LR_pmoC-phage_4_31	0	ERR3687832
LR_pmoC-phage_4_32	0	ERR3687832
LR_pmoC-phage_4_33	0	ERR3687832
LR_pmoC-phage_4_34	0	ERR3687832
LR_pmoC-phage_4_35	0	ERR3687832
LR_pmoC-phage_4_36	0	ERR3687832
LR_pmoC-phage_4_37	0	ERR3687832
LR_pmoC-phage_4_38	0	ERR3687832
LR_pmoC-phage_4_39	0	ERR3687832
LR_pmoC-phage_4_40	0	ERR3687832
LR_pmoC-phage_4_42	0	ERR3687832
LR_pmoC-phage_4_43	0	ERR3687832
LR_pmoC-phage_4_44	0	ERR3687832
LR_pmoC-phage_4_45	0	ERR3687832
LR_pmoC-phage_4_46	0	ERR3687832
LR_pmoC-phage_4_47	0	ERR3687832
LR_pmoC-phage_4_49	0	ERR3687832
LR_pmoC-phage_4_50	0	ERR3687832
LR_pmoC-phage_4_51	0	ERR3687832
LR_pmoC-phage_4_52	0	ERR3687832
LR_pmoC-phage_4_53	0	ERR3687832
LR_pmoC-phage_4_54	0	ERR3687832
LR_pmoC-phage_4_55	0	ERR3687832
LR_pmoC-phage_4_57	0	ERR3687832
LR_pmoC-phage_4_58	0	ERR3687832
LR_pmoC-phage_4_59	0	ERR3687832
LR_pmoC-phage_4_60	0	ERR3687832
LR_pmoC-phage_4_61	0	ERR3687832
LR_pmoC-phage_4_62	0	ERR3687832
LR_pmoC-phage_4_63	0	ERR3687832
LR_pmoC-phage_4_64	0	ERR3687832
LR_pmoC-phage_4_65	0	ERR3687832
LR_pmoC-phage_4_66	0	ERR3687832
LR_pmoC-phage_4_68	0	ERR3687832
LR_pmoC-phage_4_69	0	ERR3687832
LR_pmoC-phage_4_70	0	ERR3687832
LR_pmoC-phage_4_71	0	ERR3687832
LR_pmoC-phage_4_72	0	ERR3687832
LR_pmoC-phage_4_75	0	ERR3687832
LR_pmoC-phage_4_76	0	ERR3687832
LR_pmoC-phage_4_77	0	ERR3687832
LR_pmoC-phage_4_78	0	ERR3687832
LR_pmoC-phage_4_79	0	ERR3687832
LR_pmoC-phage_4_80	0	ERR3687832
LR_pmoC-phage_4_81	0	ERR3687832
LR_pmoC-phage_4_82	0	ERR3687832
LR_pmoC-phage_4_85	0	ERR3687832
LR_pmoC-phage_4_88	0	ERR3687832
LR_pmoC-phage_4_89	0	ERR3687832
LR_pmoC-phage_4_90	0	ERR3687832
LR_pmoC-phage_4_91	0	ERR3687832
LR_pmoC-phage_4_92	0	ERR3687832
LR_pmoC-phage_4_93	0	ERR3687832
LR_pmoC-phage_4_94	0	ERR3687832
LR_pmoC-phage_4_95	0	ERR3687832
LR_pmoC-phage_4_96	0	ERR3687832
LR_pmoC-phage_4_97	0	ERR3687832
LR_pmoC-phage_4_99	0	ERR3687832
LR_pmoC-phage_4_100	0	ERR3687832
LR_pmoC-phage_4_101	0	ERR3687832
LR_pmoC-phage_4_102	0	ERR3687832
LR_pmoC-phage_4_103	0	ERR3687832
LR_pmoC-phage_4_104	0	ERR3687832
LR_pmoC-phage_4_107	0	ERR3687832
LR_pmoC-phage_4_108	0	ERR3687832
LR_pmoC-phage_4_109	0	ERR3687832
LR_pmoC-phage_4_110	0	ERR3687832
LR_pmoC-phage_4_111	0	ERR3687832
LR_pmoC-phage_4_112	0	ERR3687832
LR_pmoC-phage_4_113	0	ERR3687832
LR_pmoC-phage_4_114	0	ERR3687832
LR_pmoC-phage_4_115	0	ERR3687832
LR_pmoC-phage_4_118	0	ERR3687832
LR_pmoC-phage_4_119	0	ERR3687832
LR_pmoC-phage_4_120	0	ERR3687832
LR_pmoC-phage_4_121	0	ERR3687832
LR_pmoC-phage_4_122	0	ERR3687832
LR_pmoC-phage_4_124	0	ERR3687832
LR_pmoC-phage_4_125	0	ERR3687832
LR_pmoC-phage_4_126	0	ERR3687832
LR_pmoC-phage_4_127	0	ERR3687832
LR_pmoC-phage_4_128	0	ERR3687832
LR_pmoC-phage_4_129	0	ERR3687832
LR_pmoC-phage_4_130	0	ERR3687832
LR_pmoC-phage_4_131	0	ERR3687832
LR_pmoC-phage_4_132	0	ERR3687832
LR_pmoC-phage_4_133	0	ERR3687832
LR_pmoC-phage_4_134	0	ERR3687832
LR_pmoC-phage_4_135	0	ERR3687832
LR_pmoC-phage_4_136	0	ERR3687832
LR_pmoC-phage_4_137	0	ERR3687832
LR_pmoC-phage_4_138	0	ERR3687832
LR_pmoC-phage_4_139	0	ERR3687832
LR_pmoC-phage_4_141	0	ERR3687832
LR_pmoC-phage_4_142	0	ERR3687832
LR_pmoC-phage_4_143	0	ERR3687832
LR_pmoC-phage_4_144	0	ERR3687832
LR_pmoC-phage_4_145	0	ERR3687832
LR_pmoC-phage_4_146	0	ERR3687832
LR_pmoC-phage_4_147	0	ERR3687832
LR_pmoC-phage_4_148	0	ERR3687832
LR_pmoC-phage_4_149	0	ERR3687832
LR_pmoC-phage_4_151	0	ERR3687832
LR_pmoC-phage_4_152	0	ERR3687832
LR_pmoC-phage_4_153	0	ERR3687832
LR_pmoC-phage_4_154	0	ERR3687832
LR_pmoC-phage_4_155	0	ERR3687832
LR_pmoC-phage_4_156	0	ERR3687832
LR_pmoC-phage_4_157	0	ERR3687832
LR_pmoC-phage_4_158	0	ERR3687832
LR_pmoC-phage_4_159	0	ERR3687832
LR_pmoC-phage_4_160	0	ERR3687832
LR_pmoC-phage_4_161	0	ERR3687832
LR_pmoC-phage_4_162	0	ERR3687832
LR_pmoC-phage_4_163	0	ERR3687832
LR_pmoC-phage_4_164	0	ERR3687832
LR_pmoC-phage_4_165	0	ERR3687832
LR_pmoC-phage_4_166	0	ERR3687832
LR_pmoC-phage_4_167	0	ERR3687832
LR_pmoC-phage_4_168	0	ERR3687832
LR_pmoC-phage_4_169	0	ERR3687832
LR_pmoC-phage_4_170	0	ERR3687832
LR_pmoC-phage_4_171	0	ERR3687832
LR_pmoC-phage_4_172	0	ERR3687832
LR_pmoC-phage_4_173	0	ERR3687832
LR_pmoC-phage_4_174	0	ERR3687832
LR_pmoC-phage_4_175	0	ERR3687832
LR_pmoC-phage_4_176	0	ERR3687832
LR_pmoC-phage_4_177	0	ERR3687832
LR_pmoC-phage_4_178	0	ERR3687832
LR_pmoC-phage_4_179	0	ERR3687832
LR_pmoC-phage_4_180	0	ERR3687832
LR_pmoC-phage_4_181	0	ERR3687832
LR_pmoC-phage_4_182	0	ERR3687832
LR_pmoC-phage_4_184	0	ERR3687832
LR_pmoC-phage_4_185	0	ERR3687832
LR_pmoC-phage_4_186	0	ERR3687832
LR_pmoC-phage_4_187	0	ERR3687832
LR_pmoC-phage_4_188	0	ERR3687832
LR_pmoC-phage_4_189	0	ERR3687832
LR_pmoC-phage_4_190	0	ERR3687832
LR_pmoC-phage_4_191	0	ERR3687832
LR_pmoC-phage_4_192	0	ERR3687832
LR_pmoC-phage_4_193	0	ERR3687832
LR_pmoC-phage_4_194	0	ERR3687832
LR_pmoC-phage_4_195	0	ERR3687832
LR_pmoC-phage_4_196	0	ERR3687832
LR_pmoC-phage_4_197	0	ERR3687832
LR_pmoC-phage_4_198	0	ERR3687832
LR_pmoC-phage_4_199	0	ERR3687832
LR_pmoC-phage_4_200	0	ERR3687832
LR_pmoC-phage_4_201	0	ERR3687832
LR_pmoC-phage_4_202	0	ERR3687832
LR_pmoC-phage_4_203	0	ERR3687832
LR_pmoC-phage_4_204	0	ERR3687832
LR_pmoC-phage_4_205	0	ERR3687832
LR_pmoC-phage_4_206	0	ERR3687832
LR_pmoC-phage_4_207	0	ERR3687832
LR_pmoC-phage_4_208	0	ERR3687832
LR_pmoC-phage_4_209	0	ERR3687832
LR_pmoC-phage_4_210	0	ERR3687832
LR_pmoC-phage_4_211	0	ERR3687832
LR_pmoC-phage_4_212	0	ERR3687832
LR_pmoC-phage_4_213	0	ERR3687832
LR_pmoC-phage_4_214	0	ERR3687832
LR_pmoC-phage_4_215	0	ERR3687832
LR_pmoC-phage_4_216	0	ERR3687832
LR_pmoC-phage_4_217	0	ERR3687832
LR_pmoC-phage_4_218	0	ERR3687832
LR_pmoC-phage_4_219	0	ERR3687832
LR_pmoC-phage_4_220	0	ERR3687832
LR_pmoC-phage_4_221	0	ERR3687832
LR_pmoC-phage_4_222	0	ERR3687832
LR_pmoC-phage_4_223	0	ERR3687832
LR_pmoC-phage_4_224	0	ERR3687832
LR_pmoC-phage_4_225	0	ERR3687832
LR_pmoC-phage_4_226	0	ERR3687832
LR_pmoC-phage_4_227	0	ERR3687832
LR_pmoC-phage_4_228	0	ERR3687832
LR_pmoC-phage_4_229	0	ERR3687832
LR_pmoC-phage_4_230	0	ERR3687832
LR_pmoC-phage_4_231	0	ERR3687832
LR_pmoC-phage_4_232	0	ERR3687832
LR_pmoC-phage_4_233	0	ERR3687832
LR_pmoC-phage_4_234	0	ERR3687832
LR_pmoC-phage_4_235	0	ERR3687832
LR_pmoC-phage_4_236	0	ERR3687832
LR_pmoC-phage_4_237	0	ERR3687832
LR_pmoC-phage_4_238	0	ERR3687832
LR_pmoC-phage_4_239	0	ERR3687832
LR_pmoC-phage_4_240	0	ERR3687832
LR_pmoC-phage_4_241	0	ERR3687832
LR_pmoC-phage_4_242	0	ERR3687832
LR_pmoC-phage_4_243	0	ERR3687832
LR_pmoC-phage_4_244	0	ERR3687832
LR_pmoC-phage_4_245	0	ERR3687832
LR_pmoC-phage_4_246	0	ERR3687832
LR_pmoC-phage_4_247	0	ERR3687832
LR_pmoC-phage_4_248	0	ERR3687832
LR_pmoC-phage_4_249	0	ERR3687832
LR_pmoC-phage_4_250	0	ERR3687832
LR_pmoC-phage_4_251	0	ERR3687832
LR_pmoC-phage_4_252	0	ERR3687832
LR_pmoC-phage_4_253	0	ERR3687832
LR_pmoC-phage_4_254	0	ERR3687832
LR_pmoC-phage_4_255	0	ERR3687832
LR_pmoC-phage_4_256	0	ERR3687832
LR_pmoC-phage_4_257	0	ERR3687832
LR_pmoC-phage_4_258	0	ERR3687832
LR_pmoC-phage_4_259	0	ERR3687832
LR_pmoC-phage_4_260	0	ERR3687832
LR_pmoC-phage_4_261	0	ERR3687832
LR_pmoC-phage_4_262	0	ERR3687832
LR_pmoC-phage_4_263	0	ERR3687832
LR_pmoC-phage_4_264	0	ERR3687832
LR_pmoC-phage_4_265	0	ERR3687832
LR_pmoC-phage_4_266	0	ERR3687832
LR_pmoC-phage_4_267	0	ERR3687832
LR_pmoC-phage_4_268	0	ERR3687832
LR_pmoC-phage_4_269	0	ERR3687832
LR_pmoC-phage_4_270	0	ERR3687832
LR_pmoC-phage_4_271	0	ERR3687832
LR_pmoC-phage_4_272	0	ERR3687832
LR_pmoC-phage_4_273	0	ERR3687832
LR_pmoC-phage_4_274	0	ERR3687832
LR_pmoC-phage_4_275	0	ERR3687832
LR_pmoC-phage_4_276	0	ERR3687832
LR_pmoC-phage_4_277	0	ERR3687832
LR_pmoC-phage_4_278	0	ERR3687832
LR_pmoC-phage_4_279	0	ERR3687832
LR_pmoC-phage_4_280	0	ERR3687832
LR_pmoC-phage_4_281	0	ERR3687832
LR_pmoC-phage_4_282	0	ERR3687832
LR_pmoC-phage_4_283	0	ERR3687832
LR_pmoC-phage_4_284	0	ERR3687832
LR_pmoC-phage_4_285	0	ERR3687832
LR_pmoC-phage_4_286	0	ERR3687832
LR_pmoC-phage_4_287	0	ERR3687832
LR_pmoC-phage_4_288	0	ERR3687832
LR_pmoC-phage_4_289	0	ERR3687832
LR_pmoC-phage_4_290	0	ERR3687832
LR_pmoC-phage_4_291	0	ERR3687832
LR_pmoC-phage_4_293	0	ERR3687832
LR_pmoC-phage_4_294	0	ERR3687832
LR_pmoC-phage_4_295	0	ERR3687832
LR_pmoC-phage_4_296	0	ERR3687832
LR_pmoC-phage_4_297	0	ERR3687832
LR_pmoC-phage_4_298	0	ERR3687832
LR_pmoC-phage_4_299	0	ERR3687832
LR_pmoC-phage_4_300	0	ERR3687832
LR_pmoC-phage_4_301	0	ERR3687832
LR_pmoC-phage_4_302	0	ERR3687832
LR_pmoC-phage_4_303	0	ERR3687832
LR_pmoC-phage_4_304	0	ERR3687832
LR_pmoC-phage_4_305	0	ERR3687832
LR_pmoC-phage_4_306	0	ERR3687832
LR_pmoC-phage_4_307	0	ERR3687832
LR_pmoC-phage_4_308	0	ERR3687832
LR_pmoC-phage_4_309	0	ERR3687832
LR_pmoC-phage_4_310	0	ERR3687832
LR_pmoC-phage_4_311	0	ERR3687832
LR_pmoC-phage_4_312	0	ERR3687832
LR_pmoC-phage_4_313	0	ERR3687832
LR_pmoC-phage_4_314	0	ERR3687832
LR_pmoC-phage_4_315	0	ERR3687832
LR_pmoC-phage_4_316	0	ERR3687832
LR_pmoC-phage_4_317	0	ERR3687832
LR_pmoC-phage_4_318	0	ERR3687832
LR_pmoC-phage_4_319	0	ERR3687832
LR_pmoC-phage_4_320	0	ERR3687832
LR_pmoC-phage_4_321	0	ERR3687832
LR_pmoC-phage_4_322	0	ERR3687832
LR_pmoC-phage_4_323	0	ERR3687832
LR_pmoC-phage_4_324	0	ERR3687832
LR_pmoC-phage_4_325	0	ERR3687832
LR_pmoC-phage_4_326	0	ERR3687832
LR_pmoC-phage_4_327	0	ERR3687832
LR_pmoC-phage_4_329	0	ERR3687832
LR_pmoC-phage_4_330	0	ERR3687832
LR_pmoC-phage_4_331	0	ERR3687832
LR_pmoC-phage_4_332	0	ERR3687832
LR_pmoC-phage_4_333	0	ERR3687832
LR_pmoC-phage_4_335	0	ERR3687832
LR_pmoC-phage_4_336	0	ERR3687832
LR_pmoC-phage_4_337	0	ERR3687832
LR_pmoC-phage_4_338	0	ERR3687832
LR_pmoC-phage_4_340	0	ERR3687832
LR_pmoC-phage_4_341	0	ERR3687832
LR_pmoC-phage_4_342	0	ERR3687832
LR_pmoC-phage_4_343	0	ERR3687832
LR_pmoC-phage_4_344	0	ERR3687832
LR_pmoC-phage_4_345	0	ERR3687832
LR_pmoC-phage_4_346	0	ERR3687832
LR_pmoC-phage_4_347	0	ERR3687832
LR_pmoC-phage_4_348	0	ERR3687832
LR_pmoC-phage_4_349	0	ERR3687832
LR_pmoC-phage_4_350	0	ERR3687832
LR_pmoC-phage_4_351	0	ERR3687832
LR_pmoC-phage_4_352	0	ERR3687832
LR_pmoC-phage_4_353	0	ERR3687832
LR_pmoC-phage_4_354	0	ERR3687832
LR_pmoC-phage_4_355	0	ERR3687832
LR_pmoC-phage_4_356	0	ERR3687832
LR_pmoC-phage_4_357	0	ERR3687832
LR_pmoC-phage_4_358	0	ERR3687832
LR_pmoC-phage_4_359	0	ERR3687832
LR_pmoC-phage_4_360	0	ERR3687832
LR_pmoC-phage_4_361	0	ERR3687832
LR_pmoC-phage_4_362	0	ERR3687832
LR_pmoC-phage_4_365	0	ERR3687832
LR_pmoC-phage_4_366	0	ERR3687832
LR_pmoC-phage_4_367	0	ERR3687832
LR_pmoC-phage_4_368	0	ERR3687832
LR_pmoC-phage_4_369	0	ERR3687832
LR_pmoC-phage_4_371	0	ERR3687832
LR_pmoC-phage_4_372	0	ERR3687832
LR_pmoC-phage_4_373	0	ERR3687832
LR_pmoC-phage_4_374	0	ERR3687832
LR_pmoC-phage_4_375	0	ERR3687832
LR_pmoC-phage_4_376	0	ERR3687832
LR_pmoC-phage_4_377	0	ERR3687832
LR_pmoC-phage_4_378	0	ERR3687832
LR_pmoC-phage_4_379	0	ERR3687832
LR_pmoC-phage_4_380	0	ERR3687832
LR_pmoC-phage_4_381	0	ERR3687832
LR_pmoC-phage_4_383	0	ERR3687832
LR_pmoC-phage_4_384	0	ERR3687832
LR_pmoC-phage_4_386	0	ERR3687832
LR_pmoC-phage_4_387	0	ERR3687832
LR_pmoC-phage_4_392	0	ERR3687832
LR_pmoC-phage_4_393	0	ERR3687832
LR_pmoC-phage_4_395	0	ERR3687832
LR_pmoC-phage_4_396	0	ERR3687832
LR_pmoC-phage_4_397	0	ERR3687832
LR_pmoC-phage_4_399	0	ERR3687832
LR_pmoC-phage_4_400	0	ERR3687832
LR_pmoC-phage_4_401	0	ERR3687832
LR_pmoC-phage_4_402	0	ERR3687832
LR_pmoC-phage_4_403	0	ERR3687832
LR_pmoC-phage_4_404	0	ERR3687832
LR_pmoC-phage_4_405	0	ERR3687832
LR_pmoC-phage_4_406	0	ERR3687832
LR_pmoC-phage_4_407	0	ERR3687832
LR_pmoC-phage_4_410	0	ERR3687832
LR_pmoC-phage_4_411	0	ERR3687832
LR_pmoC-phage_4_412	0	ERR3687832
LR_pmoC-phage_4_415	0	ERR3687832
LR_pmoC-phage_4_416	0	ERR3687832
LR_pmoC-phage_4_418	0	ERR3687832
LR_pmoC-phage_4_420	0	ERR3687832
LR_pmoC-phage_4_421	0	ERR3687832
LR_pmoC-phage_4_422	0	ERR3687832
LR_pmoC-phage_4_424	0	ERR3687832
LR_pmoC-phage_4_425	0	ERR3687832
LR_pmoC-phage_4_426	0	ERR3687832
LR_pmoC-phage_4_427	0	ERR3687832
LR_pmoC-phage_4_428	0	ERR3687832
LR_pmoC-phage_4_430	0	ERR3687832
LR_pmoC-phage_4_431	0	ERR3687832
LR_pmoC-phage_4_432	0	ERR3687832
LR_pmoC-phage_4_433	0	ERR3687832
LR_pmoC-phage_4_439	0	ERR3687832
LR_pmoC-phage_4_440	0	ERR3687832
LR_pmoC-phage_4_442	0	ERR3687832
LR_pmoC-phage_4_443	0	ERR3687832
LR_pmoC-phage_4_444	0	ERR3687832
LR_pmoC-phage_4_445	0	ERR3687832
LR_pmoC-phage_4_447	0	ERR3687832
LR_pmoC-phage_4_448	0	ERR3687832
LR_pmoC-phage_4_449	0	ERR3687832
LR_pmoC-phage_4_450	0	ERR3687832
LR_pmoC-phage_4_451	0	ERR3687832
LR_pmoC-phage_4_452	0	ERR3687832
LR_pmoC-phage_4_453	0	ERR3687832
LR_pmoC-phage_4_454	0	ERR3687832
LR_pmoC-phage_4_456	0	ERR3687832
LR_pmoC-phage_4_457	0	ERR3687832
LR_pmoC-phage_4_458	0	ERR3687832
LR_pmoC-phage_4_462	0	ERR3687832
LR_pmoC-phage_4_463	0	ERR3687832
LR_pmoC-phage_4_466	0	ERR3687832
LR_pmoC-phage_4_467	0	ERR3687832
LR_pmoC-phage_4_468	0	ERR3687832
LR_pmoC-phage_4_22	9.5629	ERR3687833
LR_pmoC-phage_4_23	9.1537	ERR3687833
LR_pmoC-phage_4_460	8.4222	ERR3687833
LR_pmoC-phage_4_386	8.0056	ERR3687833
LR_pmoC-phage_4_364	7.1364	ERR3687833
LR_pmoC-phage_4_370	6.8045	ERR3687833
LR_pmoC-phage_4_42	6.6691	ERR3687833
LR_pmoC-phage_4_48	6.5601	ERR3687833
LR_pmoC-phage_4_292	6.13646	ERR3687833
LR_pmoC-phage_4_121	5.8886	ERR3687833
LR_pmoC-phage_4_434	5.7695	ERR3687833
LR_pmoC-phage_4_138	5.7018	ERR3687833
LR_pmoC-phage_4_61	5.6434	ERR3687833
LR_pmoC-phage_4_295	5.3959	ERR3687833
LR_pmoC-phage_4_389	5.3886	ERR3687833
LR_pmoC-phage_4_116	5.2031	ERR3687833
LR_pmoC-phage_4_333	5.1895	ERR3687833
LR_pmoC-phage_4_466	5.0381	ERR3687833
LR_pmoC-phage_4_21	5.0018	ERR3687833
LR_pmoC-phage_4_12	4.922	ERR3687833
LR_pmoC-phage_4_291	4.799	ERR3687833
LR_pmoC-phage_4_7	4.7983	ERR3687833
LR_pmoC-phage_4_109	4.7561	ERR3687833
LR_pmoC-phage_4_120	4.5857	ERR3687833
LR_pmoC-phage_4_429	4.3414	ERR3687833
LR_pmoC-phage_4_365	4.2593	ERR3687833
LR_pmoC-phage_4_366	4.0078	ERR3687833
LR_pmoC-phage_4_74	3.9809	ERR3687833
LR_pmoC-phage_4_62	3.8812	ERR3687833
LR_pmoC-phage_4_419	3.8524	ERR3687833
LR_pmoC-phage_4_106	3.7711	ERR3687833
LR_pmoC-phage_4_87	3.7476	ERR3687833
LR_pmoC-phage_4_136	3.6615	ERR3687833
LR_pmoC-phage_4_117	3.656	ERR3687833
LR_pmoC-phage_4_43	3.5656	ERR3687833
LR_pmoC-phage_4_413	3.5266	ERR3687833
LR_pmoC-phage_4_334	3.4548	ERR3687833
LR_pmoC-phage_4_8	3.3121	ERR3687833
LR_pmoC-phage_4_363	3.2933	ERR3687833
LR_pmoC-phage_4_26	3.2546	ERR3687833
LR_pmoC-phage_4_47	3.2512	ERR3687833
LR_pmoC-phage_4_288	3.1384	ERR3687833
LR_pmoC-phage_4_40	3.0692	ERR3687833
LR_pmoC-phage_4_20	3.0623	ERR3687833
LR_pmoC-phage_4_463	3.0082	ERR3687833
LR_pmoC-phage_4_398	3.0008	ERR3687833
LR_pmoC-phage_4_150	2.9732	ERR3687833
LR_pmoC-phage_4_140	2.9425	ERR3687833
LR_pmoC-phage_4_382	2.9142	ERR3687833
LR_pmoC-phage_4_95	2.8886	ERR3687833
LR_pmoC-phage_4_105	2.8257	ERR3687833
LR_pmoC-phage_4_97	2.8236	ERR3687833
LR_pmoC-phage_4_124	2.8195	ERR3687833
LR_pmoC-phage_4_128	2.8	ERR3687833
LR_pmoC-phage_4_18	2.7927	ERR3687833
LR_pmoC-phage_4_110	2.7848	ERR3687833
LR_pmoC-phage_4_461	2.7373	ERR3687833
LR_pmoC-phage_4_455	2.7338	ERR3687833
LR_pmoC-phage_4_119	2.7229	ERR3687833
LR_pmoC-phage_4_130	2.7085	ERR3687833
LR_pmoC-phage_4_441	2.6851	ERR3687833
LR_pmoC-phage_4_459	2.6433	ERR3687833
LR_pmoC-phage_4_276	2.5846	ERR3687833
LR_pmoC-phage_4_452	2.5552	ERR3687833
LR_pmoC-phage_4_275	2.5438	ERR3687833
LR_pmoC-phage_4_83	2.5028	ERR3687833
LR_pmoC-phage_4_13	2.4898	ERR3687833
LR_pmoC-phage_4_125	2.4891	ERR3687833
LR_pmoC-phage_4_442	2.485	ERR3687833
LR_pmoC-phage_4_53	2.4684	ERR3687833
LR_pmoC-phage_4_454	2.441	ERR3687833
LR_pmoC-phage_4_467	2.4241	ERR3687833
LR_pmoC-phage_4_14	2.4142	ERR3687833
LR_pmoC-phage_4_444	2.3822	ERR3687833
LR_pmoC-phage_4_45	2.3072	ERR3687833
LR_pmoC-phage_4_86	2.2611	ERR3687833
LR_pmoC-phage_4_156	2.2532	ERR3687833
LR_pmoC-phage_4_44	2.2262	ERR3687833
LR_pmoC-phage_4_104	2.2054	ERR3687833
LR_pmoC-phage_4_300	2.1359	ERR3687833
LR_pmoC-phage_4_98	2.1324	ERR3687833
LR_pmoC-phage_4_155	2.1	ERR3687833
LR_pmoC-phage_4_414	2.095	ERR3687833
LR_pmoC-phage_4_451	2.0342	ERR3687833
LR_pmoC-phage_4_134	2.0234	ERR3687833
LR_pmoC-phage_4_432	2.0175	ERR3687833
LR_pmoC-phage_4_60	1.9851	ERR3687833
LR_pmoC-phage_4_385	1.9703	ERR3687833
LR_pmoC-phage_4_371	1.9647	ERR3687833
LR_pmoC-phage_4_10	1.9632	ERR3687833
LR_pmoC-phage_4_328	1.9452	ERR3687833
LR_pmoC-phage_4_294	1.9313	ERR3687833
LR_pmoC-phage_4_384	1.9159	ERR3687833
LR_pmoC-phage_4_99	1.9157	ERR3687833
LR_pmoC-phage_4_188	1.883	ERR3687833
LR_pmoC-phage_4_462	1.8781	ERR3687833
LR_pmoC-phage_4_38	1.8683	ERR3687833
LR_pmoC-phage_4_71	1.8653	ERR3687833
LR_pmoC-phage_4_193	1.8528	ERR3687833
LR_pmoC-phage_4_28	1.8447	ERR3687833
LR_pmoC-phage_4_381	1.8403	ERR3687833
LR_pmoC-phage_4_37	1.8307	ERR3687833
LR_pmoC-phage_4_127	1.8307	ERR3687833
LR_pmoC-phage_4_33	1.8225	ERR3687833
LR_pmoC-phage_4_440	1.8156	ERR3687833
LR_pmoC-phage_4_34	1.8136	ERR3687833
LR_pmoC-phage_4_101	1.8092	ERR3687833
LR_pmoC-phage_4_395	1.8076	ERR3687833
LR_pmoC-phage_4_431	1.8057	ERR3687833
LR_pmoC-phage_4_433	1.7784	ERR3687833
LR_pmoC-phage_4_131	1.723	ERR3687833
LR_pmoC-phage_4_153	1.723	ERR3687833
LR_pmoC-phage_4_317	1.7163	ERR3687833
LR_pmoC-phage_4_81	1.6899	ERR3687833
LR_pmoC-phage_4_392	1.6899	ERR3687833
LR_pmoC-phage_4_396	1.6899	ERR3687833
LR_pmoC-phage_4_92	1.6227	ERR3687833
LR_pmoC-phage_4_11	1.6207	ERR3687833
LR_pmoC-phage_4_161	1.6154	ERR3687833
LR_pmoC-phage_4_445	1.6026	ERR3687833
LR_pmoC-phage_4_307	1.5977	ERR3687833
LR_pmoC-phage_4_100	1.5908	ERR3687833
LR_pmoC-phage_4_421	1.5899	ERR3687833
LR_pmoC-phage_4_108	1.5854	ERR3687833
LR_pmoC-phage_4_174	1.5854	ERR3687833
LR_pmoC-phage_4_406	1.5833	ERR3687833
LR_pmoC-phage_4_357	1.5692	ERR3687833
LR_pmoC-phage_4_337	1.563	ERR3687833
LR_pmoC-phage_4_245	1.5553	ERR3687833
LR_pmoC-phage_4_306	1.5378	ERR3687833
LR_pmoC-phage_4_96	1.5057	ERR3687833
LR_pmoC-phage_4_79	1.5031	ERR3687833
LR_pmoC-phage_4_30	1.5029	ERR3687833
LR_pmoC-phage_4_46	1.5029	ERR3687833
LR_pmoC-phage_4_115	1.4844	ERR3687833
LR_pmoC-phage_4_146	1.4646	ERR3687833
LR_pmoC-phage_4_378	1.4465	ERR3687833
LR_pmoC-phage_4_387	1.4247	ERR3687833
LR_pmoC-phage_4_85	1.4023	ERR3687833
LR_pmoC-phage_4_427	1.3987	ERR3687833
LR_pmoC-phage_4_405	1.3948	ERR3687833
LR_pmoC-phage_4_410	1.3888	ERR3687833
LR_pmoC-phage_4_383	1.3664	ERR3687833
LR_pmoC-phage_4_411	1.3589	ERR3687833
LR_pmoC-phage_4_54	1.3496	ERR3687833
LR_pmoC-phage_4_404	1.349	ERR3687833
LR_pmoC-phage_4_142	1.3382	ERR3687833
LR_pmoC-phage_4_423	1.327	ERR3687833
LR_pmoC-phage_4_129	1.2736	ERR3687833
LR_pmoC-phage_4_186	1.2736	ERR3687833
LR_pmoC-phage_4_31	1.2696	ERR3687833
LR_pmoC-phage_4_141	1.2554	ERR3687833
LR_pmoC-phage_4_453	1.2554	ERR3687833
LR_pmoC-phage_4_271	1.2435	ERR3687833
LR_pmoC-phage_4_84	1.1946	ERR3687833
LR_pmoC-phage_4_72	1.1686	ERR3687833
LR_pmoC-phage_4_19	1.165	ERR3687833
LR_pmoC-phage_4_401	1.1644	ERR3687833
LR_pmoC-phage_4_380	1.1512	ERR3687833
LR_pmoC-phage_4_58	1.1495	ERR3687833
LR_pmoC-phage_4_181	1.1462	ERR3687833
LR_pmoC-phage_4_425	1.1424	ERR3687833
LR_pmoC-phage_4_339	1.1215	ERR3687833
LR_pmoC-phage_4_6	1.12	ERR3687833
LR_pmoC-phage_4_439	1.0984	ERR3687833
LR_pmoC-phage_4_137	1.0952	ERR3687833
LR_pmoC-phage_4_59	1.0928	ERR3687833
LR_pmoC-phage_4_340	1.0864	ERR3687833
LR_pmoC-phage_4_159	1.0461	ERR3687833
LR_pmoC-phage_4_144	1.0391	ERR3687833
LR_pmoC-phage_4_49	1.0202	ERR3687833
LR_pmoC-phage_4_420	1.0139	ERR3687833
LR_pmoC-phage_4_9	0.9986	ERR3687833
LR_pmoC-phage_4_290	0.9986	ERR3687833
LR_pmoC-phage_4_403	0.9986	ERR3687833
LR_pmoC-phage_4_456	0.9933	ERR3687833
LR_pmoC-phage_4_362	0.9744	ERR3687833
LR_pmoC-phage_4_15	0.974	ERR3687833
LR_pmoC-phage_4_323	0.9607	ERR3687833
LR_pmoC-phage_4_82	0.9469	ERR3687833
LR_pmoC-phage_4_32	0.9388	ERR3687833
LR_pmoC-phage_4_76	0.9154	ERR3687833
LR_pmoC-phage_4_229	0.9028	ERR3687833
LR_pmoC-phage_4_244	0.9028	ERR3687833
LR_pmoC-phage_4_428	0.8994	ERR3687833
LR_pmoC-phage_4_458	0.8944	ERR3687833
LR_pmoC-phage_4_112	0.8889	ERR3687833
LR_pmoC-phage_4_379	0.8876	ERR3687833
LR_pmoC-phage_4_354	0.8827	ERR3687833
LR_pmoC-phage_4_135	0.845	ERR3687833
LR_pmoC-phage_4_417	0.845	ERR3687833
LR_pmoC-phage_4_422	0.8349	ERR3687833
LR_pmoC-phage_4_57	0.829	ERR3687833
LR_pmoC-phage_4_424	0.8197	ERR3687833
LR_pmoC-phage_4_418	0.8172	ERR3687833
LR_pmoC-phage_4_152	0.8005	ERR3687833
LR_pmoC-phage_4_356	0.7941	ERR3687833
LR_pmoC-phage_4_56	0.7917	ERR3687833
LR_pmoC-phage_4_147	0.7784	ERR3687833
LR_pmoC-phage_4_251	0.7754	ERR3687833
LR_pmoC-phage_4_377	0.7754	ERR3687833
LR_pmoC-phage_4_325	0.7641	ERR3687833
LR_pmoC-phage_4_284	0.7575	ERR3687833
LR_pmoC-phage_4_287	0.7524	ERR3687833
LR_pmoC-phage_4_353	0.7518	ERR3687833
LR_pmoC-phage_4_149	0.7511	ERR3687833
LR_pmoC-phage_4_252	0.7489	ERR3687833
LR_pmoC-phage_4_375	0.7489	ERR3687833
LR_pmoC-phage_4_273	0.7397	ERR3687833
LR_pmoC-phage_4_309	0.7384	ERR3687833
LR_pmoC-phage_4_324	0.7384	ERR3687833
LR_pmoC-phage_4_16	0.7293	ERR3687833
LR_pmoC-phage_4_162	0.7242	ERR3687833
LR_pmoC-phage_4_73	0.7159	ERR3687833
LR_pmoC-phage_4_70	0.6876	ERR3687833
LR_pmoC-phage_4_318	0.6816	ERR3687833
LR_pmoC-phage_4_412	0.6812	ERR3687833
LR_pmoC-phage_4_88	0.6725	ERR3687833
LR_pmoC-phage_4_63	0.6657	ERR3687833
LR_pmoC-phage_4_329	0.6657	ERR3687833
LR_pmoC-phage_4_148	0.6368	ERR3687833
LR_pmoC-phage_4_111	0.6102	ERR3687833
LR_pmoC-phage_4_278	0.606	ERR3687833
LR_pmoC-phage_4_2	0.6019	ERR3687833
LR_pmoC-phage_4_220	0.6019	ERR3687833
LR_pmoC-phage_4_258	0.5858	ERR3687833
LR_pmoC-phage_4_89	0.5847	ERR3687833
LR_pmoC-phage_4_3	0.5706	ERR3687833
LR_pmoC-phage_4_90	0.5633	ERR3687833
LR_pmoC-phage_4_180	0.5633	ERR3687833
LR_pmoC-phage_4_200	0.5633	ERR3687833
LR_pmoC-phage_4_416	0.5424	ERR3687833
LR_pmoC-phage_4_446	0.5009	ERR3687833
LR_pmoC-phage_4_402	0.4926	ERR3687833
LR_pmoC-phage_4_183	0.4882	ERR3687833
LR_pmoC-phage_4_331	0.4882	ERR3687833
LR_pmoC-phage_4_336	0.4828	ERR3687833
LR_pmoC-phage_4_426	0.4786	ERR3687833
LR_pmoC-phage_4_51	0.4776	ERR3687833
LR_pmoC-phage_4_78	0.4776	ERR3687833
LR_pmoC-phage_4_468	0.4708	ERR3687833
LR_pmoC-phage_4_450	0.4674	ERR3687833
LR_pmoC-phage_4_17	0.453	ERR3687833
LR_pmoC-phage_4_184	0.453	ERR3687833
LR_pmoC-phage_4_443	0.4483	ERR3687833
LR_pmoC-phage_4_360	0.4453	ERR3687833
LR_pmoC-phage_4_103	0.4416	ERR3687833
LR_pmoC-phage_4_4	0.4294	ERR3687833
LR_pmoC-phage_4_320	0.4225	ERR3687833
LR_pmoC-phage_4_372	0.4198	ERR3687833
LR_pmoC-phage_4_80	0.4171	ERR3687833
LR_pmoC-phage_4_160	0.4145	ERR3687833
LR_pmoC-phage_4_5	0.4123	ERR3687833
LR_pmoC-phage_4_319	0.4043	ERR3687833
LR_pmoC-phage_4_64	0.4013	ERR3687833
LR_pmoC-phage_4_266	0.3958	ERR3687833
LR_pmoC-phage_4_77	0.3877	ERR3687833
LR_pmoC-phage_4_190	0.3854	ERR3687833
LR_pmoC-phage_4_394	0.3854	ERR3687833
LR_pmoC-phage_4_151	0.3821	ERR3687833
LR_pmoC-phage_4_185	0.3724	ERR3687833
LR_pmoC-phage_4_177	0.3692	ERR3687833
LR_pmoC-phage_4_359	0.3692	ERR3687833
LR_pmoC-phage_4_279	0.3661	ERR3687833
LR_pmoC-phage_4_246	0.3641	ERR3687833
LR_pmoC-phage_4_399	0.3601	ERR3687833
LR_pmoC-phage_4_143	0.3487	ERR3687833
LR_pmoC-phage_4_358	0.3487	ERR3687833
LR_pmoC-phage_4_327	0.346	ERR3687833
LR_pmoC-phage_4_449	0.3433	ERR3687833
LR_pmoC-phage_4_330	0.3304	ERR3687833
LR_pmoC-phage_4_342	0.3304	ERR3687833
LR_pmoC-phage_4_341	0.3287	ERR3687833
LR_pmoC-phage_4_297	0.3279	ERR3687833
LR_pmoC-phage_4_35	0.3184	ERR3687833
LR_pmoC-phage_4_457	0.3169	ERR3687833
LR_pmoC-phage_4_308	0.3138	ERR3687833
LR_pmoC-phage_4_36	0.3094	ERR3687833
LR_pmoC-phage_4_255	0.3094	ERR3687833
LR_pmoC-phage_4_91	0.303	ERR3687833
LR_pmoC-phage_4_367	0.3009	ERR3687833
LR_pmoC-phage_4_238	0.2999	ERR3687833
LR_pmoC-phage_4_29	0.2989	ERR3687833
LR_pmoC-phage_4_133	0.2969	ERR3687833
LR_pmoC-phage_4_374	0.2937	ERR3687833
LR_pmoC-phage_4_94	0.2929	ERR3687833
LR_pmoC-phage_4_132	0.2916	ERR3687833
LR_pmoC-phage_4_257	0.2891	ERR3687833
LR_pmoC-phage_4_299	0.2891	ERR3687833
LR_pmoC-phage_4_315	0.2891	ERR3687833
LR_pmoC-phage_4_118	0.2853	ERR3687833
LR_pmoC-phage_4_347	0.2763	ERR3687833
LR_pmoC-phage_4_256	0.2712	ERR3687833
LR_pmoC-phage_4_114	0.2679	ERR3687833
LR_pmoC-phage_4_164	0.2679	ERR3687833
LR_pmoC-phage_4_233	0.2679	ERR3687833
LR_pmoC-phage_4_197	0.2663	ERR3687833
LR_pmoC-phage_4_447	0.2615	ERR3687833
LR_pmoC-phage_4_274	0.2555	ERR3687833
LR_pmoC-phage_4_201	0.2525	ERR3687833
LR_pmoC-phage_4_270	0.2525	ERR3687833
LR_pmoC-phage_4_304	0.2525	ERR3687833
LR_pmoC-phage_4_335	0.2337	ERR3687833
LR_pmoC-phage_4_191	0.2197	ERR3687833
LR_pmoC-phage_4_310	0.2133	ERR3687833
LR_pmoC-phage_4_268	0.2112	ERR3687833
LR_pmoC-phage_4_113	0.2092	ERR3687833
LR_pmoC-phage_4_263	0.2053	ERR3687833
LR_pmoC-phage_4_102	0.1962	ERR3687833
LR_pmoC-phage_4_39	0.1944	ERR3687833
LR_pmoC-phage_4_216	0.1944	ERR3687833
LR_pmoC-phage_4_321	0.1846	ERR3687833
LR_pmoC-phage_4_52	0.1752	ERR3687833
LR_pmoC-phage_4_355	0.1639	ERR3687833
LR_pmoC-phage_4_293	0.1604	ERR3687833
LR_pmoC-phage_4_68	0.1505	ERR3687833
LR_pmoC-phage_4_267	0.1469	ERR3687833
LR_pmoC-phage_4_1	0.1098	ERR3687833
LR_pmoC-phage_4_69	0.0759	ERR3687833
LR_pmoC-phage_4_376	0.0587	ERR3687833
LR_pmoC-phage_4_24	0	ERR3687833
LR_pmoC-phage_4_27	0	ERR3687833
LR_pmoC-phage_4_50	0	ERR3687833
LR_pmoC-phage_4_55	0	ERR3687833
LR_pmoC-phage_4_66	0	ERR3687833
LR_pmoC-phage_4_75	0	ERR3687833
LR_pmoC-phage_4_93	0	ERR3687833
LR_pmoC-phage_4_107	0	ERR3687833
LR_pmoC-phage_4_122	0	ERR3687833
LR_pmoC-phage_4_126	0	ERR3687833
LR_pmoC-phage_4_139	0	ERR3687833
LR_pmoC-phage_4_145	0	ERR3687833
LR_pmoC-phage_4_154	0	ERR3687833
LR_pmoC-phage_4_157	0	ERR3687833
LR_pmoC-phage_4_158	0	ERR3687833
LR_pmoC-phage_4_163	0	ERR3687833
LR_pmoC-phage_4_165	0	ERR3687833
LR_pmoC-phage_4_166	0	ERR3687833
LR_pmoC-phage_4_167	0	ERR3687833
LR_pmoC-phage_4_168	0	ERR3687833
LR_pmoC-phage_4_169	0	ERR3687833
LR_pmoC-phage_4_170	0	ERR3687833
LR_pmoC-phage_4_171	0	ERR3687833
LR_pmoC-phage_4_172	0	ERR3687833
LR_pmoC-phage_4_173	0	ERR3687833
LR_pmoC-phage_4_175	0	ERR3687833
LR_pmoC-phage_4_176	0	ERR3687833
LR_pmoC-phage_4_178	0	ERR3687833
LR_pmoC-phage_4_179	0	ERR3687833
LR_pmoC-phage_4_182	0	ERR3687833
LR_pmoC-phage_4_187	0	ERR3687833
LR_pmoC-phage_4_189	0	ERR3687833
LR_pmoC-phage_4_192	0	ERR3687833
LR_pmoC-phage_4_194	0	ERR3687833
LR_pmoC-phage_4_195	0	ERR3687833
LR_pmoC-phage_4_196	0	ERR3687833
LR_pmoC-phage_4_198	0	ERR3687833
LR_pmoC-phage_4_199	0	ERR3687833
LR_pmoC-phage_4_202	0	ERR3687833
LR_pmoC-phage_4_203	0	ERR3687833
LR_pmoC-phage_4_204	0	ERR3687833
LR_pmoC-phage_4_205	0	ERR3687833
LR_pmoC-phage_4_206	0	ERR3687833
LR_pmoC-phage_4_207	0	ERR3687833
LR_pmoC-phage_4_208	0	ERR3687833
LR_pmoC-phage_4_209	0	ERR3687833
LR_pmoC-phage_4_210	0	ERR3687833
LR_pmoC-phage_4_211	0	ERR3687833
LR_pmoC-phage_4_212	0	ERR3687833
LR_pmoC-phage_4_213	0	ERR3687833
LR_pmoC-phage_4_214	0	ERR3687833
LR_pmoC-phage_4_215	0	ERR3687833
LR_pmoC-phage_4_217	0	ERR3687833
LR_pmoC-phage_4_218	0	ERR3687833
LR_pmoC-phage_4_219	0	ERR3687833
LR_pmoC-phage_4_221	0	ERR3687833
LR_pmoC-phage_4_222	0	ERR3687833
LR_pmoC-phage_4_223	0	ERR3687833
LR_pmoC-phage_4_224	0	ERR3687833
LR_pmoC-phage_4_225	0	ERR3687833
LR_pmoC-phage_4_226	0	ERR3687833
LR_pmoC-phage_4_227	0	ERR3687833
LR_pmoC-phage_4_228	0	ERR3687833
LR_pmoC-phage_4_230	0	ERR3687833
LR_pmoC-phage_4_231	0	ERR3687833
LR_pmoC-phage_4_232	0	ERR3687833
LR_pmoC-phage_4_234	0	ERR3687833
LR_pmoC-phage_4_235	0	ERR3687833
LR_pmoC-phage_4_236	0	ERR3687833
LR_pmoC-phage_4_237	0	ERR3687833
LR_pmoC-phage_4_239	0	ERR3687833
LR_pmoC-phage_4_240	0	ERR3687833
LR_pmoC-phage_4_241	0	ERR3687833
LR_pmoC-phage_4_242	0	ERR3687833
LR_pmoC-phage_4_243	0	ERR3687833
LR_pmoC-phage_4_247	0	ERR3687833
LR_pmoC-phage_4_248	0	ERR3687833
LR_pmoC-phage_4_249	0	ERR3687833
LR_pmoC-phage_4_250	0	ERR3687833
LR_pmoC-phage_4_253	0	ERR3687833
LR_pmoC-phage_4_254	0	ERR3687833
LR_pmoC-phage_4_259	0	ERR3687833
LR_pmoC-phage_4_260	0	ERR3687833
LR_pmoC-phage_4_261	0	ERR3687833
LR_pmoC-phage_4_262	0	ERR3687833
LR_pmoC-phage_4_264	0	ERR3687833
LR_pmoC-phage_4_265	0	ERR3687833
LR_pmoC-phage_4_269	0	ERR3687833
LR_pmoC-phage_4_272	0	ERR3687833
LR_pmoC-phage_4_277	0	ERR3687833
LR_pmoC-phage_4_280	0	ERR3687833
LR_pmoC-phage_4_281	0	ERR3687833
LR_pmoC-phage_4_282	0	ERR3687833
LR_pmoC-phage_4_283	0	ERR3687833
LR_pmoC-phage_4_285	0	ERR3687833
LR_pmoC-phage_4_286	0	ERR3687833
LR_pmoC-phage_4_296	0	ERR3687833
LR_pmoC-phage_4_298	0	ERR3687833
LR_pmoC-phage_4_301	0	ERR3687833
LR_pmoC-phage_4_302	0	ERR3687833
LR_pmoC-phage_4_303	0	ERR3687833
LR_pmoC-phage_4_305	0	ERR3687833
LR_pmoC-phage_4_311	0	ERR3687833
LR_pmoC-phage_4_312	0	ERR3687833
LR_pmoC-phage_4_316	0	ERR3687833
LR_pmoC-phage_4_322	0	ERR3687833
LR_pmoC-phage_4_326	0	ERR3687833
LR_pmoC-phage_4_332	0	ERR3687833
LR_pmoC-phage_4_338	0	ERR3687833
LR_pmoC-phage_4_343	0	ERR3687833
LR_pmoC-phage_4_344	0	ERR3687833
LR_pmoC-phage_4_345	0	ERR3687833
LR_pmoC-phage_4_346	0	ERR3687833
LR_pmoC-phage_4_348	0	ERR3687833
LR_pmoC-phage_4_349	0	ERR3687833
LR_pmoC-phage_4_350	0	ERR3687833
LR_pmoC-phage_4_351	0	ERR3687833
LR_pmoC-phage_4_352	0	ERR3687833
LR_pmoC-phage_4_361	0	ERR3687833
LR_pmoC-phage_4_368	0	ERR3687833
LR_pmoC-phage_4_369	0	ERR3687833
LR_pmoC-phage_4_373	0	ERR3687833
LR_pmoC-phage_4_393	0	ERR3687833
LR_pmoC-phage_4_397	0	ERR3687833
LR_pmoC-phage_4_400	0	ERR3687833
LR_pmoC-phage_4_407	0	ERR3687833
LR_pmoC-phage_4_415	0	ERR3687833
LR_pmoC-phage_4_448	0	ERR3687833
LR_pmoC-phage_4_435	8.1178	ERR3687834
LR_pmoC-phage_4_23	7.7015	ERR3687834
LR_pmoC-phage_4_389	7.5562	ERR3687834
LR_pmoC-phage_4_295	7.026	ERR3687834
LR_pmoC-phage_4_404	7.026	ERR3687834
LR_pmoC-phage_4_436	7.026	ERR3687834
LR_pmoC-phage_4_122	6.4594	ERR3687834
LR_pmoC-phage_4_386	6.4107	ERR3687834
LR_pmoC-phage_4_62	6.2297	ERR3687834
LR_pmoC-phage_4_93	6.1026	ERR3687834
LR_pmoC-phage_4_12	6.0789	ERR3687834
LR_pmoC-phage_4_42	5.9595	ERR3687834
LR_pmoC-phage_4_364	5.9519	ERR3687834
LR_pmoC-phage_4_391	5.8771	ERR3687834
LR_pmoC-phage_4_129	5.8041	ERR3687834
LR_pmoC-phage_4_136	5.8041	ERR3687834
LR_pmoC-phage_4_74	5.3756	ERR3687834
LR_pmoC-phage_4_116	5.2695	ERR3687834
LR_pmoC-phage_4_131	5.235	ERR3687834
LR_pmoC-phage_4_466	5.2065	ERR3687834
LR_pmoC-phage_4_135	5.1344	ERR3687834
LR_pmoC-phage_4_28	5.0952	ERR3687834
LR_pmoC-phage_4_138	5.0952	ERR3687834
LR_pmoC-phage_4_88	4.9947	ERR3687834
LR_pmoC-phage_4_434	4.8621	ERR3687834
LR_pmoC-phage_4_419	4.8505	ERR3687834
LR_pmoC-phage_4_121	4.8168	ERR3687834
LR_pmoC-phage_4_21	4.7676	ERR3687834
LR_pmoC-phage_4_50	4.7115	ERR3687834
LR_pmoC-phage_4_291	4.5362	ERR3687834
LR_pmoC-phage_4_13	4.4498	ERR3687834
LR_pmoC-phage_4_421	4.3912	ERR3687834
LR_pmoC-phage_4_465	4.3871	ERR3687834
LR_pmoC-phage_4_72	4.2604	ERR3687834
LR_pmoC-phage_4_119	4.1364	ERR3687834
LR_pmoC-phage_4_365	4.0865	ERR3687834
LR_pmoC-phage_4_388	3.9849	ERR3687834
LR_pmoC-phage_4_414	3.7846	ERR3687834
LR_pmoC-phage_4_8	3.7737	ERR3687834
LR_pmoC-phage_4_95	3.6953	ERR3687834
LR_pmoC-phage_4_147	3.679	ERR3687834
LR_pmoC-phage_4_432	3.6325	ERR3687834
LR_pmoC-phage_4_115	3.6079	ERR3687834
LR_pmoC-phage_4_366	3.6079	ERR3687834
LR_pmoC-phage_4_406	3.6079	ERR3687834
LR_pmoC-phage_4_398	3.6018	ERR3687834
LR_pmoC-phage_4_106	3.5881	ERR3687834
LR_pmoC-phage_4_124	3.5693	ERR3687834
LR_pmoC-phage_4_38	3.5233	ERR3687834
LR_pmoC-phage_4_134	3.513	ERR3687834
LR_pmoC-phage_4_418	3.5053	ERR3687834
LR_pmoC-phage_4_363	3.4167	ERR3687834
LR_pmoC-phage_4_18	3.3939	ERR3687834
LR_pmoC-phage_4_324	3.3654	ERR3687834
LR_pmoC-phage_4_71	3.3583	ERR3687834
LR_pmoC-phage_4_96	3.3269	ERR3687834
LR_pmoC-phage_4_444	3.2167	ERR3687834
LR_pmoC-phage_4_376	3.2124	ERR3687834
LR_pmoC-phage_4_292	3.15827	ERR3687834
LR_pmoC-phage_4_77	3.141	ERR3687834
LR_pmoC-phage_4_87	3.141	ERR3687834
LR_pmoC-phage_4_377	3.141	ERR3687834
LR_pmoC-phage_4_446	3.0438	ERR3687834
LR_pmoC-phage_4_326	3.0339	ERR3687834
LR_pmoC-phage_4_452	3.0339	ERR3687834
LR_pmoC-phage_4_288	3.0111	ERR3687834
LR_pmoC-phage_4_34	3.0055	ERR3687834
LR_pmoC-phage_4_40	2.9447	ERR3687834
LR_pmoC-phage_4_294	2.9339	ERR3687834
LR_pmoC-phage_4_105	2.902	ERR3687834
LR_pmoC-phage_4_141	2.8606	ERR3687834
LR_pmoC-phage_4_275	2.8104	ERR3687834
LR_pmoC-phage_4_98	2.7994	ERR3687834
LR_pmoC-phage_4_100	2.7619	ERR3687834
LR_pmoC-phage_4_174	2.7524	ERR3687834
LR_pmoC-phage_4_371	2.7133	ERR3687834
LR_pmoC-phage_4_152	2.7023	ERR3687834
LR_pmoC-phage_4_46	2.686	ERR3687834
LR_pmoC-phage_4_117	2.5786	ERR3687834
LR_pmoC-phage_4_7	2.5727	ERR3687834
LR_pmoC-phage_4_188	2.5427	ERR3687834
LR_pmoC-phage_4_70	2.5069	ERR3687834
LR_pmoC-phage_4_441	2.4721	ERR3687834
LR_pmoC-phage_4_45	2.4382	ERR3687834
LR_pmoC-phage_4_20	2.4272	ERR3687834
LR_pmoC-phage_4_22	2.3558	ERR3687834
LR_pmoC-phage_4_325	2.3216	ERR3687834
LR_pmoC-phage_4_82	2.3016	ERR3687834
LR_pmoC-phage_4_413	2.2878	ERR3687834
LR_pmoC-phage_4_392	2.2819	ERR3687834
LR_pmoC-phage_4_99	2.2677	ERR3687834
LR_pmoC-phage_4_83	2.2531	ERR3687834
LR_pmoC-phage_4_279	2.2249	ERR3687834
LR_pmoC-phage_4_16	2.2157	ERR3687834
LR_pmoC-phage_4_399	2.1884	ERR3687834
LR_pmoC-phage_4_37	2.1531	ERR3687834
LR_pmoC-phage_4_427	2.1248	ERR3687834
LR_pmoC-phage_4_333	2.1023	ERR3687834
LR_pmoC-phage_4_63	2.0226	ERR3687834
LR_pmoC-phage_4_424	1.9924	ERR3687834
LR_pmoC-phage_4_451	1.9777	ERR3687834
LR_pmoC-phage_4_31	1.9531	ERR3687834
LR_pmoC-phage_4_41	1.9347	ERR3687834
LR_pmoC-phage_4_86	1.8736	ERR3687834
LR_pmoC-phage_4_462	1.8578	ERR3687834
LR_pmoC-phage_4_30	1.847	ERR3687834
LR_pmoC-phage_4_91	1.8413	ERR3687834
LR_pmoC-phage_4_278	1.8413	ERR3687834
LR_pmoC-phage_4_429	1.8193	ERR3687834
LR_pmoC-phage_4_455	1.7927	ERR3687834
LR_pmoC-phage_4_354	1.7879	ERR3687834
LR_pmoC-phage_4_267	1.7859	ERR3687834
LR_pmoC-phage_4_459	1.7847	ERR3687834
LR_pmoC-phage_4_257	1.7565	ERR3687834
LR_pmoC-phage_4_380	1.7488	ERR3687834
LR_pmoC-phage_4_47	1.6934	ERR3687834
LR_pmoC-phage_4_97	1.6739	ERR3687834
LR_pmoC-phage_4_262	1.6687	ERR3687834
LR_pmoC-phage_4_78	1.6583	ERR3687834
LR_pmoC-phage_4_11	1.6413	ERR3687834
LR_pmoC-phage_4_319	1.638	ERR3687834
LR_pmoC-phage_4_114	1.628	ERR3687834
LR_pmoC-phage_4_442	1.6064	ERR3687834
LR_pmoC-phage_4_218	1.5892	ERR3687834
LR_pmoC-phage_4_6	1.5705	ERR3687834
LR_pmoC-phage_4_101	1.5705	ERR3687834
LR_pmoC-phage_4_137	1.5659	ERR3687834
LR_pmoC-phage_4_58	1.5523	ERR3687834
LR_pmoC-phage_4_410	1.5344	ERR3687834
LR_pmoC-phage_4_92	1.517	ERR3687834
LR_pmoC-phage_4_150	1.5056	ERR3687834
LR_pmoC-phage_4_246	1.4751	ERR3687834
LR_pmoC-phage_4_305	1.4354	ERR3687834
LR_pmoC-phage_4_461	1.4339	ERR3687834
LR_pmoC-phage_4_5	1.4316	ERR3687834
LR_pmoC-phage_4_335	1.4201	ERR3687834
LR_pmoC-phage_4_401	1.4151	ERR3687834
LR_pmoC-phage_4_79	1.4052	ERR3687834
LR_pmoC-phage_4_317	1.3906	ERR3687834
LR_pmoC-phage_4_222	1.3349	ERR3687834
LR_pmoC-phage_4_416	1.3185	ERR3687834
LR_pmoC-phage_4_15	1.3152	ERR3687834
LR_pmoC-phage_4_383	1.2973	ERR3687834
LR_pmoC-phage_4_394	1.2775	ERR3687834
LR_pmoC-phage_4_130	1.2191	ERR3687834
LR_pmoC-phage_4_9	1.2136	ERR3687834
LR_pmoC-phage_4_56	1.2026	ERR3687834
LR_pmoC-phage_4_206	1.2026	ERR3687834
LR_pmoC-phage_4_385	1.1973	ERR3687834
LR_pmoC-phage_4_102	1.1919	ERR3687834
LR_pmoC-phage_4_299	1.171	ERR3687834
LR_pmoC-phage_4_181	1.1608	ERR3687834
LR_pmoC-phage_4_3	1.1558	ERR3687834
LR_pmoC-phage_4_32	1.141	ERR3687834
LR_pmoC-phage_4_463	1.1078	ERR3687834
LR_pmoC-phage_4_290	1.1033	ERR3687834
LR_pmoC-phage_4_378	1.0987	ERR3687834
LR_pmoC-phage_4_73	1.0875	ERR3687834
LR_pmoC-phage_4_159	1.0595	ERR3687834
LR_pmoC-phage_4_43	1.0484	ERR3687834
LR_pmoC-phage_4_89	1.0152	ERR3687834
LR_pmoC-phage_4_19	1.0113	ERR3687834
LR_pmoC-phage_4_453	0.9535	ERR3687834
LR_pmoC-phage_4_85	0.9468	ERR3687834
LR_pmoC-phage_4_81	0.9335	ERR3687834
LR_pmoC-phage_4_145	0.9335	ERR3687834
LR_pmoC-phage_4_84	0.917	ERR3687834
LR_pmoC-phage_4_59	0.9159	ERR3687834
LR_pmoC-phage_4_64	0.9143	ERR3687834
LR_pmoC-phage_4_431	0.9143	ERR3687834
LR_pmoC-phage_4_54	0.9112	ERR3687834
LR_pmoC-phage_4_238	0.9112	ERR3687834
LR_pmoC-phage_4_80	0.8449	ERR3687834
LR_pmoC-phage_4_395	0.8449	ERR3687834
LR_pmoC-phage_4_57	0.8396	ERR3687834
LR_pmoC-phage_4_440	0.8274	ERR3687834
LR_pmoC-phage_4_445	0.8115	ERR3687834
LR_pmoC-phage_4_329	0.8091	ERR3687834
LR_pmoC-phage_4_140	0.8066	ERR3687834
LR_pmoC-phage_4_428	0.8063	ERR3687834
LR_pmoC-phage_4_60	0.8042	ERR3687834
LR_pmoC-phage_4_339	0.8018	ERR3687834
LR_pmoC-phage_4_323	0.7784	ERR3687834
LR_pmoC-phage_4_384	0.7761	ERR3687834
LR_pmoC-phage_4_387	0.7482	ERR3687834
LR_pmoC-phage_4_321	0.7479	ERR3687834
LR_pmoC-phage_4_44	0.712	ERR3687834
LR_pmoC-phage_4_456	0.7101	ERR3687834
LR_pmoC-phage_4_458	0.6794	ERR3687834
LR_pmoC-phage_4_422	0.6342	ERR3687834
LR_pmoC-phage_4_33	0.5986	ERR3687834
LR_pmoC-phage_4_402	0.5986	ERR3687834
LR_pmoC-phage_4_423	0.5973	ERR3687834
LR_pmoC-phage_4_426	0.5817	ERR3687834
LR_pmoC-phage_4_10	0.5681	ERR3687834
LR_pmoC-phage_4_318	0.5522	ERR3687834
LR_pmoC-phage_4_425	0.534	ERR3687834
LR_pmoC-phage_4_66	0.5095	ERR3687834
LR_pmoC-phage_4_69	0.4611	ERR3687834
LR_pmoC-phage_4_49	0.4133	ERR3687834
LR_pmoC-phage_4_340	0.3667	ERR3687834
LR_pmoC-phage_4_29	0.3632	ERR3687834
LR_pmoC-phage_4_52	0.2662	ERR3687834
LR_pmoC-phage_4_1	0	ERR3687834
LR_pmoC-phage_4_2	0	ERR3687834
LR_pmoC-phage_4_4	0	ERR3687834
LR_pmoC-phage_4_14	0	ERR3687834
LR_pmoC-phage_4_17	0	ERR3687834
LR_pmoC-phage_4_24	0	ERR3687834
LR_pmoC-phage_4_26	0	ERR3687834
LR_pmoC-phage_4_27	0	ERR3687834
LR_pmoC-phage_4_35	0	ERR3687834
LR_pmoC-phage_4_36	0	ERR3687834
LR_pmoC-phage_4_39	0	ERR3687834
LR_pmoC-phage_4_51	0	ERR3687834
LR_pmoC-phage_4_53	0	ERR3687834
LR_pmoC-phage_4_55	0	ERR3687834
LR_pmoC-phage_4_68	0	ERR3687834
LR_pmoC-phage_4_75	0	ERR3687834
LR_pmoC-phage_4_76	0	ERR3687834
LR_pmoC-phage_4_90	0	ERR3687834
LR_pmoC-phage_4_94	0	ERR3687834
LR_pmoC-phage_4_103	0	ERR3687834
LR_pmoC-phage_4_104	0	ERR3687834
LR_pmoC-phage_4_107	0	ERR3687834
LR_pmoC-phage_4_108	0	ERR3687834
LR_pmoC-phage_4_109	0	ERR3687834
LR_pmoC-phage_4_110	0	ERR3687834
LR_pmoC-phage_4_111	0	ERR3687834
LR_pmoC-phage_4_112	0	ERR3687834
LR_pmoC-phage_4_113	0	ERR3687834
LR_pmoC-phage_4_118	0	ERR3687834
LR_pmoC-phage_4_125	0	ERR3687834
LR_pmoC-phage_4_126	0	ERR3687834
LR_pmoC-phage_4_127	0	ERR3687834
LR_pmoC-phage_4_128	0	ERR3687834
LR_pmoC-phage_4_132	0	ERR3687834
LR_pmoC-phage_4_133	0	ERR3687834
LR_pmoC-phage_4_139	0	ERR3687834
LR_pmoC-phage_4_142	0	ERR3687834
LR_pmoC-phage_4_143	0	ERR3687834
LR_pmoC-phage_4_144	0	ERR3687834
LR_pmoC-phage_4_146	0	ERR3687834
LR_pmoC-phage_4_148	0	ERR3687834
LR_pmoC-phage_4_149	0	ERR3687834
LR_pmoC-phage_4_151	0	ERR3687834
LR_pmoC-phage_4_153	0	ERR3687834
LR_pmoC-phage_4_154	0	ERR3687834
LR_pmoC-phage_4_155	0	ERR3687834
LR_pmoC-phage_4_156	0	ERR3687834
LR_pmoC-phage_4_157	0	ERR3687834
LR_pmoC-phage_4_158	0	ERR3687834
LR_pmoC-phage_4_160	0	ERR3687834
LR_pmoC-phage_4_161	0	ERR3687834
LR_pmoC-phage_4_162	0	ERR3687834
LR_pmoC-phage_4_163	0	ERR3687834
LR_pmoC-phage_4_164	0	ERR3687834
LR_pmoC-phage_4_165	0	ERR3687834
LR_pmoC-phage_4_166	0	ERR3687834
LR_pmoC-phage_4_167	0	ERR3687834
LR_pmoC-phage_4_168	0	ERR3687834
LR_pmoC-phage_4_169	0	ERR3687834
LR_pmoC-phage_4_170	0	ERR3687834
LR_pmoC-phage_4_171	0	ERR3687834
LR_pmoC-phage_4_172	0	ERR3687834
LR_pmoC-phage_4_173	0	ERR3687834
LR_pmoC-phage_4_175	0	ERR3687834
LR_pmoC-phage_4_176	0	ERR3687834
LR_pmoC-phage_4_177	0	ERR3687834
LR_pmoC-phage_4_178	0	ERR3687834
LR_pmoC-phage_4_179	0	ERR3687834
LR_pmoC-phage_4_180	0	ERR3687834
LR_pmoC-phage_4_182	0	ERR3687834
LR_pmoC-phage_4_183	0	ERR3687834
LR_pmoC-phage_4_184	0	ERR3687834
LR_pmoC-phage_4_185	0	ERR3687834
LR_pmoC-phage_4_186	0	ERR3687834
LR_pmoC-phage_4_187	0	ERR3687834
LR_pmoC-phage_4_189	0	ERR3687834
LR_pmoC-phage_4_190	0	ERR3687834
LR_pmoC-phage_4_191	0	ERR3687834
LR_pmoC-phage_4_192	0	ERR3687834
LR_pmoC-phage_4_193	0	ERR3687834
LR_pmoC-phage_4_194	0	ERR3687834
LR_pmoC-phage_4_195	0	ERR3687834
LR_pmoC-phage_4_196	0	ERR3687834
LR_pmoC-phage_4_197	0	ERR3687834
LR_pmoC-phage_4_198	0	ERR3687834
LR_pmoC-phage_4_199	0	ERR3687834
LR_pmoC-phage_4_200	0	ERR3687834
LR_pmoC-phage_4_201	0	ERR3687834
LR_pmoC-phage_4_202	0	ERR3687834
LR_pmoC-phage_4_203	0	ERR3687834
LR_pmoC-phage_4_204	0	ERR3687834
LR_pmoC-phage_4_205	0	ERR3687834
LR_pmoC-phage_4_207	0	ERR3687834
LR_pmoC-phage_4_208	0	ERR3687834
LR_pmoC-phage_4_209	0	ERR3687834
LR_pmoC-phage_4_210	0	ERR3687834
LR_pmoC-phage_4_211	0	ERR3687834
LR_pmoC-phage_4_212	0	ERR3687834
LR_pmoC-phage_4_213	0	ERR3687834
LR_pmoC-phage_4_214	0	ERR3687834
LR_pmoC-phage_4_215	0	ERR3687834
LR_pmoC-phage_4_216	0	ERR3687834
LR_pmoC-phage_4_217	0	ERR3687834
LR_pmoC-phage_4_219	0	ERR3687834
LR_pmoC-phage_4_220	0	ERR3687834
LR_pmoC-phage_4_221	0	ERR3687834
LR_pmoC-phage_4_223	0	ERR3687834
LR_pmoC-phage_4_224	0	ERR3687834
LR_pmoC-phage_4_225	0	ERR3687834
LR_pmoC-phage_4_226	0	ERR3687834
LR_pmoC-phage_4_227	0	ERR3687834
LR_pmoC-phage_4_228	0	ERR3687834
LR_pmoC-phage_4_229	0	ERR3687834
LR_pmoC-phage_4_230	0	ERR3687834
LR_pmoC-phage_4_231	0	ERR3687834
LR_pmoC-phage_4_232	0	ERR3687834
LR_pmoC-phage_4_233	0	ERR3687834
LR_pmoC-phage_4_234	0	ERR3687834
LR_pmoC-phage_4_235	0	ERR3687834
LR_pmoC-phage_4_236	0	ERR3687834
LR_pmoC-phage_4_237	0	ERR3687834
LR_pmoC-phage_4_239	0	ERR3687834
LR_pmoC-phage_4_240	0	ERR3687834
LR_pmoC-phage_4_241	0	ERR3687834
LR_pmoC-phage_4_242	0	ERR3687834
LR_pmoC-phage_4_243	0	ERR3687834
LR_pmoC-phage_4_244	0	ERR3687834
LR_pmoC-phage_4_245	0	ERR3687834
LR_pmoC-phage_4_247	0	ERR3687834
LR_pmoC-phage_4_248	0	ERR3687834
LR_pmoC-phage_4_249	0	ERR3687834
LR_pmoC-phage_4_250	0	ERR3687834
LR_pmoC-phage_4_251	0	ERR3687834
LR_pmoC-phage_4_252	0	ERR3687834
LR_pmoC-phage_4_253	0	ERR3687834
LR_pmoC-phage_4_254	0	ERR3687834
LR_pmoC-phage_4_255	0	ERR3687834
LR_pmoC-phage_4_256	0	ERR3687834
LR_pmoC-phage_4_258	0	ERR3687834
LR_pmoC-phage_4_259	0	ERR3687834
LR_pmoC-phage_4_260	0	ERR3687834
LR_pmoC-phage_4_261	0	ERR3687834
LR_pmoC-phage_4_263	0	ERR3687834
LR_pmoC-phage_4_264	0	ERR3687834
LR_pmoC-phage_4_265	0	ERR3687834
LR_pmoC-phage_4_266	0	ERR3687834
LR_pmoC-phage_4_268	0	ERR3687834
LR_pmoC-phage_4_269	0	ERR3687834
LR_pmoC-phage_4_270	0	ERR3687834
LR_pmoC-phage_4_271	0	ERR3687834
LR_pmoC-phage_4_272	0	ERR3687834
LR_pmoC-phage_4_273	0	ERR3687834
LR_pmoC-phage_4_274	0	ERR3687834
LR_pmoC-phage_4_276	0	ERR3687834
LR_pmoC-phage_4_277	0	ERR3687834
LR_pmoC-phage_4_280	0	ERR3687834
LR_pmoC-phage_4_281	0	ERR3687834
LR_pmoC-phage_4_282	0	ERR3687834
LR_pmoC-phage_4_283	0	ERR3687834
LR_pmoC-phage_4_284	0	ERR3687834
LR_pmoC-phage_4_285	0	ERR3687834
LR_pmoC-phage_4_286	0	ERR3687834
LR_pmoC-phage_4_287	0	ERR3687834
LR_pmoC-phage_4_293	0	ERR3687834
LR_pmoC-phage_4_296	0	ERR3687834
LR_pmoC-phage_4_297	0	ERR3687834
LR_pmoC-phage_4_298	0	ERR3687834
LR_pmoC-phage_4_300	0	ERR3687834
LR_pmoC-phage_4_301	0	ERR3687834
LR_pmoC-phage_4_302	0	ERR3687834
LR_pmoC-phage_4_303	0	ERR3687834
LR_pmoC-phage_4_304	0	ERR3687834
LR_pmoC-phage_4_306	0	ERR3687834
LR_pmoC-phage_4_307	0	ERR3687834
LR_pmoC-phage_4_308	0	ERR3687834
LR_pmoC-phage_4_309	0	ERR3687834
LR_pmoC-phage_4_310	0	ERR3687834
LR_pmoC-phage_4_311	0	ERR3687834
LR_pmoC-phage_4_312	0	ERR3687834
LR_pmoC-phage_4_315	0	ERR3687834
LR_pmoC-phage_4_316	0	ERR3687834
LR_pmoC-phage_4_320	0	ERR3687834
LR_pmoC-phage_4_322	0	ERR3687834
LR_pmoC-phage_4_327	0	ERR3687834
LR_pmoC-phage_4_328	0	ERR3687834
LR_pmoC-phage_4_330	0	ERR3687834
LR_pmoC-phage_4_331	0	ERR3687834
LR_pmoC-phage_4_332	0	ERR3687834
LR_pmoC-phage_4_334	0	ERR3687834
LR_pmoC-phage_4_337	0	ERR3687834
LR_pmoC-phage_4_338	0	ERR3687834
LR_pmoC-phage_4_341	0	ERR3687834
LR_pmoC-phage_4_342	0	ERR3687834
LR_pmoC-phage_4_343	0	ERR3687834
LR_pmoC-phage_4_344	0	ERR3687834
LR_pmoC-phage_4_345	0	ERR3687834
LR_pmoC-phage_4_346	0	ERR3687834
LR_pmoC-phage_4_347	0	ERR3687834
LR_pmoC-phage_4_348	0	ERR3687834
LR_pmoC-phage_4_349	0	ERR3687834
LR_pmoC-phage_4_350	0	ERR3687834
LR_pmoC-phage_4_351	0	ERR3687834
LR_pmoC-phage_4_352	0	ERR3687834
LR_pmoC-phage_4_353	0	ERR3687834
LR_pmoC-phage_4_355	0	ERR3687834
LR_pmoC-phage_4_356	0	ERR3687834
LR_pmoC-phage_4_357	0	ERR3687834
LR_pmoC-phage_4_358	0	ERR3687834
LR_pmoC-phage_4_359	0	ERR3687834
LR_pmoC-phage_4_360	0	ERR3687834
LR_pmoC-phage_4_361	0	ERR3687834
LR_pmoC-phage_4_362	0	ERR3687834
LR_pmoC-phage_4_367	0	ERR3687834
LR_pmoC-phage_4_368	0	ERR3687834
LR_pmoC-phage_4_369	0	ERR3687834
LR_pmoC-phage_4_372	0	ERR3687834
LR_pmoC-phage_4_373	0	ERR3687834
LR_pmoC-phage_4_374	0	ERR3687834
LR_pmoC-phage_4_375	0	ERR3687834
LR_pmoC-phage_4_379	0	ERR3687834
LR_pmoC-phage_4_381	0	ERR3687834
LR_pmoC-phage_4_382	0	ERR3687834
LR_pmoC-phage_4_393	0	ERR3687834
LR_pmoC-phage_4_396	0	ERR3687834
LR_pmoC-phage_4_397	0	ERR3687834
LR_pmoC-phage_4_400	0	ERR3687834
LR_pmoC-phage_4_403	0	ERR3687834
LR_pmoC-phage_4_405	0	ERR3687834
LR_pmoC-phage_4_407	0	ERR3687834
LR_pmoC-phage_4_411	0	ERR3687834
LR_pmoC-phage_4_412	0	ERR3687834
LR_pmoC-phage_4_415	0	ERR3687834
LR_pmoC-phage_4_417	0	ERR3687834
LR_pmoC-phage_4_420	0	ERR3687834
LR_pmoC-phage_4_433	0	ERR3687834
LR_pmoC-phage_4_439	0	ERR3687834
LR_pmoC-phage_4_443	0	ERR3687834
LR_pmoC-phage_4_447	0	ERR3687834
LR_pmoC-phage_4_448	0	ERR3687834
LR_pmoC-phage_4_449	0	ERR3687834
LR_pmoC-phage_4_450	0	ERR3687834
LR_pmoC-phage_4_454	0	ERR3687834
LR_pmoC-phage_4_457	0	ERR3687834
LR_pmoC-phage_4_467	0	ERR3687834
LR_pmoC-phage_4_468	0	ERR3687834
LR_pmoC-phage_4_110	13.1385	ERR3687835
LR_pmoC-phage_4_460	12.5671	ERR3687835
LR_pmoC-phage_4_74	12.5213	ERR3687835
LR_pmoC-phage_4_135	11.9594	ERR3687835
LR_pmoC-phage_4_364	11.8833	ERR3687835
LR_pmoC-phage_4_88	11.634	ERR3687835
LR_pmoC-phage_4_293	11.3484	ERR3687835
LR_pmoC-phage_4_22	10.9745	ERR3687835
LR_pmoC-phage_4_386	10.5405	ERR3687835
LR_pmoC-phage_4_359	10.4519	ERR3687835
LR_pmoC-phage_4_340	10.2509	ERR3687835
LR_pmoC-phage_4_399	10.1949	ERR3687835
LR_pmoC-phage_4_196	9.717	ERR3687835
LR_pmoC-phage_4_108	9.6169	ERR3687835
LR_pmoC-phage_4_161	9.1454	ERR3687835
LR_pmoC-phage_4_178	9.1454	ERR3687835
LR_pmoC-phage_4_285	9.1454	ERR3687835
LR_pmoC-phage_4_186	9.0129	ERR3687835
LR_pmoC-phage_4_465	8.759	ERR3687835
LR_pmoC-phage_4_116	8.1828	ERR3687835
LR_pmoC-phage_4_299	8.1828	ERR3687835
LR_pmoC-phage_4_314	8.1828	ERR3687835
LR_pmoC-phage_4_328	8.0975	ERR3687835
LR_pmoC-phage_4_26	8.0615	ERR3687835
LR_pmoC-phage_4_243	7.584	ERR3687835
LR_pmoC-phage_4_329	7.5381	ERR3687835
LR_pmoC-phage_4_333	7.3452	ERR3687835
LR_pmoC-phage_4_87	7.3164	ERR3687835
LR_pmoC-phage_4_101	7.3164	ERR3687835
LR_pmoC-phage_4_377	7.3164	ERR3687835
LR_pmoC-phage_4_304	7.1482	ERR3687835
LR_pmoC-phage_4_93	7.1073	ERR3687835
LR_pmoC-phage_4_53	6.9875	ERR3687835
LR_pmoC-phage_4_23	6.9763	ERR3687835
LR_pmoC-phage_4_162	6.834	ERR3687835
LR_pmoC-phage_4_335	6.6159	ERR3687835
LR_pmoC-phage_4_109	6.4112	ERR3687835
LR_pmoC-phage_4_115	6.3029	ERR3687835
LR_pmoC-phage_4_61	5.7054	ERR3687835
LR_pmoC-phage_4_39	5.5035	ERR3687835
LR_pmoC-phage_4_181	5.4077	ERR3687835
LR_pmoC-phage_4_276	5.226	ERR3687835
LR_pmoC-phage_4_127	5.1824	ERR3687835
LR_pmoC-phage_4_390	5.056	ERR3687835
LR_pmoC-phage_4_337	4.9161	ERR3687835
LR_pmoC-phage_4_381	4.884	ERR3687835
LR_pmoC-phage_4_312	4.7838	ERR3687835
LR_pmoC-phage_4_28	4.7473	ERR3687835
LR_pmoC-phage_4_103	4.6876	ERR3687835
LR_pmoC-phage_4_342	4.6759	ERR3687835
LR_pmoC-phage_4_7	4.6608	ERR3687835
LR_pmoC-phage_4_355	4.641	ERR3687835
LR_pmoC-phage_4_388	4.641	ERR3687835
LR_pmoC-phage_4_363	4.5476	ERR3687835
LR_pmoC-phage_4_86	4.546	ERR3687835
LR_pmoC-phage_4_129	4.5065	ERR3687835
LR_pmoC-phage_4_255	4.3795	ERR3687835
LR_pmoC-phage_4_373	4.3795	ERR3687835
LR_pmoC-phage_4_229	4.2595	ERR3687835
LR_pmoC-phage_4_429	4.2378	ERR3687835
LR_pmoC-phage_4_354	4.1644	ERR3687835
LR_pmoC-phage_4_13	4.1459	ERR3687835
LR_pmoC-phage_4_62	4.1459	ERR3687835
LR_pmoC-phage_4_169	4.1459	ERR3687835
LR_pmoC-phage_4_8	4.0287	ERR3687835
LR_pmoC-phage_4_71	3.9113	ERR3687835
LR_pmoC-phage_4_99	3.8736	ERR3687835
[truncated: 1,277 more rows]
