# Supplementary material for: Large freshwater phages with the potential to augment aerobic methane oxidation
Source: Nat Microbiol. 2020 Aug 24;5(12):1504–15. doi: 10.1038/s41564-020-0779-9 (PMC7674155; doi:10.1038/s41564-020-0779-9)
Supplement: Source Data Fig. 5 — Statistical source data. [file 41564_2020_779_MOESM6_ESM.xlsx]

## Sheet: Fig.5a
Sampling date	Depth	LR1	LR2	LR3	LR4	LR5	LR6
2017-11-23	4 m	1.22316e-05	1.63933e-05	1.32449e-05	0.000229434	0.00136908	0.000423946
2017-11-23	13 m	6.8288e-06	3.81142e-06	4.12904e-06	6.25708e-05	0.000369073	9.19505e-05
2017-12-07	4 m	3.29219e-06	1.17234e-05	8.61591e-05	0.00122405	0.00205409	0.000238965
2017-12-07	13.5 m	5.05796e-07	2.52898e-06	1.80822e-05	0.000316502	0.000496439	6.196e-05
2018-01-09	4 m	0	1.80331e-07	1.80331e-07	6.67225e-05	2.40441e-07	1.56287e-06
2018-01-09	15 m	1.50452e-06	0	2.44485e-06	0.000614221	0	2.74575e-05
2018-01-09	15 m	0	0	2.36053e-06	0.000664096	3.14737e-07	2.53364e-05

## Sheet: Fig.5b
ID	Genes	NormalizedExpression	Sample	Annotation
	LR_pmoC-phage_4_116	22.3204	ERR3687832	Others
	LR_pmoC-phage_4_12	8.5805	ERR3687836	Others
	LR_pmoC-phage_4_120	8.4243	ERR3687834	Others
	LR_pmoC-phage_4_123	20.9391	ERR3687835	Others
	LR_pmoC-phage_4_123	17.1349	ERR3687832	Others
	LR_pmoC-phage_4_123	17.08	ERR3687834	Others
123	LR_pmoC-phage_4_123	14.9524	ERR3687831	Others
	LR_pmoC-phage_4_123	12.7577	ERR3687836	Others
	LR_pmoC-phage_4_123	12.4268	ERR3687833	Others
	LR_pmoC-phage_4_123	11.5043	ERR3687837	Others
	LR_pmoC-phage_4_138	17.8022	ERR3687835	Others
	LR_pmoC-phage_4_193	18.7316	ERR3687835	Others
	LR_pmoC-phage_4_21	15.2696	ERR3687835	Others
	LR_pmoC-phage_4_21	15.146	ERR3687832	Others
	LR_pmoC-phage_4_22	14.4574	ERR3687836	Others
	LR_pmoC-phage_4_22	11.2178	ERR3687837	Others
22	LR_pmoC-phage_4_22	8.4978	ERR3687831	Others
	LR_pmoC-phage_4_23	35.3407	ERR3687832	Others
	LR_pmoC-phage_4_23	11.4879	ERR3687836	Others
	LR_pmoC-phage_4_23	10.4418	ERR3687837	Others
23	LR_pmoC-phage_4_23	10.1178	ERR3687831	Others
	LR_pmoC-phage_4_25	39.6666	ERR3687834	025_cell_wall_hydrolase
	LR_pmoC-phage_4_25	35.5366	ERR3687835	025_cell_wall_hydrolase
	LR_pmoC-phage_4_25	18.956	ERR3687833	025_cell_wall_hydrolase
	LR_pmoC-phage_4_25	18.7258	ERR3687836	025_cell_wall_hydrolase
	LR_pmoC-phage_4_25	16.8	ERR3687837	025_cell_wall_hydrolase
	LR_pmoC-phage_4_25	14.5402	ERR3687832	025_cell_wall_hydrolase
25	LR_pmoC-phage_4_25	12.2296	ERR3687831	025_cell_wall_hydrolase
	LR_pmoC-phage_4_263	17.4362	ERR3687835	Others
	LR_pmoC-phage_4_279	15.5473	ERR3687835	Others
	LR_pmoC-phage_4_289	27.4789	ERR3687835	Others
	LR_pmoC-phage_4_289	20.2318	ERR3687833	Others
	LR_pmoC-phage_4_289	14.7656	ERR3687836	Others
	LR_pmoC-phage_4_289	13.3049	ERR3687837	Others
289	LR_pmoC-phage_4_289	11.9452	ERR3687831	Others
	LR_pmoC-phage_4_289	10.5553	ERR3687834	Others
	LR_pmoC-phage_4_292	45.1044	ERR3687835	292_PmoC
292	LR_pmoC-phage_4_292	22.8592	ERR3687831	292_PmoC
	LR_pmoC-phage_4_294	17.0849	ERR3687835	Others
	LR_pmoC-phage_4_313	25.0925	ERR3687837	Others
	LR_pmoC-phage_4_313	24.5483	ERR3687835	Others
	LR_pmoC-phage_4_313	17.5649	ERR3687834	Others
	LR_pmoC-phage_4_313	14.4532	ERR3687833	Others
	LR_pmoC-phage_4_313	9.4322	ERR3687836	Others
	LR_pmoC-phage_4_314	42.8664	ERR3687837	314_Hyp
	LR_pmoC-phage_4_314	16.1876	ERR3687833	314_Hyp
	LR_pmoC-phage_4_314	13.4745	ERR3687836	314_Hyp
	LR_pmoC-phage_4_314	12.2955	ERR3687834	314_Hyp
	LR_pmoC-phage_4_324	23.5169	ERR3687835	314_Hyp
	LR_pmoC-phage_4_328	17.6703	ERR3687832	Others
	LR_pmoC-phage_4_333	8.0635	ERR3687836	Others
	LR_pmoC-phage_4_334	13.6803	ERR3687832	Others
	LR_pmoC-phage_4_336	10.2687	ERR3687834	Others
	LR_pmoC-phage_4_364	21.6096	ERR3687832	Others
	LR_pmoC-phage_4_364	10.6284	ERR3687837	Others
	LR_pmoC-phage_4_365	9.7298	ERR3687837	Others
	LR_pmoC-phage_4_370	12.3855	ERR3687836	Others
	LR_pmoC-phage_4_370	9.4509	ERR3687834	Others
	LR_pmoC-phage_4_386	10.1249	ERR3687836	Others
	LR_pmoC-phage_4_386	9.8763	ERR3687837	Others
	LR_pmoC-phage_4_388	12.7878	ERR3687833	Others
	LR_pmoC-phage_4_389	10.4947	ERR3687837	Others
	LR_pmoC-phage_4_390	18.3886	ERR3687832	Others
	LR_pmoC-phage_4_390	15.5414	ERR3687836	Others
	LR_pmoC-phage_4_390	14.643	ERR3687837	Others
	LR_pmoC-phage_4_390	13.3855	ERR3687834	Others
390	LR_pmoC-phage_4_390	11.3099	ERR3687831	Others
	LR_pmoC-phage_4_390	10.8951	ERR3687833	Others
	LR_pmoC-phage_4_391	27.3788	ERR3687835	Others
	LR_pmoC-phage_4_391	16.0033	ERR3687832	Others
	LR_pmoC-phage_4_391	10.3627	ERR3687833	Others
391	LR_pmoC-phage_4_391	10.0952	ERR3687831	Others
	LR_pmoC-phage_4_408	47.3687	ERR3687834	408_scaffolding_protein
	LR_pmoC-phage_4_408	42.4495	ERR3687833	408_scaffolding_protein
	LR_pmoC-phage_4_408	41.5241	ERR3687837	408_scaffolding_protein
	LR_pmoC-phage_4_408	40.3019	ERR3687836	408_scaffolding_protein
408	LR_pmoC-phage_4_408	27.7878	ERR3687831	408_scaffolding_protein
	LR_pmoC-phage_4_408	27.3605	ERR3687832	408_scaffolding_protein
	LR_pmoC-phage_4_408	20.061	ERR3687835	408_scaffolding_protein
	LR_pmoC-phage_4_409	151.58	ERR3687836	409_Major_capsid
	LR_pmoC-phage_4_409	136.342	ERR3687837	409_Major_capsid
	LR_pmoC-phage_4_409	113.793	ERR3687834	409_Major_capsid
	LR_pmoC-phage_4_409	113.009	ERR3687835	409_Major_capsid
	LR_pmoC-phage_4_409	104.086	ERR3687833	409_Major_capsid
409	LR_pmoC-phage_4_409	95.1061	ERR3687831	409_Major_capsid
	LR_pmoC-phage_4_409	89.675	ERR3687832	409_Major_capsid
	LR_pmoC-phage_4_41	11.6259	ERR3687836	Others
	LR_pmoC-phage_4_41	10.9401	ERR3687837	Others
	LR_pmoC-phage_4_41	9.6047	ERR3687833	Others
	LR_pmoC-phage_4_417	13.0489	ERR3687832	Others
	LR_pmoC-phage_4_430	13.1613	ERR3687834	Others
	LR_pmoC-phage_4_430	10.9844	ERR3687833	Others
430	LR_pmoC-phage_4_430	9.4198	ERR3687831	Others
434	LR_pmoC-phage_4_434	11.1795	ERR3687831	Others
435	LR_pmoC-phage_4_435	37.2363	ERR3687831	435_phage_tail_protein
	LR_pmoC-phage_4_435	34.3855	ERR3687832	435_phage_tail_protein
	LR_pmoC-phage_4_435	12.6172	ERR3687833	435_phage_tail_protein
	LR_pmoC-phage_4_436	81.8416	ERR3687832	436_tail_fiber_protein
436	LR_pmoC-phage_4_436	61.014	ERR3687831	436_tail_fiber_protein
	LR_pmoC-phage_4_436	16.3803	ERR3687833	436_tail_fiber_protein
	LR_pmoC-phage_4_437	95.5692	ERR3687832	437_tail_fiber_protein
437	LR_pmoC-phage_4_437	59.7844	ERR3687831	437_tail_fiber_protein
	LR_pmoC-phage_4_437	25.3725	ERR3687833	437_tail_fiber_protein
	LR_pmoC-phage_4_437	20.6821	ERR3687834	437_tail_fiber_protein
438	LR_pmoC-phage_4_438	36.4496	ERR3687831	Others
	LR_pmoC-phage_4_438	34.1613	ERR3687832	Others
	LR_pmoC-phage_4_438	12.9039	ERR3687834	Others
	LR_pmoC-phage_4_438	12.6656	ERR3687833	Others
	LR_pmoC-phage_4_460	14.072	ERR3687836	Others
	LR_pmoC-phage_4_460	12.9374	ERR3687837	Others
	LR_pmoC-phage_4_460	8.9407	ERR3687834	Others
	LR_pmoC-phage_4_464	37.0328	ERR3687837	464_tail_sheath_protein
	LR_pmoC-phage_4_464	36.534	ERR3687835	464_tail_sheath_protein
	LR_pmoC-phage_4_464	36.0963	ERR3687836	464_tail_sheath_protein
	LR_pmoC-phage_4_464	31.195	ERR3687834	464_tail_sheath_protein
	LR_pmoC-phage_4_464	30.4294	ERR3687833	464_tail_sheath_protein
464	LR_pmoC-phage_4_464	25.2156	ERR3687831	464_tail_sheath_protein
	LR_pmoC-phage_4_464	24.3602	ERR3687832	464_tail_sheath_protein
	LR_pmoC-phage_4_465	22.116	ERR3687836	Others
	LR_pmoC-phage_4_465	16.7087	ERR3687833	Others
	LR_pmoC-phage_4_465	15.2951	ERR3687837	Others
465	LR_pmoC-phage_4_465	10.5502	ERR3687831	Others
	LR_pmoC-phage_4_48	17.2747	ERR3687835	Others
	LR_pmoC-phage_4_48	13.2433	ERR3687837	Others
	LR_pmoC-phage_4_48	12.0515	ERR3687834	Others
	LR_pmoC-phage_4_56	15.2825	ERR3687832	Others
	LR_pmoC-phage_4_60	14.9853	ERR3687835	Others
	LR_pmoC-phage_4_61	8.573	ERR3687834	Others
	LR_pmoC-phage_4_65	60.069	ERR3687835	065_Hyp
	LR_pmoC-phage_4_65	36.4073	ERR3687834	065_Hyp
	LR_pmoC-phage_4_65	21.9688	ERR3687833	065_Hyp
65	LR_pmoC-phage_4_65	17.0242	ERR3687831	065_Hyp
	LR_pmoC-phage_4_65	16.292	ERR3687836	065_Hyp
	LR_pmoC-phage_4_67	24.1981	ERR3687835	Others
	LR_pmoC-phage_4_67	20.2578	ERR3687834	Others
	LR_pmoC-phage_4_67	19.8018	ERR3687832	Others
67	LR_pmoC-phage_4_67	12.9077	ERR3687831	Others
	LR_pmoC-phage_4_67	12.751	ERR3687836	Others
	LR_pmoC-phage_4_67	11.7965	ERR3687833	Others
	LR_pmoC-phage_4_67	10.8214	ERR3687837	Others
333	LR_pmoC-phage_4_333	8.4259	ERR3687831
41	LR_pmoC-phage_4_41	8.2712	ERR3687831
460	LR_pmoC-phage_4_460	8.0936	ERR3687831
389	LR_pmoC-phage_4_389	7.5714	ERR3687831
388	LR_pmoC-phage_4_388	7.1872	ERR3687831
42	LR_pmoC-phage_4_42	6.8075	ERR3687831
365	LR_pmoC-phage_4_365	6.5516	ERR3687831
370	LR_pmoC-phage_4_370	6.4711	ERR3687831
386	LR_pmoC-phage_4_386	6.348	ERR3687831
314	LR_pmoC-phage_4_314	6.3361	ERR3687831
61	LR_pmoC-phage_4_61	5.8904	ERR3687831
364	LR_pmoC-phage_4_364	5.7935	ERR3687831
291	LR_pmoC-phage_4_291	5.7141	ERR3687831
313	LR_pmoC-phage_4_313	5.6321	ERR3687831
138	LR_pmoC-phage_4_138	5.1054	ERR3687831
136	LR_pmoC-phage_4_136	5.0403	ERR3687831
466	LR_pmoC-phage_4_466	4.9248	ERR3687831
43	LR_pmoC-phage_4_43	4.9022	ERR3687831
14	LR_pmoC-phage_4_14	4.7037	ERR3687831
419	LR_pmoC-phage_4_419	4.6489	ERR3687831
12	LR_pmoC-phage_4_12	4.5805	ERR3687831
461	LR_pmoC-phage_4_461	4.5401	ERR3687831
122	LR_pmoC-phage_4_122	4.3149	ERR3687831
7	LR_pmoC-phage_4_7	4.2391	ERR3687831
21	LR_pmoC-phage_4_21	4.0606	ERR3687831
396	LR_pmoC-phage_4_396	3.8585	ERR3687831
432	LR_pmoC-phage_4_432	3.6398	ERR3687831
424	LR_pmoC-phage_4_424	3.5936	ERR3687831
74	LR_pmoC-phage_4_74	3.5909	ERR3687831
11	LR_pmoC-phage_4_11	3.5085	ERR3687831
380	LR_pmoC-phage_4_380	3.5047	ERR3687831
363	LR_pmoC-phage_4_363	3.4235	ERR3687831
120	LR_pmoC-phage_4_120	3.3765	ERR3687831
121	LR_pmoC-phage_4_121	3.3096	ERR3687831
19	LR_pmoC-phage_4_19	3.2427	ERR3687831
288	LR_pmoC-phage_4_288	3.2183	ERR3687831
37	LR_pmoC-phage_4_37	3.1642	ERR3687831
275	LR_pmoC-phage_4_275	2.816	ERR3687831
34	LR_pmoC-phage_4_34	2.8107	ERR3687831
381	LR_pmoC-phage_4_381	2.8013	ERR3687831
95	LR_pmoC-phage_4_95	2.7771	ERR3687831
135	LR_pmoC-phage_4_135	2.7438	ERR3687831
452	LR_pmoC-phage_4_452	2.7181	ERR3687831
454	LR_pmoC-phage_4_454	2.6422	ERR3687831
125	LR_pmoC-phage_4_125	2.6357	ERR3687831
423	LR_pmoC-phage_4_423	2.6333	ERR3687831
86	LR_pmoC-phage_4_86	2.5657	ERR3687831
433	LR_pmoC-phage_4_433	2.5478	ERR3687831
79	LR_pmoC-phage_4_79	2.5344	ERR3687831
106	LR_pmoC-phage_4_106	2.484	ERR3687831
414	LR_pmoC-phage_4_414	2.4822	ERR3687831
459	LR_pmoC-phage_4_459	2.432	ERR3687831
413	LR_pmoC-phage_4_413	2.4299	ERR3687831
406	LR_pmoC-phage_4_406	2.4101	ERR3687831
285	LR_pmoC-phage_4_285	2.3605	ERR3687831
404	LR_pmoC-phage_4_404	2.3467	ERR3687831
105	LR_pmoC-phage_4_105	2.3263	ERR3687831
147	LR_pmoC-phage_4_147	2.3171	ERR3687831
72	LR_pmoC-phage_4_72	2.2768	ERR3687831
20	LR_pmoC-phage_4_20	2.2699	ERR3687831
354	LR_pmoC-phage_4_354	2.2692	ERR3687831
81	LR_pmoC-phage_4_81	2.2449	ERR3687831
48	LR_pmoC-phage_4_48	2.2294	ERR3687831
378	LR_pmoC-phage_4_378	2.2018	ERR3687831
13	LR_pmoC-phage_4_13	2.1402	ERR3687831
62	LR_pmoC-phage_4_62	2.1402	ERR3687831
462	LR_pmoC-phage_4_462	2.1274	ERR3687831
27	LR_pmoC-phage_4_27	2.1232	ERR3687831
445	LR_pmoC-phage_4_445	2.1142	ERR3687831
116	LR_pmoC-phage_4_116	2.112	ERR3687831
401	LR_pmoC-phage_4_401	2.0797	ERR3687831
117	LR_pmoC-phage_4_117	2.067	ERR3687831
442	LR_pmoC-phage_4_442	2.0603	ERR3687831
457	LR_pmoC-phage_4_457	2.0579	ERR3687831
28	LR_pmoC-phage_4_28	2.0422	ERR3687831
439	LR_pmoC-phage_4_439	2.0064	ERR3687831
429	LR_pmoC-phage_4_429	2.0053	ERR3687831
44	LR_pmoC-phage_4_44	1.9975	ERR3687831
441	LR_pmoC-phage_4_441	1.9816	ERR3687831
9	LR_pmoC-phage_4_9	1.9456	ERR3687831
334	LR_pmoC-phage_4_334	1.9417	ERR3687831
60	LR_pmoC-phage_4_60	1.9339	ERR3687831
411	LR_pmoC-phage_4_411	1.9306	ERR3687831
98	LR_pmoC-phage_4_98	1.9235	ERR3687831
218	LR_pmoC-phage_4_218	1.9109	ERR3687831
428	LR_pmoC-phage_4_428	1.9032	ERR3687831
302	LR_pmoC-phage_4_302	1.8884	ERR3687831
295	LR_pmoC-phage_4_295	1.8774	ERR3687831
82	LR_pmoC-phage_4_82	1.845	ERR3687831
392	LR_pmoC-phage_4_392	1.8292	ERR3687831
150	LR_pmoC-phage_4_150	1.8103	ERR3687831
47	LR_pmoC-phage_4_47	1.8099	ERR3687831
38	LR_pmoC-phage_4_38	1.8044	ERR3687831
127	LR_pmoC-phage_4_127	1.7835	ERR3687831
279	LR_pmoC-phage_4_279	1.7835	ERR3687831
463	LR_pmoC-phage_4_463	1.7761	ERR3687831
440	LR_pmoC-phage_4_440	1.7687	ERR3687831
336	LR_pmoC-phage_4_336	1.7639	ERR3687831
180	LR_pmoC-phage_4_180	1.7149	ERR3687831
372	LR_pmoC-phage_4_372	1.704	ERR3687831
395	LR_pmoC-phage_4_395	1.6932	ERR3687831
337	LR_pmoC-phage_4_337	1.6918	ERR3687831
96	LR_pmoC-phage_4_96	1.6668	ERR3687831
104	LR_pmoC-phage_4_104	1.6527	ERR3687831
417	LR_pmoC-phage_4_417	1.6463	ERR3687831
197	LR_pmoC-phage_4_197	1.6213	ERR3687831
330	LR_pmoC-phage_4_330	1.6092	ERR3687831
455	LR_pmoC-phage_4_455	1.6047	ERR3687831
10	LR_pmoC-phage_4_10	1.5938	ERR3687831
26	LR_pmoC-phage_4_26	1.5853	ERR3687831
87	LR_pmoC-phage_4_87	1.5737	ERR3687831
137	LR_pmoC-phage_4_137	1.569	ERR3687831
35	LR_pmoC-phage_4_35	1.5509	ERR3687831
148	LR_pmoC-phage_4_148	1.5509	ERR3687831
281	LR_pmoC-phage_4_281	1.5434	ERR3687831
8	LR_pmoC-phage_4_8	1.5125	ERR3687831
110	LR_pmoC-phage_4_110	1.5072	ERR3687831
119	LR_pmoC-phage_4_119	1.5072	ERR3687831
83	LR_pmoC-phage_4_83	1.5051	ERR3687831
145	LR_pmoC-phage_4_145	1.4966	ERR3687831
278	LR_pmoC-phage_4_278	1.476	ERR3687831
238	LR_pmoC-phage_4_238	1.4609	ERR3687831
56	LR_pmoC-phage_4_56	1.4461	ERR3687831
385	LR_pmoC-phage_4_385	1.4396	ERR3687831
258	LR_pmoC-phage_4_258	1.4268	ERR3687831
39	LR_pmoC-phage_4_39	1.4205	ERR3687831
427	LR_pmoC-phage_4_427	1.407	ERR3687831
153	LR_pmoC-phage_4_153	1.3988	ERR3687831
181	LR_pmoC-phage_4_181	1.3958	ERR3687831
40	LR_pmoC-phage_4_40	1.377	ERR3687831
140	LR_pmoC-phage_4_140	1.2932	ERR3687831
54	LR_pmoC-phage_4_54	1.2783	ERR3687831
143	LR_pmoC-phage_4_143	1.2739	ERR3687831
99	LR_pmoC-phage_4_99	1.2725	ERR3687831
422	LR_pmoC-phage_4_422	1.2709	ERR3687831
50	LR_pmoC-phage_4_50	1.2589	ERR3687831
31	LR_pmoC-phage_4_31	1.2525	ERR3687831
274	LR_pmoC-phage_4_274	1.2443	ERR3687831
420	LR_pmoC-phage_4_420	1.2347	ERR3687831
45	LR_pmoC-phage_4_45	1.2216	ERR3687831
33	LR_pmoC-phage_4_33	1.1997	ERR3687831
30	LR_pmoC-phage_4_30	1.1926	ERR3687831
331	LR_pmoC-phage_4_331	1.189	ERR3687831
46	LR_pmoC-phage_4_46	1.1842	ERR3687831
294	LR_pmoC-phage_4_294	1.1759	ERR3687831
398	LR_pmoC-phage_4_398	1.1729	ERR3687831
426	LR_pmoC-phage_4_426	1.1657	ERR3687831
84	LR_pmoC-phage_4_84	1.1638	ERR3687831
453	LR_pmoC-phage_4_453	1.1465	ERR3687831
335	LR_pmoC-phage_4_335	1.1384	ERR3687831
211	LR_pmoC-phage_4_211	1.1147	ERR3687831
91	LR_pmoC-phage_4_91	1.107	ERR3687831
108	LR_pmoC-phage_4_108	1.1032	ERR3687831
109	LR_pmoC-phage_4_109	1.1032	ERR3687831
357	LR_pmoC-phage_4_357	1.0919	ERR3687831
443	LR_pmoC-phage_4_443	1.0919	ERR3687831
366	LR_pmoC-phage_4_366	1.0846	ERR3687831
15	LR_pmoC-phage_4_15	1.0543	ERR3687831
128	LR_pmoC-phage_4_128	1.0491	ERR3687831
446	LR_pmoC-phage_4_446	1.0457	ERR3687831
387	LR_pmoC-phage_4_387	1.0281	ERR3687831
80	LR_pmoC-phage_4_80	1.0159	ERR3687831
114	LR_pmoC-phage_4_114	0.9787	ERR3687831
102	LR_pmoC-phage_4_102	0.9554	ERR3687831
85	LR_pmoC-phage_4_85	0.9487	ERR3687831
338	LR_pmoC-phage_4_338	0.9387	ERR3687831
383	LR_pmoC-phage_4_383	0.9359	ERR3687831
18	LR_pmoC-phage_4_18	0.9069	ERR3687831
273	LR_pmoC-phage_4_273	0.9007	ERR3687831
324	LR_pmoC-phage_4_324	0.8992	ERR3687831
350	LR_pmoC-phage_4_350	0.87	ERR3687831
371	LR_pmoC-phage_4_371	0.87	ERR3687831
5	LR_pmoC-phage_4_5	0.8607	ERR3687831
374	LR_pmoC-phage_4_374	0.8584	ERR3687831
425	LR_pmoC-phage_4_425	0.8561	ERR3687831
405	LR_pmoC-phage_4_405	0.8493	ERR3687831
449	LR_pmoC-phage_4_449	0.836	ERR3687831
342	LR_pmoC-phage_4_342	0.8046	ERR3687831
339	LR_pmoC-phage_4_339	0.8034	ERR3687831
451	LR_pmoC-phage_4_451	0.7927	ERR3687831
155	LR_pmoC-phage_4_155	0.7868	ERR3687831
161	LR_pmoC-phage_4_161	0.7868	ERR3687831
178	LR_pmoC-phage_4_178	0.7868	ERR3687831
58	LR_pmoC-phage_4_58	0.7777	ERR3687831
70	LR_pmoC-phage_4_70	0.7536	ERR3687831
300	LR_pmoC-phage_4_300	0.7431	ERR3687831
244	LR_pmoC-phage_4_244	0.7329	ERR3687831
367	LR_pmoC-phage_4_367	0.7329	ERR3687831
431	LR_pmoC-phage_4_431	0.7329	ERR3687831
144	LR_pmoC-phage_4_144	0.723	ERR3687831
360	LR_pmoC-phage_4_360	0.723	ERR3687831
94	LR_pmoC-phage_4_94	0.7134	ERR3687831
182	LR_pmoC-phage_4_182	0.7134	ERR3687831
226	LR_pmoC-phage_4_226	0.7134	ERR3687831
418	LR_pmoC-phage_4_418	0.7025	ERR3687831
57	LR_pmoC-phage_4_57	0.673	ERR3687831
152	LR_pmoC-phage_4_152	0.6499	ERR3687831
329	LR_pmoC-phage_4_329	0.6485	ERR3687831
193	LR_pmoC-phage_4_193	0.6446	ERR3687831
444	LR_pmoC-phage_4_444	0.6446	ERR3687831
159	LR_pmoC-phage_4_159	0.637	ERR3687831
6	LR_pmoC-phage_4_6	0.6295	ERR3687831
77	LR_pmoC-phage_4_77	0.6295	ERR3687831
377	LR_pmoC-phage_4_377	0.6295	ERR3687831
410	LR_pmoC-phage_4_410	0.615	ERR3687831
93	LR_pmoC-phage_4_93	0.6115	ERR3687831
183	LR_pmoC-phage_4_183	0.5945	ERR3687831
305	LR_pmoC-phage_4_305	0.5753	ERR3687831
55	LR_pmoC-phage_4_55	0.5573	ERR3687831
317	LR_pmoC-phage_4_317	0.5573	ERR3687831
184	LR_pmoC-phage_4_184	0.5516	ERR3687831
191	LR_pmoC-phage_4_191	0.535	ERR3687831
394	LR_pmoC-phage_4_394	0.512	ERR3687831
71	LR_pmoC-phage_4_71	0.5048	ERR3687831
130	LR_pmoC-phage_4_130	0.4886	ERR3687831
301	LR_pmoC-phage_4_301	0.4756	ERR3687831
216	LR_pmoC-phage_4_216	0.4735	ERR3687831
190	LR_pmoC-phage_4_190	0.4693	ERR3687831
149	LR_pmoC-phage_4_149	0.4573	ERR3687831
276	LR_pmoC-phage_4_276	0.4496	ERR3687831
359	LR_pmoC-phage_4_359	0.4496	ERR3687831
290	LR_pmoC-phage_4_290	0.4422	ERR3687831
340	LR_pmoC-phage_4_340	0.441	ERR3687831
412	LR_pmoC-phage_4_412	0.4148	ERR3687831
458	LR_pmoC-phage_4_458	0.4084	ERR3687831
146	LR_pmoC-phage_4_146	0.3963	ERR3687831
156	LR_pmoC-phage_4_156	0.392	ERR3687831
186	LR_pmoC-phage_4_186	0.3877	ERR3687831
100	LR_pmoC-phage_4_100	0.369	ERR3687831
64	LR_pmoC-phage_4_64	0.3665	ERR3687831
88	LR_pmoC-phage_4_88	0.364	ERR3687831
421	LR_pmoC-phage_4_421	0.352	ERR3687831
320	LR_pmoC-phage_4_320	0.343	ERR3687831
347	LR_pmoC-phage_4_347	0.3365	ERR3687831
97	LR_pmoC-phage_4_97	0.3355	ERR3687831
78	LR_pmoC-phage_4_78	0.3323	ERR3687831
318	LR_pmoC-phage_4_318	0.332	ERR3687831
49	LR_pmoC-phage_4_49	0.3313	ERR3687831
323	LR_pmoC-phage_4_323	0.312	ERR3687831
124	LR_pmoC-phage_4_124	0.2861	ERR3687831
456	LR_pmoC-phage_4_456	0.2846	ERR3687831
59	LR_pmoC-phage_4_59	0.2753	ERR3687831
142	LR_pmoC-phage_4_142	0.2716	ERR3687831
379	LR_pmoC-phage_4_379	0.2702	ERR3687831
306	LR_pmoC-phage_4_306	0.2675	ERR3687831
341	LR_pmoC-phage_4_341	0.2669	ERR3687831
416	LR_pmoC-phage_4_416	0.2642	ERR3687831
73	LR_pmoC-phage_4_73	0.2179	ERR3687831
353	LR_pmoC-phage_4_353	0.2034	ERR3687831
2	LR_pmoC-phage_4_2	0.1832	ERR3687831
52	LR_pmoC-phage_4_52	0.1067	ERR3687831
1	LR_pmoC-phage_4_1	0	ERR3687831
3	LR_pmoC-phage_4_3	0	ERR3687831
4	LR_pmoC-phage_4_4	0	ERR3687831
16	LR_pmoC-phage_4_16	0	ERR3687831
17	LR_pmoC-phage_4_17	0	ERR3687831
24	LR_pmoC-phage_4_24	0	ERR3687831
29	LR_pmoC-phage_4_29	0	ERR3687831
32	LR_pmoC-phage_4_32	0	ERR3687831
36	LR_pmoC-phage_4_36	0	ERR3687831
51	LR_pmoC-phage_4_51	0	ERR3687831
53	LR_pmoC-phage_4_53	0	ERR3687831
63	LR_pmoC-phage_4_63	0	ERR3687831
66	LR_pmoC-phage_4_66	0	ERR3687831
68	LR_pmoC-phage_4_68	0	ERR3687831
69	LR_pmoC-phage_4_69	0	ERR3687831
75	LR_pmoC-phage_4_75	0	ERR3687831
76	LR_pmoC-phage_4_76	0	ERR3687831
89	LR_pmoC-phage_4_89	0	ERR3687831
90	LR_pmoC-phage_4_90	0	ERR3687831
92	LR_pmoC-phage_4_92	0	ERR3687831
101	LR_pmoC-phage_4_101	0	ERR3687831
103	LR_pmoC-phage_4_103	0	ERR3687831
107	LR_pmoC-phage_4_107	0	ERR3687831
111	LR_pmoC-phage_4_111	0	ERR3687831
112	LR_pmoC-phage_4_112	0	ERR3687831
113	LR_pmoC-phage_4_113	0	ERR3687831
115	LR_pmoC-phage_4_115	0	ERR3687831
118	LR_pmoC-phage_4_118	0	ERR3687831
126	LR_pmoC-phage_4_126	0	ERR3687831
129	LR_pmoC-phage_4_129	0	ERR3687831
131	LR_pmoC-phage_4_131	0	ERR3687831
132	LR_pmoC-phage_4_132	0	ERR3687831
133	LR_pmoC-phage_4_133	0	ERR3687831
134	LR_pmoC-phage_4_134	0	ERR3687831
139	LR_pmoC-phage_4_139	0	ERR3687831
141	LR_pmoC-phage_4_141	0	ERR3687831
151	LR_pmoC-phage_4_151	0	ERR3687831
154	LR_pmoC-phage_4_154	0	ERR3687831
157	LR_pmoC-phage_4_157	0	ERR3687831
158	LR_pmoC-phage_4_158	0	ERR3687831
160	LR_pmoC-phage_4_160	0	ERR3687831
162	LR_pmoC-phage_4_162	0	ERR3687831
163	LR_pmoC-phage_4_163	0	ERR3687831
164	LR_pmoC-phage_4_164	0	ERR3687831
165	LR_pmoC-phage_4_165	0	ERR3687831
166	LR_pmoC-phage_4_166	0	ERR3687831
167	LR_pmoC-phage_4_167	0	ERR3687831
168	LR_pmoC-phage_4_168	0	ERR3687831
169	LR_pmoC-phage_4_169	0	ERR3687831
170	LR_pmoC-phage_4_170	0	ERR3687831
171	LR_pmoC-phage_4_171	0	ERR3687831
172	LR_pmoC-phage_4_172	0	ERR3687831
173	LR_pmoC-phage_4_173	0	ERR3687831
174	LR_pmoC-phage_4_174	0	ERR3687831
175	LR_pmoC-phage_4_175	0	ERR3687831
176	LR_pmoC-phage_4_176	0	ERR3687831
177	LR_pmoC-phage_4_177	0	ERR3687831
179	LR_pmoC-phage_4_179	0	ERR3687831
185	LR_pmoC-phage_4_185	0	ERR3687831
187	LR_pmoC-phage_4_187	0	ERR3687831
188	LR_pmoC-phage_4_188	0	ERR3687831
189	LR_pmoC-phage_4_189	0	ERR3687831
192	LR_pmoC-phage_4_192	0	ERR3687831
194	LR_pmoC-phage_4_194	0	ERR3687831
195	LR_pmoC-phage_4_195	0	ERR3687831
196	LR_pmoC-phage_4_196	0	ERR3687831
198	LR_pmoC-phage_4_198	0	ERR3687831
199	LR_pmoC-phage_4_199	0	ERR3687831
200	LR_pmoC-phage_4_200	0	ERR3687831
201	LR_pmoC-phage_4_201	0	ERR3687831
202	LR_pmoC-phage_4_202	0	ERR3687831
203	LR_pmoC-phage_4_203	0	ERR3687831
204	LR_pmoC-phage_4_204	0	ERR3687831
205	LR_pmoC-phage_4_205	0	ERR3687831
206	LR_pmoC-phage_4_206	0	ERR3687831
207	LR_pmoC-phage_4_207	0	ERR3687831
208	LR_pmoC-phage_4_208	0	ERR3687831
209	LR_pmoC-phage_4_209	0	ERR3687831
210	LR_pmoC-phage_4_210	0	ERR3687831
212	LR_pmoC-phage_4_212	0	ERR3687831
213	LR_pmoC-phage_4_213	0	ERR3687831
214	LR_pmoC-phage_4_214	0	ERR3687831
215	LR_pmoC-phage_4_215	0	ERR3687831
217	LR_pmoC-phage_4_217	0	ERR3687831
219	LR_pmoC-phage_4_219	0	ERR3687831
220	LR_pmoC-phage_4_220	0	ERR3687831
221	LR_pmoC-phage_4_221	0	ERR3687831
222	LR_pmoC-phage_4_222	0	ERR3687831
223	LR_pmoC-phage_4_223	0	ERR3687831
224	LR_pmoC-phage_4_224	0	ERR3687831
225	LR_pmoC-phage_4_225	0	ERR3687831
227	LR_pmoC-phage_4_227	0	ERR3687831
228	LR_pmoC-phage_4_228	0	ERR3687831
229	LR_pmoC-phage_4_229	0	ERR3687831
230	LR_pmoC-phage_4_230	0	ERR3687831
231	LR_pmoC-phage_4_231	0	ERR3687831
232	LR_pmoC-phage_4_232	0	ERR3687831
233	LR_pmoC-phage_4_233	0	ERR3687831
234	LR_pmoC-phage_4_234	0	ERR3687831
235	LR_pmoC-phage_4_235	0	ERR3687831
236	LR_pmoC-phage_4_236	0	ERR3687831
237	LR_pmoC-phage_4_237	0	ERR3687831
239	LR_pmoC-phage_4_239	0	ERR3687831
240	LR_pmoC-phage_4_240	0	ERR3687831
241	LR_pmoC-phage_4_241	0	ERR3687831
242	LR_pmoC-phage_4_242	0	ERR3687831
243	LR_pmoC-phage_4_243	0	ERR3687831
245	LR_pmoC-phage_4_245	0	ERR3687831
246	LR_pmoC-phage_4_246	0	ERR3687831
247	LR_pmoC-phage_4_247	0	ERR3687831
248	LR_pmoC-phage_4_248	0	ERR3687831
249	LR_pmoC-phage_4_249	0	ERR3687831
250	LR_pmoC-phage_4_250	0	ERR3687831
251	LR_pmoC-phage_4_251	0	ERR3687831
252	LR_pmoC-phage_4_252	0	ERR3687831
253	LR_pmoC-phage_4_253	0	ERR3687831
254	LR_pmoC-phage_4_254	0	ERR3687831
255	LR_pmoC-phage_4_255	0	ERR3687831
256	LR_pmoC-phage_4_256	0	ERR3687831
257	LR_pmoC-phage_4_257	0	ERR3687831
259	LR_pmoC-phage_4_259	0	ERR3687831
260	LR_pmoC-phage_4_260	0	ERR3687831
261	LR_pmoC-phage_4_261	0	ERR3687831
262	LR_pmoC-phage_4_262	0	ERR3687831
263	LR_pmoC-phage_4_263	0	ERR3687831
264	LR_pmoC-phage_4_264	0	ERR3687831
265	LR_pmoC-phage_4_265	0	ERR3687831
266	LR_pmoC-phage_4_266	0	ERR3687831
267	LR_pmoC-phage_4_267	0	ERR3687831
268	LR_pmoC-phage_4_268	0	ERR3687831
269	LR_pmoC-phage_4_269	0	ERR3687831
270	LR_pmoC-phage_4_270	0	ERR3687831
271	LR_pmoC-phage_4_271	0	ERR3687831
272	LR_pmoC-phage_4_272	0	ERR3687831
277	LR_pmoC-phage_4_277	0	ERR3687831
280	LR_pmoC-phage_4_280	0	ERR3687831
282	LR_pmoC-phage_4_282	0	ERR3687831
283	LR_pmoC-phage_4_283	0	ERR3687831
284	LR_pmoC-phage_4_284	0	ERR3687831
286	LR_pmoC-phage_4_286	0	ERR3687831
287	LR_pmoC-phage_4_287	0	ERR3687831
293	LR_pmoC-phage_4_293	0	ERR3687831
296	LR_pmoC-phage_4_296	0	ERR3687831
297	LR_pmoC-phage_4_297	0	ERR3687831
298	LR_pmoC-phage_4_298	0	ERR3687831
299	LR_pmoC-phage_4_299	0	ERR3687831
303	LR_pmoC-phage_4_303	0	ERR3687831
304	LR_pmoC-phage_4_304	0	ERR3687831
307	LR_pmoC-phage_4_307	0	ERR3687831
308	LR_pmoC-phage_4_308	0	ERR3687831
309	LR_pmoC-phage_4_309	0	ERR3687831
310	LR_pmoC-phage_4_310	0	ERR3687831
311	LR_pmoC-phage_4_311	0	ERR3687831
312	LR_pmoC-phage_4_312	0	ERR3687831
315	LR_pmoC-phage_4_315	0	ERR3687831
316	LR_pmoC-phage_4_316	0	ERR3687831
319	LR_pmoC-phage_4_319	0	ERR3687831
321	LR_pmoC-phage_4_321	0	ERR3687831
322	LR_pmoC-phage_4_322	0	ERR3687831
325	LR_pmoC-phage_4_325	0	ERR3687831
326	LR_pmoC-phage_4_326	0	ERR3687831
327	LR_pmoC-phage_4_327	0	ERR3687831
328	LR_pmoC-phage_4_328	0	ERR3687831
332	LR_pmoC-phage_4_332	0	ERR3687831
343	LR_pmoC-phage_4_343	0	ERR3687831
344	LR_pmoC-phage_4_344	0	ERR3687831
345	LR_pmoC-phage_4_345	0	ERR3687831
346	LR_pmoC-phage_4_346	0	ERR3687831
348	LR_pmoC-phage_4_348	0	ERR3687831
349	LR_pmoC-phage_4_349	0	ERR3687831
351	LR_pmoC-phage_4_351	0	ERR3687831
352	LR_pmoC-phage_4_352	0	ERR3687831
355	LR_pmoC-phage_4_355	0	ERR3687831
356	LR_pmoC-phage_4_356	0	ERR3687831
358	LR_pmoC-phage_4_358	0	ERR3687831
361	LR_pmoC-phage_4_361	0	ERR3687831
362	LR_pmoC-phage_4_362	0	ERR3687831
368	LR_pmoC-phage_4_368	0	ERR3687831
369	LR_pmoC-phage_4_369	0	ERR3687831
373	LR_pmoC-phage_4_373	0	ERR3687831
375	LR_pmoC-phage_4_375	0	ERR3687831
376	LR_pmoC-phage_4_376	0	ERR3687831
382	LR_pmoC-phage_4_382	0	ERR3687831
384	LR_pmoC-phage_4_384	0	ERR3687831
393	LR_pmoC-phage_4_393	0	ERR3687831
397	LR_pmoC-phage_4_397	0	ERR3687831
399	LR_pmoC-phage_4_399	0	ERR3687831
400	LR_pmoC-phage_4_400	0	ERR3687831
402	LR_pmoC-phage_4_402	0	ERR3687831
403	LR_pmoC-phage_4_403	0	ERR3687831
407	LR_pmoC-phage_4_407	0	ERR3687831
415	LR_pmoC-phage_4_415	0	ERR3687831
447	LR_pmoC-phage_4_447	0	ERR3687831
448	LR_pmoC-phage_4_448	0	ERR3687831
450	LR_pmoC-phage_4_450	0	ERR3687831
467	LR_pmoC-phage_4_467	0	ERR3687831
468	LR_pmoC-phage_4_468	0	ERR3687831
	LR_pmoC-phage_4_388	12.6593	ERR3687832
	LR_pmoC-phage_4_41	12.2924	ERR3687832
	LR_pmoC-phage_4_48	11.7802	ERR3687832
	LR_pmoC-phage_4_74	11.3849	ERR3687832
	LR_pmoC-phage_4_460	10.7736	ERR3687832
	LR_pmoC-phage_4_140	10.2499	ERR3687832
	LR_pmoC-phage_4_87	9.9785	ERR3687832
	LR_pmoC-phage_4_183	9.4242	ERR3687832
	LR_pmoC-phage_4_434	9.2134	ERR3687832
	LR_pmoC-phage_4_15	8.3564	ERR3687832
	LR_pmoC-phage_4_419	8.0396	ERR3687832
	LR_pmoC-phage_4_389	8.0017	ERR3687832
	LR_pmoC-phage_4_465	7.9641	ERR3687832
	LR_pmoC-phage_4_385	7.607	ERR3687832
	LR_pmoC-phage_4_117	7.5618	ERR3687832
	LR_pmoC-phage_4_461	6.3773	ERR3687832
	LR_pmoC-phage_4_441	6.2828	ERR3687832
	LR_pmoC-phage_4_12	6.1798	ERR3687832
	LR_pmoC-phage_4_429	5.7797	ERR3687832
	LR_pmoC-phage_4_398	5.7213	ERR3687832
	LR_pmoC-phage_4_13	5.6545	ERR3687832
	LR_pmoC-phage_4_446	5.5256	ERR3687832
	LR_pmoC-phage_4_106	5.1813	ERR3687832
	LR_pmoC-phage_4_339	5.0942	ERR3687832
	LR_pmoC-phage_4_370	5.004	ERR3687832
	LR_pmoC-phage_4_459	4.5357	ERR3687832
	LR_pmoC-phage_4_414	4.372	ERR3687832
	LR_pmoC-phage_4_382	4.3274	ERR3687832
	LR_pmoC-phage_4_86	3.9681	ERR3687832
	LR_pmoC-phage_4_30	3.9117	ERR3687832
	LR_pmoC-phage_4_423	3.795	ERR3687832
	LR_pmoC-phage_4_83	3.5788	ERR3687832
	LR_pmoC-phage_4_73	3.4549	ERR3687832
	LR_pmoC-phage_4_292	3.34397	ERR3687832
	LR_pmoC-phage_4_6	3.3262	ERR3687832
	LR_pmoC-phage_4_150	3.1886	ERR3687832
	LR_pmoC-phage_4_105	3.0731	ERR3687832
	LR_pmoC-phage_4_413	2.9072	ERR3687832
	LR_pmoC-phage_4_394	2.7055	ERR3687832
	LR_pmoC-phage_4_455	2.278	ERR3687832
	LR_pmoC-phage_4_98	2.0328	ERR3687832
	LR_pmoC-phage_4_8	1.9981	ERR3687832
	LR_pmoC-phage_4_363	1.5506	ERR3687832
	LR_pmoC-phage_4_84	0.971	ERR3687832
	LR_pmoC-phage_4_1	0	ERR3687832
	LR_pmoC-phage_4_2	0	ERR3687832
	LR_pmoC-phage_4_3	0	ERR3687832
	LR_pmoC-phage_4_4	0	ERR3687832
	LR_pmoC-phage_4_5	0	ERR3687832
	LR_pmoC-phage_4_7	0	ERR3687832
	LR_pmoC-phage_4_9	0	ERR3687832
	LR_pmoC-phage_4_10	0	ERR3687832
	LR_pmoC-phage_4_11	0	ERR3687832
	LR_pmoC-phage_4_14	0	ERR3687832
	LR_pmoC-phage_4_16	0	ERR3687832
	LR_pmoC-phage_4_17	0	ERR3687832
	LR_pmoC-phage_4_18	0	ERR3687832
	LR_pmoC-phage_4_19	0	ERR3687832
	LR_pmoC-phage_4_20	0	ERR3687832
	LR_pmoC-phage_4_22	0	ERR3687832
	LR_pmoC-phage_4_24	0	ERR3687832
	LR_pmoC-phage_4_26	0	ERR3687832
	LR_pmoC-phage_4_27	0	ERR3687832
	LR_pmoC-phage_4_28	0	ERR3687832
	LR_pmoC-phage_4_29	0	ERR3687832
	LR_pmoC-phage_4_31	0	ERR3687832
	LR_pmoC-phage_4_32	0	ERR3687832
	LR_pmoC-phage_4_33	0	ERR3687832
	LR_pmoC-phage_4_34	0	ERR3687832
	LR_pmoC-phage_4_35	0	ERR3687832
	LR_pmoC-phage_4_36	0	ERR3687832
	LR_pmoC-phage_4_37	0	ERR3687832
	LR_pmoC-phage_4_38	0	ERR3687832
	LR_pmoC-phage_4_39	0	ERR3687832
	LR_pmoC-phage_4_40	0	ERR3687832
	LR_pmoC-phage_4_42	0	ERR3687832
	LR_pmoC-phage_4_43	0	ERR3687832
	LR_pmoC-phage_4_44	0	ERR3687832
	LR_pmoC-phage_4_45	0	ERR3687832
	LR_pmoC-phage_4_46	0	ERR3687832
	LR_pmoC-phage_4_47	0	ERR3687832
	LR_pmoC-phage_4_49	0	ERR3687832
	LR_pmoC-phage_4_50	0	ERR3687832
	LR_pmoC-phage_4_51	0	ERR3687832
	LR_pmoC-phage_4_52	0	ERR3687832
	LR_pmoC-phage_4_53	0	ERR3687832
	LR_pmoC-phage_4_54	0	ERR3687832
	LR_pmoC-phage_4_55	0	ERR3687832
	LR_pmoC-phage_4_57	0	ERR3687832
	LR_pmoC-phage_4_58	0	ERR3687832
	LR_pmoC-phage_4_59	0	ERR3687832
	LR_pmoC-phage_4_60	0	ERR3687832
	LR_pmoC-phage_4_61	0	ERR3687832
	LR_pmoC-phage_4_62	0	ERR3687832
	LR_pmoC-phage_4_63	0	ERR3687832
	LR_pmoC-phage_4_64	0	ERR3687832
	LR_pmoC-phage_4_65	0	ERR3687832
	LR_pmoC-phage_4_66	0	ERR3687832
	LR_pmoC-phage_4_68	0	ERR3687832
	LR_pmoC-phage_4_69	0	ERR3687832
	LR_pmoC-phage_4_70	0	ERR3687832
	LR_pmoC-phage_4_71	0	ERR3687832
	LR_pmoC-phage_4_72	0	ERR3687832
	LR_pmoC-phage_4_75	0	ERR3687832
	LR_pmoC-phage_4_76	0	ERR3687832
	LR_pmoC-phage_4_77	0	ERR3687832
	LR_pmoC-phage_4_78	0	ERR3687832
	LR_pmoC-phage_4_79	0	ERR3687832
	LR_pmoC-phage_4_80	0	ERR3687832
	LR_pmoC-phage_4_81	0	ERR3687832
	LR_pmoC-phage_4_82	0	ERR3687832
	LR_pmoC-phage_4_85	0	ERR3687832
	LR_pmoC-phage_4_88	0	ERR3687832
	LR_pmoC-phage_4_89	0	ERR3687832
	LR_pmoC-phage_4_90	0	ERR3687832
	LR_pmoC-phage_4_91	0	ERR3687832
	LR_pmoC-phage_4_92	0	ERR3687832
	LR_pmoC-phage_4_93	0	ERR3687832
	LR_pmoC-phage_4_94	0	ERR3687832
	LR_pmoC-phage_4_95	0	ERR3687832
	LR_pmoC-phage_4_96	0	ERR3687832
	LR_pmoC-phage_4_97	0	ERR3687832
	LR_pmoC-phage_4_99	0	ERR3687832
	LR_pmoC-phage_4_100	0	ERR3687832
	LR_pmoC-phage_4_101	0	ERR3687832
	LR_pmoC-phage_4_102	0	ERR3687832
	LR_pmoC-phage_4_103	0	ERR3687832
	LR_pmoC-phage_4_104	0	ERR3687832
	LR_pmoC-phage_4_107	0	ERR3687832
	LR_pmoC-phage_4_108	0	ERR3687832
	LR_pmoC-phage_4_109	0	ERR3687832
	LR_pmoC-phage_4_110	0	ERR3687832
	LR_pmoC-phage_4_111	0	ERR3687832
	LR_pmoC-phage_4_112	0	ERR3687832
	LR_pmoC-phage_4_113	0	ERR3687832
	LR_pmoC-phage_4_114	0	ERR3687832
	LR_pmoC-phage_4_115	0	ERR3687832
	LR_pmoC-phage_4_118	0	ERR3687832
	LR_pmoC-phage_4_119	0	ERR3687832
	LR_pmoC-phage_4_120	0	ERR3687832
	LR_pmoC-phage_4_121	0	ERR3687832
	LR_pmoC-phage_4_122	0	ERR3687832
	LR_pmoC-phage_4_124	0	ERR3687832
	LR_pmoC-phage_4_125	0	ERR3687832
	LR_pmoC-phage_4_126	0	ERR3687832
	LR_pmoC-phage_4_127	0	ERR3687832
	LR_pmoC-phage_4_128	0	ERR3687832
	LR_pmoC-phage_4_129	0	ERR3687832
	LR_pmoC-phage_4_130	0	ERR3687832
	LR_pmoC-phage_4_131	0	ERR3687832
	LR_pmoC-phage_4_132	0	ERR3687832
	LR_pmoC-phage_4_133	0	ERR3687832
	LR_pmoC-phage_4_134	0	ERR3687832
	LR_pmoC-phage_4_135	0	ERR3687832
	LR_pmoC-phage_4_136	0	ERR3687832
	LR_pmoC-phage_4_137	0	ERR3687832
	LR_pmoC-phage_4_138	0	ERR3687832
	LR_pmoC-phage_4_139	0	ERR3687832
	LR_pmoC-phage_4_141	0	ERR3687832
	LR_pmoC-phage_4_142	0	ERR3687832
	LR_pmoC-phage_4_143	0	ERR3687832
	LR_pmoC-phage_4_144	0	ERR3687832
	LR_pmoC-phage_4_145	0	ERR3687832
	LR_pmoC-phage_4_146	0	ERR3687832
	LR_pmoC-phage_4_147	0	ERR3687832
	LR_pmoC-phage_4_148	0	ERR3687832
	LR_pmoC-phage_4_149	0	ERR3687832
	LR_pmoC-phage_4_151	0	ERR3687832
	LR_pmoC-phage_4_152	0	ERR3687832
	LR_pmoC-phage_4_153	0	ERR3687832
	LR_pmoC-phage_4_154	0	ERR3687832
	LR_pmoC-phage_4_155	0	ERR3687832
	LR_pmoC-phage_4_156	0	ERR3687832
	LR_pmoC-phage_4_157	0	ERR3687832
	LR_pmoC-phage_4_158	0	ERR3687832
	LR_pmoC-phage_4_159	0	ERR3687832
	LR_pmoC-phage_4_160	0	ERR3687832
	LR_pmoC-phage_4_161	0	ERR3687832
	LR_pmoC-phage_4_162	0	ERR3687832
	LR_pmoC-phage_4_163	0	ERR3687832
	LR_pmoC-phage_4_164	0	ERR3687832
	LR_pmoC-phage_4_165	0	ERR3687832
	LR_pmoC-phage_4_166	0	ERR3687832
	LR_pmoC-phage_4_167	0	ERR3687832
	LR_pmoC-phage_4_168	0	ERR3687832
	LR_pmoC-phage_4_169	0	ERR3687832
	LR_pmoC-phage_4_170	0	ERR3687832
	LR_pmoC-phage_4_171	0	ERR3687832
	LR_pmoC-phage_4_172	0	ERR3687832
	LR_pmoC-phage_4_173	0	ERR3687832
	LR_pmoC-phage_4_174	0	ERR3687832
	LR_pmoC-phage_4_175	0	ERR3687832
	LR_pmoC-phage_4_176	0	ERR3687832
	LR_pmoC-phage_4_177	0	ERR3687832
	LR_pmoC-phage_4_178	0	ERR3687832
	LR_pmoC-phage_4_179	0	ERR3687832
	LR_pmoC-phage_4_180	0	ERR3687832
	LR_pmoC-phage_4_181	0	ERR3687832
	LR_pmoC-phage_4_182	0	ERR3687832
	LR_pmoC-phage_4_184	0	ERR3687832
	LR_pmoC-phage_4_185	0	ERR3687832
	LR_pmoC-phage_4_186	0	ERR3687832
	LR_pmoC-phage_4_187	0	ERR3687832
	LR_pmoC-phage_4_188	0	ERR3687832
	LR_pmoC-phage_4_189	0	ERR3687832
	LR_pmoC-phage_4_190	0	ERR3687832
	LR_pmoC-phage_4_191	0	ERR3687832
	LR_pmoC-phage_4_192	0	ERR3687832
	LR_pmoC-phage_4_193	0	ERR3687832
	LR_pmoC-phage_4_194	0	ERR3687832
	LR_pmoC-phage_4_195	0	ERR3687832
	LR_pmoC-phage_4_196	0	ERR3687832
	LR_pmoC-phage_4_197	0	ERR3687832
	LR_pmoC-phage_4_198	0	ERR3687832
	LR_pmoC-phage_4_199	0	ERR3687832
	LR_pmoC-phage_4_200	0	ERR3687832
	LR_pmoC-phage_4_201	0	ERR3687832
	LR_pmoC-phage_4_202	0	ERR3687832
	LR_pmoC-phage_4_203	0	ERR3687832
	LR_pmoC-phage_4_204	0	ERR3687832
	LR_pmoC-phage_4_205	0	ERR3687832
	LR_pmoC-phage_4_206	0	ERR3687832
	LR_pmoC-phage_4_207	0	ERR3687832
	LR_pmoC-phage_4_208	0	ERR3687832
	LR_pmoC-phage_4_209	0	ERR3687832
	LR_pmoC-phage_4_210	0	ERR3687832
	LR_pmoC-phage_4_211	0	ERR3687832
	LR_pmoC-phage_4_212	0	ERR3687832
	LR_pmoC-phage_4_213	0	ERR3687832
	LR_pmoC-phage_4_214	0	ERR3687832
	LR_pmoC-phage_4_215	0	ERR3687832
	LR_pmoC-phage_4_216	0	ERR3687832
	LR_pmoC-phage_4_217	0	ERR3687832
	LR_pmoC-phage_4_218	0	ERR3687832
	LR_pmoC-phage_4_219	0	ERR3687832
	LR_pmoC-phage_4_220	0	ERR3687832
	LR_pmoC-phage_4_221	0	ERR3687832
	LR_pmoC-phage_4_222	0	ERR3687832
	LR_pmoC-phage_4_223	0	ERR3687832
	LR_pmoC-phage_4_224	0	ERR3687832
	LR_pmoC-phage_4_225	0	ERR3687832
	LR_pmoC-phage_4_226	0	ERR3687832
	LR_pmoC-phage_4_227	0	ERR3687832
	LR_pmoC-phage_4_228	0	ERR3687832
	LR_pmoC-phage_4_229	0	ERR3687832
	LR_pmoC-phage_4_230	0	ERR3687832
	LR_pmoC-phage_4_231	0	ERR3687832
	LR_pmoC-phage_4_232	0	ERR3687832
	LR_pmoC-phage_4_233	0	ERR3687832
	LR_pmoC-phage_4_234	0	ERR3687832
	LR_pmoC-phage_4_235	0	ERR3687832
	LR_pmoC-phage_4_236	0	ERR3687832
	LR_pmoC-phage_4_237	0	ERR3687832
	LR_pmoC-phage_4_238	0	ERR3687832
	LR_pmoC-phage_4_239	0	ERR3687832
	LR_pmoC-phage_4_240	0	ERR3687832
	LR_pmoC-phage_4_241	0	ERR3687832
	LR_pmoC-phage_4_242	0	ERR3687832
	LR_pmoC-phage_4_243	0	ERR3687832
	LR_pmoC-phage_4_244	0	ERR3687832
	LR_pmoC-phage_4_245	0	ERR3687832
	LR_pmoC-phage_4_246	0	ERR3687832
	LR_pmoC-phage_4_247	0	ERR3687832
	LR_pmoC-phage_4_248	0	ERR3687832
	LR_pmoC-phage_4_249	0	ERR3687832
	LR_pmoC-phage_4_250	0	ERR3687832
	LR_pmoC-phage_4_251	0	ERR3687832
	LR_pmoC-phage_4_252	0	ERR3687832
	LR_pmoC-phage_4_253	0	ERR3687832
	LR_pmoC-phage_4_254	0	ERR3687832
	LR_pmoC-phage_4_255	0	ERR3687832
	LR_pmoC-phage_4_256	0	ERR3687832
	LR_pmoC-phage_4_257	0	ERR3687832
	LR_pmoC-phage_4_258	0	ERR3687832
	LR_pmoC-phage_4_259	0	ERR3687832
	LR_pmoC-phage_4_260	0	ERR3687832
	LR_pmoC-phage_4_261	0	ERR3687832
	LR_pmoC-phage_4_262	0	ERR3687832
	LR_pmoC-phage_4_263	0	ERR3687832
	LR_pmoC-phage_4_264	0	ERR3687832
	LR_pmoC-phage_4_265	0	ERR3687832
	LR_pmoC-phage_4_266	0	ERR3687832
	LR_pmoC-phage_4_267	0	ERR3687832
	LR_pmoC-phage_4_268	0	ERR3687832
	LR_pmoC-phage_4_269	0	ERR3687832
	LR_pmoC-phage_4_270	0	ERR3687832
	LR_pmoC-phage_4_271	0	ERR3687832
	LR_pmoC-phage_4_272	0	ERR3687832
	LR_pmoC-phage_4_273	0	ERR3687832
	LR_pmoC-phage_4_274	0	ERR3687832
	LR_pmoC-phage_4_275	0	ERR3687832
	LR_pmoC-phage_4_276	0	ERR3687832
	LR_pmoC-phage_4_277	0	ERR3687832
	LR_pmoC-phage_4_278	0	ERR3687832
	LR_pmoC-phage_4_279	0	ERR3687832
	LR_pmoC-phage_4_280	0	ERR3687832
	LR_pmoC-phage_4_281	0	ERR3687832
	LR_pmoC-phage_4_282	0	ERR3687832
	LR_pmoC-phage_4_283	0	ERR3687832
	LR_pmoC-phage_4_284	0	ERR3687832
	LR_pmoC-phage_4_285	0	ERR3687832
	LR_pmoC-phage_4_286	0	ERR3687832
	LR_pmoC-phage_4_287	0	ERR3687832
	LR_pmoC-phage_4_288	0	ERR3687832
	LR_pmoC-phage_4_289	0	ERR3687832
	LR_pmoC-phage_4_290	0	ERR3687832
	LR_pmoC-phage_4_291	0	ERR3687832
	LR_pmoC-phage_4_293	0	ERR3687832
	LR_pmoC-phage_4_294	0	ERR3687832
	LR_pmoC-phage_4_295	0	ERR3687832
	LR_pmoC-phage_4_296	0	ERR3687832
	LR_pmoC-phage_4_297	0	ERR3687832
	LR_pmoC-phage_4_298	0	ERR3687832
	LR_pmoC-phage_4_299	0	ERR3687832
	LR_pmoC-phage_4_300	0	ERR3687832
	LR_pmoC-phage_4_301	0	ERR3687832
	LR_pmoC-phage_4_302	0	ERR3687832
	LR_pmoC-phage_4_303	0	ERR3687832
	LR_pmoC-phage_4_304	0	ERR3687832
	LR_pmoC-phage_4_305	0	ERR3687832
	LR_pmoC-phage_4_306	0	ERR3687832
	LR_pmoC-phage_4_307	0	ERR3687832
	LR_pmoC-phage_4_308	0	ERR3687832
	LR_pmoC-phage_4_309	0	ERR3687832
	LR_pmoC-phage_4_310	0	ERR3687832
	LR_pmoC-phage_4_311	0	ERR3687832
	LR_pmoC-phage_4_312	0	ERR3687832
	LR_pmoC-phage_4_313	0	ERR3687832
	LR_pmoC-phage_4_314	0	ERR3687832
	LR_pmoC-phage_4_315	0	ERR3687832
	LR_pmoC-phage_4_316	0	ERR3687832
	LR_pmoC-phage_4_317	0	ERR3687832
	LR_pmoC-phage_4_318	0	ERR3687832
	LR_pmoC-phage_4_319	0	ERR3687832
	LR_pmoC-phage_4_320	0	ERR3687832
	LR_pmoC-phage_4_321	0	ERR3687832
	LR_pmoC-phage_4_322	0	ERR3687832
	LR_pmoC-phage_4_323	0	ERR3687832
	LR_pmoC-phage_4_324	0	ERR3687832
	LR_pmoC-phage_4_325	0	ERR3687832
	LR_pmoC-phage_4_326	0	ERR3687832
	LR_pmoC-phage_4_327	0	ERR3687832
	LR_pmoC-phage_4_329	0	ERR3687832
	LR_pmoC-phage_4_330	0	ERR3687832
	LR_pmoC-phage_4_331	0	ERR3687832
	LR_pmoC-phage_4_332	0	ERR3687832
	LR_pmoC-phage_4_333	0	ERR3687832
	LR_pmoC-phage_4_335	0	ERR3687832
	LR_pmoC-phage_4_336	0	ERR3687832
	LR_pmoC-phage_4_337	0	ERR3687832
	LR_pmoC-phage_4_338	0	ERR3687832
	LR_pmoC-phage_4_340	0	ERR3687832
	LR_pmoC-phage_4_341	0	ERR3687832
	LR_pmoC-phage_4_342	0	ERR3687832
	LR_pmoC-phage_4_343	0	ERR3687832
	LR_pmoC-phage_4_344	0	ERR3687832
	LR_pmoC-phage_4_345	0	ERR3687832
	LR_pmoC-phage_4_346	0	ERR3687832
	LR_pmoC-phage_4_347	0	ERR3687832
	LR_pmoC-phage_4_348	0	ERR3687832
	LR_pmoC-phage_4_349	0	ERR3687832
	LR_pmoC-phage_4_350	0	ERR3687832
	LR_pmoC-phage_4_351	0	ERR3687832
	LR_pmoC-phage_4_352	0	ERR3687832
	LR_pmoC-phage_4_353	0	ERR3687832
	LR_pmoC-phage_4_354	0	ERR3687832
	LR_pmoC-phage_4_355	0	ERR3687832
	LR_pmoC-phage_4_356	0	ERR3687832
	LR_pmoC-phage_4_357	0	ERR3687832
	LR_pmoC-phage_4_358	0	ERR3687832
	LR_pmoC-phage_4_359	0	ERR3687832
	LR_pmoC-phage_4_360	0	ERR3687832
	LR_pmoC-phage_4_361	0	ERR3687832
	LR_pmoC-phage_4_362	0	ERR3687832
	LR_pmoC-phage_4_365	0	ERR3687832
	LR_pmoC-phage_4_366	0	ERR3687832
	LR_pmoC-phage_4_367	0	ERR3687832
	LR_pmoC-phage_4_368	0	ERR3687832
	LR_pmoC-phage_4_369	0	ERR3687832
	LR_pmoC-phage_4_371	0	ERR3687832
	LR_pmoC-phage_4_372	0	ERR3687832
	LR_pmoC-phage_4_373	0	ERR3687832
	LR_pmoC-phage_4_374	0	ERR3687832
	LR_pmoC-phage_4_375	0	ERR3687832
	LR_pmoC-phage_4_376	0	ERR3687832
	LR_pmoC-phage_4_377	0	ERR3687832
	LR_pmoC-phage_4_378	0	ERR3687832
	LR_pmoC-phage_4_379	0	ERR3687832
	LR_pmoC-phage_4_380	0	ERR3687832
	LR_pmoC-phage_4_381	0	ERR3687832
	LR_pmoC-phage_4_383	0	ERR3687832
	LR_pmoC-phage_4_384	0	ERR3687832
	LR_pmoC-phage_4_386	0	ERR3687832
	LR_pmoC-phage_4_387	0	ERR3687832
	LR_pmoC-phage_4_392	0	ERR3687832
	LR_pmoC-phage_4_393	0	ERR3687832
	LR_pmoC-phage_4_395	0	ERR3687832
	LR_pmoC-phage_4_396	0	ERR3687832
	LR_pmoC-phage_4_397	0	ERR3687832
	LR_pmoC-phage_4_399	0	ERR3687832
	LR_pmoC-phage_4_400	0	ERR3687832
	LR_pmoC-phage_4_401	0	ERR3687832
	LR_pmoC-phage_4_402	0	ERR3687832
	LR_pmoC-phage_4_403	0	ERR3687832
	LR_pmoC-phage_4_404	0	ERR3687832
	LR_pmoC-phage_4_405	0	ERR3687832
	LR_pmoC-phage_4_406	0	ERR3687832
	LR_pmoC-phage_4_407	0	ERR3687832
	LR_pmoC-phage_4_410	0	ERR3687832
	LR_pmoC-phage_4_411	0	ERR3687832
	LR_pmoC-phage_4_412	0	ERR3687832
	LR_pmoC-phage_4_415	0	ERR3687832
	LR_pmoC-phage_4_416	0	ERR3687832
	LR_pmoC-phage_4_418	0	ERR3687832
	LR_pmoC-phage_4_420	0	ERR3687832
	LR_pmoC-phage_4_421	0	ERR3687832
	LR_pmoC-phage_4_422	0	ERR3687832
	LR_pmoC-phage_4_424	0	ERR3687832
	LR_pmoC-phage_4_425	0	ERR3687832
	LR_pmoC-phage_4_426	0	ERR3687832
	LR_pmoC-phage_4_427	0	ERR3687832
	LR_pmoC-phage_4_428	0	ERR3687832
	LR_pmoC-phage_4_430	0	ERR3687832
	LR_pmoC-phage_4_431	0	ERR3687832
	LR_pmoC-phage_4_432	0	ERR3687832
	LR_pmoC-phage_4_433	0	ERR3687832
	LR_pmoC-phage_4_439	0	ERR3687832
	LR_pmoC-phage_4_440	0	ERR3687832
	LR_pmoC-phage_4_442	0	ERR3687832
	LR_pmoC-phage_4_443	0	ERR3687832
	LR_pmoC-phage_4_444	0	ERR3687832
	LR_pmoC-phage_4_445	0	ERR3687832
	LR_pmoC-phage_4_447	0	ERR3687832
	LR_pmoC-phage_4_448	0	ERR3687832
	LR_pmoC-phage_4_449	0	ERR3687832
	LR_pmoC-phage_4_450	0	ERR3687832
	LR_pmoC-phage_4_451	0	ERR3687832
	LR_pmoC-phage_4_452	0	ERR3687832
	LR_pmoC-phage_4_453	0	ERR3687832
	LR_pmoC-phage_4_454	0	ERR3687832
	LR_pmoC-phage_4_456	0	ERR3687832
	LR_pmoC-phage_4_457	0	ERR3687832
	LR_pmoC-phage_4_458	0	ERR3687832
	LR_pmoC-phage_4_462	0	ERR3687832
	LR_pmoC-phage_4_463	0	ERR3687832
	LR_pmoC-phage_4_466	0	ERR3687832
	LR_pmoC-phage_4_467	0	ERR3687832
	LR_pmoC-phage_4_468	0	ERR3687832
	LR_pmoC-phage_4_22	9.5629	ERR3687833
	LR_pmoC-phage_4_23	9.1537	ERR3687833
	LR_pmoC-phage_4_460	8.4222	ERR3687833
	LR_pmoC-phage_4_386	8.0056	ERR3687833
	LR_pmoC-phage_4_364	7.1364	ERR3687833
	LR_pmoC-phage_4_370	6.8045	ERR3687833
	LR_pmoC-phage_4_42	6.6691	ERR3687833
	LR_pmoC-phage_4_48	6.5601	ERR3687833
	LR_pmoC-phage_4_292	6.13646	ERR3687833
	LR_pmoC-phage_4_121	5.8886	ERR3687833
	LR_pmoC-phage_4_434	5.7695	ERR3687833
	LR_pmoC-phage_4_138	5.7018	ERR3687833
	LR_pmoC-phage_4_61	5.6434	ERR3687833
	LR_pmoC-phage_4_295	5.3959	ERR3687833
	LR_pmoC-phage_4_389	5.3886	ERR3687833
	LR_pmoC-phage_4_116	5.2031	ERR3687833
	LR_pmoC-phage_4_333	5.1895	ERR3687833
	LR_pmoC-phage_4_466	5.0381	ERR3687833
	LR_pmoC-phage_4_21	5.0018	ERR3687833
	LR_pmoC-phage_4_12	4.922	ERR3687833
	LR_pmoC-phage_4_291	4.799	ERR3687833
	LR_pmoC-phage_4_7	4.7983	ERR3687833
	LR_pmoC-phage_4_109	4.7561	ERR3687833
	LR_pmoC-phage_4_120	4.5857	ERR3687833
	LR_pmoC-phage_4_429	4.3414	ERR3687833
	LR_pmoC-phage_4_365	4.2593	ERR3687833
	LR_pmoC-phage_4_366	4.0078	ERR3687833
	LR_pmoC-phage_4_74	3.9809	ERR3687833
	LR_pmoC-phage_4_62	3.8812	ERR3687833
	LR_pmoC-phage_4_419	3.8524	ERR3687833
	LR_pmoC-phage_4_106	3.7711	ERR3687833
	LR_pmoC-phage_4_87	3.7476	ERR3687833
	LR_pmoC-phage_4_136	3.6615	ERR3687833
	LR_pmoC-phage_4_117	3.656	ERR3687833
	LR_pmoC-phage_4_43	3.5656	ERR3687833
	LR_pmoC-phage_4_413	3.5266	ERR3687833
	LR_pmoC-phage_4_334	3.4548	ERR3687833
	LR_pmoC-phage_4_8	3.3121	ERR3687833
	LR_pmoC-phage_4_363	3.2933	ERR3687833
	LR_pmoC-phage_4_26	3.2546	ERR3687833
	LR_pmoC-phage_4_47	3.2512	ERR3687833
	LR_pmoC-phage_4_288	3.1384	ERR3687833
	LR_pmoC-phage_4_40	3.0692	ERR3687833
	LR_pmoC-phage_4_20	3.0623	ERR3687833
	LR_pmoC-phage_4_463	3.0082	ERR3687833
	LR_pmoC-phage_4_398	3.0008	ERR3687833
	LR_pmoC-phage_4_150	2.9732	ERR3687833
	LR_pmoC-phage_4_140	2.9425	ERR3687833
	LR_pmoC-phage_4_382	2.9142	ERR3687833
	LR_pmoC-phage_4_95	2.8886	ERR3687833
	LR_pmoC-phage_4_105	2.8257	ERR3687833
	LR_pmoC-phage_4_97	2.8236	ERR3687833
	LR_pmoC-phage_4_124	2.8195	ERR3687833
	LR_pmoC-phage_4_128	2.8	ERR3687833
	LR_pmoC-phage_4_18	2.7927	ERR3687833
	LR_pmoC-phage_4_110	2.7848	ERR3687833
	LR_pmoC-phage_4_461	2.7373	ERR3687833
	LR_pmoC-phage_4_455	2.7338	ERR3687833
	LR_pmoC-phage_4_119	2.7229	ERR3687833
	LR_pmoC-phage_4_130	2.7085	ERR3687833
	LR_pmoC-phage_4_441	2.6851	ERR3687833
	LR_pmoC-phage_4_459	2.6433	ERR3687833
	LR_pmoC-phage_4_276	2.5846	ERR3687833
	LR_pmoC-phage_4_452	2.5552	ERR3687833
	LR_pmoC-phage_4_275	2.5438	ERR3687833
	LR_pmoC-phage_4_83	2.5028	ERR3687833
	LR_pmoC-phage_4_13	2.4898	ERR3687833
	LR_pmoC-phage_4_125	2.4891	ERR3687833
	LR_pmoC-phage_4_442	2.485	ERR3687833
	LR_pmoC-phage_4_53	2.4684	ERR3687833
	LR_pmoC-phage_4_454	2.441	ERR3687833
	LR_pmoC-phage_4_467	2.4241	ERR3687833
	LR_pmoC-phage_4_14	2.4142	ERR3687833
	LR_pmoC-phage_4_444	2.3822	ERR3687833
	LR_pmoC-phage_4_45	2.3072	ERR3687833
	LR_pmoC-phage_4_86	2.2611	ERR3687833
	LR_pmoC-phage_4_156	2.2532	ERR3687833
	LR_pmoC-phage_4_44	2.2262	ERR3687833
	LR_pmoC-phage_4_104	2.2054	ERR3687833
	LR_pmoC-phage_4_300	2.1359	ERR3687833
	LR_pmoC-phage_4_98	2.1324	ERR3687833
	LR_pmoC-phage_4_155	2.1	ERR3687833
	LR_pmoC-phage_4_414	2.095	ERR3687833
	LR_pmoC-phage_4_451	2.0342	ERR3687833
	LR_pmoC-phage_4_134	2.0234	ERR3687833
	LR_pmoC-phage_4_432	2.0175	ERR3687833
	LR_pmoC-phage_4_60	1.9851	ERR3687833
	LR_pmoC-phage_4_385	1.9703	ERR3687833
	LR_pmoC-phage_4_371	1.9647	ERR3687833
	LR_pmoC-phage_4_10	1.9632	ERR3687833
	LR_pmoC-phage_4_328	1.9452	ERR3687833
	LR_pmoC-phage_4_294	1.9313	ERR3687833
	LR_pmoC-phage_4_384	1.9159	ERR3687833
	LR_pmoC-phage_4_99	1.9157	ERR3687833
	LR_pmoC-phage_4_188	1.883	ERR3687833
	LR_pmoC-phage_4_462	1.8781	ERR3687833
	LR_pmoC-phage_4_38	1.8683	ERR3687833
	LR_pmoC-phage_4_71	1.8653	ERR3687833
	LR_pmoC-phage_4_193	1.8528	ERR3687833
	LR_pmoC-phage_4_28	1.8447	ERR3687833
	LR_pmoC-phage_4_381	1.8403	ERR3687833
	LR_pmoC-phage_4_37	1.8307	ERR3687833
	LR_pmoC-phage_4_127	1.8307	ERR3687833
	LR_pmoC-phage_4_33	1.8225	ERR3687833
	LR_pmoC-phage_4_440	1.8156	ERR3687833
	LR_pmoC-phage_4_34	1.8136	ERR3687833
	LR_pmoC-phage_4_101	1.8092	ERR3687833
	LR_pmoC-phage_4_395	1.8076	ERR3687833
	LR_pmoC-phage_4_431	1.8057	ERR3687833
	LR_pmoC-phage_4_433	1.7784	ERR3687833
	LR_pmoC-phage_4_131	1.723	ERR3687833
	LR_pmoC-phage_4_153	1.723	ERR3687833
	LR_pmoC-phage_4_317	1.7163	ERR3687833
	LR_pmoC-phage_4_81	1.6899	ERR3687833
	LR_pmoC-phage_4_392	1.6899	ERR3687833
	LR_pmoC-phage_4_396	1.6899	ERR3687833
	LR_pmoC-phage_4_92	1.6227	ERR3687833
	LR_pmoC-phage_4_11	1.6207	ERR3687833
	LR_pmoC-phage_4_161	1.6154	ERR3687833
	LR_pmoC-phage_4_445	1.6026	ERR3687833
	LR_pmoC-phage_4_307	1.5977	ERR3687833
	LR_pmoC-phage_4_100	1.5908	ERR3687833
	LR_pmoC-phage_4_421	1.5899	ERR3687833
	LR_pmoC-phage_4_108	1.5854	ERR3687833
	LR_pmoC-phage_4_174	1.5854	ERR3687833
	LR_pmoC-phage_4_406	1.5833	ERR3687833
	LR_pmoC-phage_4_357	1.5692	ERR3687833
	LR_pmoC-phage_4_337	1.563	ERR3687833
	LR_pmoC-phage_4_245	1.5553	ERR3687833
	LR_pmoC-phage_4_306	1.5378	ERR3687833
	LR_pmoC-phage_4_96	1.5057	ERR3687833
	LR_pmoC-phage_4_79	1.5031	ERR3687833
	LR_pmoC-phage_4_30	1.5029	ERR3687833
	LR_pmoC-phage_4_46	1.5029	ERR3687833
	LR_pmoC-phage_4_115	1.4844	ERR3687833
	LR_pmoC-phage_4_146	1.4646	ERR3687833
	LR_pmoC-phage_4_378	1.4465	ERR3687833
	LR_pmoC-phage_4_387	1.4247	ERR3687833
	LR_pmoC-phage_4_85	1.4023	ERR3687833
	LR_pmoC-phage_4_427	1.3987	ERR3687833
	LR_pmoC-phage_4_405	1.3948	ERR3687833
	LR_pmoC-phage_4_410	1.3888	ERR3687833
	LR_pmoC-phage_4_383	1.3664	ERR3687833
	LR_pmoC-phage_4_411	1.3589	ERR3687833
	LR_pmoC-phage_4_54	1.3496	ERR3687833
	LR_pmoC-phage_4_404	1.349	ERR3687833
	LR_pmoC-phage_4_142	1.3382	ERR3687833
	LR_pmoC-phage_4_423	1.327	ERR3687833
	LR_pmoC-phage_4_129	1.2736	ERR3687833
	LR_pmoC-phage_4_186	1.2736	ERR3687833
	LR_pmoC-phage_4_31	1.2696	ERR3687833
	LR_pmoC-phage_4_141	1.2554	ERR3687833
	LR_pmoC-phage_4_453	1.2554	ERR3687833
	LR_pmoC-phage_4_271	1.2435	ERR3687833
	LR_pmoC-phage_4_84	1.1946	ERR3687833
	LR_pmoC-phage_4_72	1.1686	ERR3687833
	LR_pmoC-phage_4_19	1.165	ERR3687833
	LR_pmoC-phage_4_401	1.1644	ERR3687833
	LR_pmoC-phage_4_380	1.1512	ERR3687833
	LR_pmoC-phage_4_58	1.1495	ERR3687833
	LR_pmoC-phage_4_181	1.1462	ERR3687833
	LR_pmoC-phage_4_425	1.1424	ERR3687833
	LR_pmoC-phage_4_339	1.1215	ERR3687833
	LR_pmoC-phage_4_6	1.12	ERR3687833
	LR_pmoC-phage_4_439	1.0984	ERR3687833
	LR_pmoC-phage_4_137	1.0952	ERR3687833
	LR_pmoC-phage_4_59	1.0928	ERR3687833
	LR_pmoC-phage_4_340	1.0864	ERR3687833
	LR_pmoC-phage_4_159	1.0461	ERR3687833
	LR_pmoC-phage_4_144	1.0391	ERR3687833
	LR_pmoC-phage_4_49	1.0202	ERR3687833
	LR_pmoC-phage_4_420	1.0139	ERR3687833
	LR_pmoC-phage_4_9	0.9986	ERR3687833
	LR_pmoC-phage_4_290	0.9986	ERR3687833
	LR_pmoC-phage_4_403	0.9986	ERR3687833
	LR_pmoC-phage_4_456	0.9933	ERR3687833
	LR_pmoC-phage_4_362	0.9744	ERR3687833
	LR_pmoC-phage_4_15	0.974	ERR3687833
	LR_pmoC-phage_4_323	0.9607	ERR3687833
	LR_pmoC-phage_4_82	0.9469	ERR3687833
	LR_pmoC-phage_4_32	0.9388	ERR3687833
	LR_pmoC-phage_4_76	0.9154	ERR3687833
	LR_pmoC-phage_4_229	0.9028	ERR3687833
	LR_pmoC-phage_4_244	0.9028	ERR3687833
	LR_pmoC-phage_4_428	0.8994	ERR3687833
	LR_pmoC-phage_4_458	0.8944	ERR3687833
	LR_pmoC-phage_4_112	0.8889	ERR3687833
	LR_pmoC-phage_4_379	0.8876	ERR3687833
	LR_pmoC-phage_4_354	0.8827	ERR3687833
	LR_pmoC-phage_4_135	0.845	ERR3687833
	LR_pmoC-phage_4_417	0.845	ERR3687833
	LR_pmoC-phage_4_422	0.8349	ERR3687833
	LR_pmoC-phage_4_57	0.829	ERR3687833
	LR_pmoC-phage_4_424	0.8197	ERR3687833
	LR_pmoC-phage_4_418	0.8172	ERR3687833
	LR_pmoC-phage_4_152	0.8005	ERR3687833
	LR_pmoC-phage_4_356	0.7941	ERR3687833
	LR_pmoC-phage_4_56	0.7917	ERR3687833
	LR_pmoC-phage_4_147	0.7784	ERR3687833
	LR_pmoC-phage_4_251	0.7754	ERR3687833
	LR_pmoC-phage_4_377	0.7754	ERR3687833
	LR_pmoC-phage_4_325	0.7641	ERR3687833
	LR_pmoC-phage_4_284	0.7575	ERR3687833
	LR_pmoC-phage_4_287	0.7524	ERR3687833
	LR_pmoC-phage_4_353	0.7518	ERR3687833
	LR_pmoC-phage_4_149	0.7511	ERR3687833
	LR_pmoC-phage_4_252	0.7489	ERR3687833
	LR_pmoC-phage_4_375	0.7489	ERR3687833
	LR_pmoC-phage_4_273	0.7397	ERR3687833
	LR_pmoC-phage_4_309	0.7384	ERR3687833
	LR_pmoC-phage_4_324	0.7384	ERR3687833
	LR_pmoC-phage_4_16	0.7293	ERR3687833
	LR_pmoC-phage_4_162	0.7242	ERR3687833
	LR_pmoC-phage_4_73	0.7159	ERR3687833
	LR_pmoC-phage_4_70	0.6876	ERR3687833
	LR_pmoC-phage_4_318	0.6816	ERR3687833
	LR_pmoC-phage_4_412	0.6812	ERR3687833
	LR_pmoC-phage_4_88	0.6725	ERR3687833
	LR_pmoC-phage_4_63	0.6657	ERR3687833
	LR_pmoC-phage_4_329	0.6657	ERR3687833
	LR_pmoC-phage_4_148	0.6368	ERR3687833
	LR_pmoC-phage_4_111	0.6102	ERR3687833
	LR_pmoC-phage_4_278	0.606	ERR3687833
	LR_pmoC-phage_4_2	0.6019	ERR3687833
	LR_pmoC-phage_4_220	0.6019	ERR3687833
	LR_pmoC-phage_4_258	0.5858	ERR3687833
	LR_pmoC-phage_4_89	0.5847	ERR3687833
	LR_pmoC-phage_4_3	0.5706	ERR3687833
	LR_pmoC-phage_4_90	0.5633	ERR3687833
	LR_pmoC-phage_4_180	0.5633	ERR3687833
	LR_pmoC-phage_4_200	0.5633	ERR3687833
	LR_pmoC-phage_4_416	0.5424	ERR3687833
	LR_pmoC-phage_4_446	0.5009	ERR3687833
	LR_pmoC-phage_4_402	0.4926	ERR3687833
	LR_pmoC-phage_4_183	0.4882	ERR3687833
	LR_pmoC-phage_4_331	0.4882	ERR3687833
	LR_pmoC-phage_4_336	0.4828	ERR3687833
	LR_pmoC-phage_4_426	0.4786	ERR3687833
	LR_pmoC-phage_4_51	0.4776	ERR3687833
	LR_pmoC-phage_4_78	0.4776	ERR3687833
	LR_pmoC-phage_4_468	0.4708	ERR3687833
	LR_pmoC-phage_4_450	0.4674	ERR3687833
	LR_pmoC-phage_4_17	0.453	ERR3687833
	LR_pmoC-phage_4_184	0.453	ERR3687833
	LR_pmoC-phage_4_443	0.4483	ERR3687833
	LR_pmoC-phage_4_360	0.4453	ERR3687833
	LR_pmoC-phage_4_103	0.4416	ERR3687833
	LR_pmoC-phage_4_4	0.4294	ERR3687833
	LR_pmoC-phage_4_320	0.4225	ERR3687833
	LR_pmoC-phage_4_372	0.4198	ERR3687833
	LR_pmoC-phage_4_80	0.4171	ERR3687833
	LR_pmoC-phage_4_160	0.4145	ERR3687833
	LR_pmoC-phage_4_5	0.4123	ERR3687833
	LR_pmoC-phage_4_319	0.4043	ERR3687833
	LR_pmoC-phage_4_64	0.4013	ERR3687833
	LR_pmoC-phage_4_266	0.3958	ERR3687833
	LR_pmoC-phage_4_77	0.3877	ERR3687833
	LR_pmoC-phage_4_190	0.3854	ERR3687833
	LR_pmoC-phage_4_394	0.3854	ERR3687833
	LR_pmoC-phage_4_151	0.3821	ERR3687833
	LR_pmoC-phage_4_185	0.3724	ERR3687833
	LR_pmoC-phage_4_177	0.3692	ERR3687833
	LR_pmoC-phage_4_359	0.3692	ERR3687833
	LR_pmoC-phage_4_279	0.3661	ERR3687833
	LR_pmoC-phage_4_246	0.3641	ERR3687833
	LR_pmoC-phage_4_399	0.3601	ERR3687833
	LR_pmoC-phage_4_143	0.3487	ERR3687833
	LR_pmoC-phage_4_358	0.3487	ERR3687833
	LR_pmoC-phage_4_327	0.346	ERR3687833
	LR_pmoC-phage_4_449	0.3433	ERR3687833
	LR_pmoC-phage_4_330	0.3304	ERR3687833
	LR_pmoC-phage_4_342	0.3304	ERR3687833
	LR_pmoC-phage_4_341	0.3287	ERR3687833
	LR_pmoC-phage_4_297	0.3279	ERR3687833
	LR_pmoC-phage_4_35	0.3184	ERR3687833
	LR_pmoC-phage_4_457	0.3169	ERR3687833
	LR_pmoC-phage_4_308	0.3138	ERR3687833
	LR_pmoC-phage_4_36	0.3094	ERR3687833
	LR_pmoC-phage_4_255	0.3094	ERR3687833
	LR_pmoC-phage_4_91	0.303	ERR3687833
	LR_pmoC-phage_4_367	0.3009	ERR3687833
	LR_pmoC-phage_4_238	0.2999	ERR3687833
	LR_pmoC-phage_4_29	0.2989	ERR3687833
	LR_pmoC-phage_4_133	0.2969	ERR3687833
	LR_pmoC-phage_4_374	0.2937	ERR3687833
	LR_pmoC-phage_4_94	0.2929	ERR3687833
	LR_pmoC-phage_4_132	0.2916	ERR3687833
	LR_pmoC-phage_4_257	0.2891	ERR3687833
	LR_pmoC-phage_4_299	0.2891	ERR3687833
	LR_pmoC-phage_4_315	0.2891	ERR3687833
	LR_pmoC-phage_4_118	0.2853	ERR3687833
	LR_pmoC-phage_4_347	0.2763	ERR3687833
	LR_pmoC-phage_4_256	0.2712	ERR3687833
	LR_pmoC-phage_4_114	0.2679	ERR3687833
	LR_pmoC-phage_4_164	0.2679	ERR3687833
	LR_pmoC-phage_4_233	0.2679	ERR3687833
	LR_pmoC-phage_4_197	0.2663	ERR3687833
	LR_pmoC-phage_4_447	0.2615	ERR3687833
	LR_pmoC-phage_4_274	0.2555	ERR3687833
	LR_pmoC-phage_4_201	0.2525	ERR3687833
	LR_pmoC-phage_4_270	0.2525	ERR3687833
	LR_pmoC-phage_4_304	0.2525	ERR3687833
	LR_pmoC-phage_4_335	0.2337	ERR3687833
	LR_pmoC-phage_4_191	0.2197	ERR3687833
	LR_pmoC-phage_4_310	0.2133	ERR3687833
	LR_pmoC-phage_4_268	0.2112	ERR3687833
	LR_pmoC-phage_4_113	0.2092	ERR3687833
	LR_pmoC-phage_4_263	0.2053	ERR3687833
	LR_pmoC-phage_4_102	0.1962	ERR3687833
	LR_pmoC-phage_4_39	0.1944	ERR3687833
	LR_pmoC-phage_4_216	0.1944	ERR3687833
	LR_pmoC-phage_4_321	0.1846	ERR3687833
	LR_pmoC-phage_4_52	0.1752	ERR3687833
	LR_pmoC-phage_4_355	0.1639	ERR3687833
	LR_pmoC-phage_4_293	0.1604	ERR3687833
	LR_pmoC-phage_4_68	0.1505	ERR3687833
	LR_pmoC-phage_4_267	0.1469	ERR3687833
	LR_pmoC-phage_4_1	0.1098	ERR3687833
	LR_pmoC-phage_4_69	0.0759	ERR3687833
	LR_pmoC-phage_4_376	0.0587	ERR3687833
	LR_pmoC-phage_4_24	0	ERR3687833
	LR_pmoC-phage_4_27	0	ERR3687833
	LR_pmoC-phage_4_50	0	ERR3687833
	LR_pmoC-phage_4_55	0	ERR3687833
	LR_pmoC-phage_4_66	0	ERR3687833
	LR_pmoC-phage_4_75	0	ERR3687833
	LR_pmoC-phage_4_93	0	ERR3687833
	LR_pmoC-phage_4_107	0	ERR3687833
	LR_pmoC-phage_4_122	0	ERR3687833
	LR_pmoC-phage_4_126	0	ERR3687833
	LR_pmoC-phage_4_139	0	ERR3687833
	LR_pmoC-phage_4_145	0	ERR3687833
	LR_pmoC-phage_4_154	0	ERR3687833
	LR_pmoC-phage_4_157	0	ERR3687833
	LR_pmoC-phage_4_158	0	ERR3687833
	LR_pmoC-phage_4_163	0	ERR3687833
	LR_pmoC-phage_4_165	0	ERR3687833
	LR_pmoC-phage_4_166	0	ERR3687833
	LR_pmoC-phage_4_167	0	ERR3687833
	LR_pmoC-phage_4_168	0	ERR3687833
	LR_pmoC-phage_4_169	0	ERR3687833
	LR_pmoC-phage_4_170	0	ERR3687833
	LR_pmoC-phage_4_171	0	ERR3687833
	LR_pmoC-phage_4_172	0	ERR3687833
	LR_pmoC-phage_4_173	0	ERR3687833
	LR_pmoC-phage_4_175	0	ERR3687833
	LR_pmoC-phage_4_176	0	ERR3687833
	LR_pmoC-phage_4_178	0	ERR3687833
	LR_pmoC-phage_4_179	0	ERR3687833
	LR_pmoC-phage_4_182	0	ERR3687833
	LR_pmoC-phage_4_187	0	ERR3687833
	LR_pmoC-phage_4_189	0	ERR3687833
	LR_pmoC-phage_4_192	0	ERR3687833
	LR_pmoC-phage_4_194	0	ERR3687833
	LR_pmoC-phage_4_195	0	ERR3687833
	LR_pmoC-phage_4_196	0	ERR3687833
	LR_pmoC-phage_4_198	0	ERR3687833
	LR_pmoC-phage_4_199	0	ERR3687833
	LR_pmoC-phage_4_202	0	ERR3687833
	LR_pmoC-phage_4_203	0	ERR3687833
	LR_pmoC-phage_4_204	0	ERR3687833
	LR_pmoC-phage_4_205	0	ERR3687833
	LR_pmoC-phage_4_206	0	ERR3687833
	LR_pmoC-phage_4_207	0	ERR3687833
	LR_pmoC-phage_4_208	0	ERR3687833
	LR_pmoC-phage_4_209	0	ERR3687833
	LR_pmoC-phage_4_210	0	ERR3687833
	LR_pmoC-phage_4_211	0	ERR3687833
	LR_pmoC-phage_4_212	0	ERR3687833
	LR_pmoC-phage_4_213	0	ERR3687833
	LR_pmoC-phage_4_214	0	ERR3687833
	LR_pmoC-phage_4_215	0	ERR3687833
	LR_pmoC-phage_4_217	0	ERR3687833
	LR_pmoC-phage_4_218	0	ERR3687833
	LR_pmoC-phage_4_219	0	ERR3687833
	LR_pmoC-phage_4_221	0	ERR3687833
	LR_pmoC-phage_4_222	0	ERR3687833
	LR_pmoC-phage_4_223	0	ERR3687833
	LR_pmoC-phage_4_224	0	ERR3687833
	LR_pmoC-phage_4_225	0	ERR3687833
	LR_pmoC-phage_4_226	0	ERR3687833
	LR_pmoC-phage_4_227	0	ERR3687833
	LR_pmoC-phage_4_228	0	ERR3687833
	LR_pmoC-phage_4_230	0	ERR3687833
	LR_pmoC-phage_4_231	0	ERR3687833
	LR_pmoC-phage_4_232	0	ERR3687833
	LR_pmoC-phage_4_234	0	ERR3687833
	LR_pmoC-phage_4_235	0	ERR3687833
	LR_pmoC-phage_4_236	0	ERR3687833
	LR_pmoC-phage_4_237	0	ERR3687833
	LR_pmoC-phage_4_239	0	ERR3687833
	LR_pmoC-phage_4_240	0	ERR3687833
	LR_pmoC-phage_4_241	0	ERR3687833
	LR_pmoC-phage_4_242	0	ERR3687833
	LR_pmoC-phage_4_243	0	ERR3687833
	LR_pmoC-phage_4_247	0	ERR3687833
	LR_pmoC-phage_4_248	0	ERR3687833
	LR_pmoC-phage_4_249	0	ERR3687833
	LR_pmoC-phage_4_250	0	ERR3687833
	LR_pmoC-phage_4_253	0	ERR3687833
	LR_pmoC-phage_4_254	0	ERR3687833
	LR_pmoC-phage_4_259	0	ERR3687833
	LR_pmoC-phage_4_260	0	ERR3687833
	LR_pmoC-phage_4_261	0	ERR3687833
	LR_pmoC-phage_4_262	0	ERR3687833
	LR_pmoC-phage_4_264	0	ERR3687833
	LR_pmoC-phage_4_265	0	ERR3687833
	LR_pmoC-phage_4_269	0	ERR3687833
	LR_pmoC-phage_4_272	0	ERR3687833
	LR_pmoC-phage_4_277	0	ERR3687833
	LR_pmoC-phage_4_280	0	ERR3687833
	LR_pmoC-phage_4_281	0	ERR3687833
	LR_pmoC-phage_4_282	0	ERR3687833
	LR_pmoC-phage_4_283	0	ERR3687833
	LR_pmoC-phage_4_285	0	ERR3687833
	LR_pmoC-phage_4_286	0	ERR3687833
	LR_pmoC-phage_4_296	0	ERR3687833
	LR_pmoC-phage_4_298	0	ERR3687833
	LR_pmoC-phage_4_301	0	ERR3687833
	LR_pmoC-phage_4_302	0	ERR3687833
	LR_pmoC-phage_4_303	0	ERR3687833
	LR_pmoC-phage_4_305	0	ERR3687833
	LR_pmoC-phage_4_311	0	ERR3687833
	LR_pmoC-phage_4_312	0	ERR3687833
	LR_pmoC-phage_4_316	0	ERR3687833
	LR_pmoC-phage_4_322	0	ERR3687833
	LR_pmoC-phage_4_326	0	ERR3687833
	LR_pmoC-phage_4_332	0	ERR3687833
	LR_pmoC-phage_4_338	0	ERR3687833
	LR_pmoC-phage_4_343	0	ERR3687833
	LR_pmoC-phage_4_344	0	ERR3687833
	LR_pmoC-phage_4_345	0	ERR3687833
	LR_pmoC-phage_4_346	0	ERR3687833
	LR_pmoC-phage_4_348	0	ERR3687833
	LR_pmoC-phage_4_349	0	ERR3687833
	LR_pmoC-phage_4_350	0	ERR3687833
	LR_pmoC-phage_4_351	0	ERR3687833
	LR_pmoC-phage_4_352	0	ERR3687833
	LR_pmoC-phage_4_361	0	ERR3687833
	LR_pmoC-phage_4_368	0	ERR3687833
	LR_pmoC-phage_4_369	0	ERR3687833
	LR_pmoC-phage_4_373	0	ERR3687833
	LR_pmoC-phage_4_393	0	ERR3687833
	LR_pmoC-phage_4_397	0	ERR3687833
	LR_pmoC-phage_4_400	0	ERR3687833
	LR_pmoC-phage_4_407	0	ERR3687833
	LR_pmoC-phage_4_415	0	ERR3687833
	LR_pmoC-phage_4_448	0	ERR3687833
	LR_pmoC-phage_4_435	8.1178	ERR3687834
	LR_pmoC-phage_4_23	7.7015	ERR3687834
	LR_pmoC-phage_4_389	7.5562	ERR3687834
	LR_pmoC-phage_4_295	7.026	ERR3687834
	LR_pmoC-phage_4_404	7.026	ERR3687834
	LR_pmoC-phage_4_436	7.026	ERR3687834
	LR_pmoC-phage_4_122	6.4594	ERR3687834
	LR_pmoC-phage_4_386	6.4107	ERR3687834
	LR_pmoC-phage_4_62	6.2297	ERR3687834
	LR_pmoC-phage_4_93	6.1026	ERR3687834
	LR_pmoC-phage_4_12	6.0789	ERR3687834
	LR_pmoC-phage_4_42	5.9595	ERR3687834
	LR_pmoC-phage_4_364	5.9519	ERR3687834
	LR_pmoC-phage_4_391	5.8771	ERR3687834
	LR_pmoC-phage_4_129	5.8041	ERR3687834
	LR_pmoC-phage_4_136	5.8041	ERR3687834
	LR_pmoC-phage_4_74	5.3756	ERR3687834
	LR_pmoC-phage_4_116	5.2695	ERR3687834
	LR_pmoC-phage_4_131	5.235	ERR3687834
	LR_pmoC-phage_4_466	5.2065	ERR3687834
	LR_pmoC-phage_4_135	5.1344	ERR3687834
	LR_pmoC-phage_4_28	5.0952	ERR3687834
	LR_pmoC-phage_4_138	5.0952	ERR3687834
	LR_pmoC-phage_4_88	4.9947	ERR3687834
	LR_pmoC-phage_4_434	4.8621	ERR3687834
	LR_pmoC-phage_4_419	4.8505	ERR3687834
	LR_pmoC-phage_4_121	4.8168	ERR3687834
	LR_pmoC-phage_4_21	4.7676	ERR3687834
	LR_pmoC-phage_4_50	4.7115	ERR3687834
	LR_pmoC-phage_4_291	4.5362	ERR3687834
	LR_pmoC-phage_4_13	4.4498	ERR3687834
	LR_pmoC-phage_4_421	4.3912	ERR3687834
	LR_pmoC-phage_4_465	4.3871	ERR3687834
	LR_pmoC-phage_4_72	4.2604	ERR3687834
	LR_pmoC-phage_4_119	4.1364	ERR3687834
	LR_pmoC-phage_4_365	4.0865	ERR3687834
	LR_pmoC-phage_4_388	3.9849	ERR3687834
	LR_pmoC-phage_4_414	3.7846	ERR3687834
	LR_pmoC-phage_4_8	3.7737	ERR3687834
	LR_pmoC-phage_4_95	3.6953	ERR3687834
	LR_pmoC-phage_4_147	3.679	ERR3687834
	LR_pmoC-phage_4_432	3.6325	ERR3687834
	LR_pmoC-phage_4_115	3.6079	ERR3687834
	LR_pmoC-phage_4_366	3.6079	ERR3687834
	LR_pmoC-phage_4_406	3.6079	ERR3687834
	LR_pmoC-phage_4_398	3.6018	ERR3687834
	LR_pmoC-phage_4_106	3.5881	ERR3687834
	LR_pmoC-phage_4_124	3.5693	ERR3687834
	LR_pmoC-phage_4_38	3.5233	ERR3687834
	LR_pmoC-phage_4_134	3.513	ERR3687834
	LR_pmoC-phage_4_418	3.5053	ERR3687834
	LR_pmoC-phage_4_363	3.4167	ERR3687834
	LR_pmoC-phage_4_18	3.3939	ERR3687834
	LR_pmoC-phage_4_324	3.3654	ERR3687834
	LR_pmoC-phage_4_71	3.3583	ERR3687834
	LR_pmoC-phage_4_96	3.3269	ERR3687834
	LR_pmoC-phage_4_444	3.2167	ERR3687834
	LR_pmoC-phage_4_376	3.2124	ERR3687834
	LR_pmoC-phage_4_292	3.15827	ERR3687834
	LR_pmoC-phage_4_77	3.141	ERR3687834
	LR_pmoC-phage_4_87	3.141	ERR3687834
	LR_pmoC-phage_4_377	3.141	ERR3687834
	LR_pmoC-phage_4_446	3.0438	ERR3687834
	LR_pmoC-phage_4_326	3.0339	ERR3687834
	LR_pmoC-phage_4_452	3.0339	ERR3687834
	LR_pmoC-phage_4_288	3.0111	ERR3687834
	LR_pmoC-phage_4_34	3.0055	ERR3687834
	LR_pmoC-phage_4_40	2.9447	ERR3687834
	LR_pmoC-phage_4_294	2.9339	ERR3687834
	LR_pmoC-phage_4_105	2.902	ERR3687834
	LR_pmoC-phage_4_141	2.8606	ERR3687834
	LR_pmoC-phage_4_275	2.8104	ERR3687834
	LR_pmoC-phage_4_98	2.7994	ERR3687834
	LR_pmoC-phage_4_100	2.7619	ERR3687834
	LR_pmoC-phage_4_174	2.7524	ERR3687834
	LR_pmoC-phage_4_371	2.7133	ERR3687834
	LR_pmoC-phage_4_152	2.7023	ERR3687834
	LR_pmoC-phage_4_46	2.686	ERR3687834
	LR_pmoC-phage_4_117	2.5786	ERR3687834
	LR_pmoC-phage_4_7	2.5727	ERR3687834
	LR_pmoC-phage_4_188	2.5427	ERR3687834
	LR_pmoC-phage_4_70	2.5069	ERR3687834
	LR_pmoC-phage_4_441	2.4721	ERR3687834
	LR_pmoC-phage_4_45	2.4382	ERR3687834
	LR_pmoC-phage_4_20	2.4272	ERR3687834
	LR_pmoC-phage_4_22	2.3558	ERR3687834
	LR_pmoC-phage_4_325	2.3216	ERR3687834
	LR_pmoC-phage_4_82	2.3016	ERR3687834
	LR_pmoC-phage_4_413	2.2878	ERR3687834
	LR_pmoC-phage_4_392	2.2819	ERR3687834
	LR_pmoC-phage_4_99	2.2677	ERR3687834
	LR_pmoC-phage_4_83	2.2531	ERR3687834
	LR_pmoC-phage_4_279	2.2249	ERR3687834
	LR_pmoC-phage_4_16	2.2157	ERR3687834
	LR_pmoC-phage_4_399	2.1884	ERR3687834
	LR_pmoC-phage_4_37	2.1531	ERR3687834
	LR_pmoC-phage_4_427	2.1248	ERR3687834
	LR_pmoC-phage_4_333	2.1023	ERR3687834
	LR_pmoC-phage_4_63	2.0226	ERR3687834
	LR_pmoC-phage_4_424	1.9924	ERR3687834
	LR_pmoC-phage_4_451	1.9777	ERR3687834
	LR_pmoC-phage_4_31	1.9531	ERR3687834
	LR_pmoC-phage_4_41	1.9347	ERR3687834
	LR_pmoC-phage_4_86	1.8736	ERR3687834
	LR_pmoC-phage_4_462	1.8578	ERR3687834
	LR_pmoC-phage_4_30	1.847	ERR3687834
	LR_pmoC-phage_4_91	1.8413	ERR3687834
	LR_pmoC-phage_4_278	1.8413	ERR3687834
	LR_pmoC-phage_4_429	1.8193	ERR3687834
	LR_pmoC-phage_4_455	1.7927	ERR3687834
	LR_pmoC-phage_4_354	1.7879	ERR3687834
	LR_pmoC-phage_4_267	1.7859	ERR3687834
	LR_pmoC-phage_4_459	1.7847	ERR3687834
	LR_pmoC-phage_4_257	1.7565	ERR3687834
	LR_pmoC-phage_4_380	1.7488	ERR3687834
	LR_pmoC-phage_4_47	1.6934	ERR3687834
	LR_pmoC-phage_4_97	1.6739	ERR3687834
	LR_pmoC-phage_4_262	1.6687	ERR3687834
	LR_pmoC-phage_4_78	1.6583	ERR3687834
	LR_pmoC-phage_4_11	1.6413	ERR3687834
	LR_pmoC-phage_4_319	1.638	ERR3687834
	LR_pmoC-phage_4_114	1.628	ERR3687834
	LR_pmoC-phage_4_442	1.6064	ERR3687834
	LR_pmoC-phage_4_218	1.5892	ERR3687834
	LR_pmoC-phage_4_6	1.5705	ERR3687834
	LR_pmoC-phage_4_101	1.5705	ERR3687834
	LR_pmoC-phage_4_137	1.5659	ERR3687834
	LR_pmoC-phage_4_58	1.5523	ERR3687834
	LR_pmoC-phage_4_410	1.5344	ERR3687834
	LR_pmoC-phage_4_92	1.517	ERR3687834
	LR_pmoC-phage_4_150	1.5056	ERR3687834
	LR_pmoC-phage_4_246	1.4751	ERR3687834
	LR_pmoC-phage_4_305	1.4354	ERR3687834
	LR_pmoC-phage_4_461	1.4339	ERR3687834
	LR_pmoC-phage_4_5	1.4316	ERR3687834
	LR_pmoC-phage_4_335	1.4201	ERR3687834
	LR_pmoC-phage_4_401	1.4151	ERR3687834
	LR_pmoC-phage_4_79	1.4052	ERR3687834
	LR_pmoC-phage_4_317	1.3906	ERR3687834
	LR_pmoC-phage_4_222	1.3349	ERR3687834
	LR_pmoC-phage_4_416	1.3185	ERR3687834
	LR_pmoC-phage_4_15	1.3152	ERR3687834
	LR_pmoC-phage_4_383	1.2973	ERR3687834
	LR_pmoC-phage_4_394	1.2775	ERR3687834
	LR_pmoC-phage_4_130	1.2191	ERR3687834
	LR_pmoC-phage_4_9	1.2136	ERR3687834
	LR_pmoC-phage_4_56	1.2026	ERR3687834
	LR_pmoC-phage_4_206	1.2026	ERR3687834
	LR_pmoC-phage_4_385	1.1973	ERR3687834
	LR_pmoC-phage_4_102	1.1919	ERR3687834
	LR_pmoC-phage_4_299	1.171	ERR3687834
	LR_pmoC-phage_4_181	1.1608	ERR3687834
	LR_pmoC-phage_4_3	1.1558	ERR3687834
	LR_pmoC-phage_4_32	1.141	ERR3687834
	LR_pmoC-phage_4_463	1.1078	ERR3687834
	LR_pmoC-phage_4_290	1.1033	ERR3687834
	LR_pmoC-phage_4_378	1.0987	ERR3687834
	LR_pmoC-phage_4_73	1.0875	ERR3687834
	LR_pmoC-phage_4_159	1.0595	ERR3687834
	LR_pmoC-phage_4_43	1.0484	ERR3687834
	LR_pmoC-phage_4_89	1.0152	ERR3687834
	LR_pmoC-phage_4_19	1.0113	ERR3687834
	LR_pmoC-phage_4_453	0.9535	ERR3687834
	LR_pmoC-phage_4_85	0.9468	ERR3687834
	LR_pmoC-phage_4_81	0.9335	ERR3687834
	LR_pmoC-phage_4_145	0.9335	ERR3687834
	LR_pmoC-phage_4_84	0.917	ERR3687834
	LR_pmoC-phage_4_59	0.9159	ERR3687834
	LR_pmoC-phage_4_64	0.9143	ERR3687834
	LR_pmoC-phage_4_431	0.9143	ERR3687834
	LR_pmoC-phage_4_54	0.9112	ERR3687834
	LR_pmoC-phage_4_238	0.9112	ERR3687834
	LR_pmoC-phage_4_80	0.8449	ERR3687834
	LR_pmoC-phage_4_395	0.8449	ERR3687834
	LR_pmoC-phage_4_57	0.8396	ERR3687834
	LR_pmoC-phage_4_440	0.8274	ERR3687834
	LR_pmoC-phage_4_445	0.8115	ERR3687834
	LR_pmoC-phage_4_329	0.8091	ERR3687834
	LR_pmoC-phage_4_140	0.8066	ERR3687834
	LR_pmoC-phage_4_428	0.8063	ERR3687834
	LR_pmoC-phage_4_60	0.8042	ERR3687834
	LR_pmoC-phage_4_339	0.8018	ERR3687834
	LR_pmoC-phage_4_323	0.7784	ERR3687834
	LR_pmoC-phage_4_384	0.7761	ERR3687834
	LR_pmoC-phage_4_387	0.7482	ERR3687834
	LR_pmoC-phage_4_321	0.7479	ERR3687834
	LR_pmoC-phage_4_44	0.712	ERR3687834
	LR_pmoC-phage_4_456	0.7101	ERR3687834
	LR_pmoC-phage_4_458	0.6794	ERR3687834
	LR_pmoC-phage_4_422	0.6342	ERR3687834
	LR_pmoC-phage_4_33	0.5986	ERR3687834
	LR_pmoC-phage_4_402	0.5986	ERR3687834
	LR_pmoC-phage_4_423	0.5973	ERR3687834
	LR_pmoC-phage_4_426	0.5817	ERR3687834
	LR_pmoC-phage_4_10	0.5681	ERR3687834
	LR_pmoC-phage_4_318	0.5522	ERR3687834
	LR_pmoC-phage_4_425	0.534	ERR3687834
	LR_pmoC-phage_4_66	0.5095	ERR3687834
	LR_pmoC-phage_4_69	0.4611	ERR3687834
	LR_pmoC-phage_4_49	0.4133	ERR3687834
	LR_pmoC-phage_4_340	0.3667	ERR3687834
	LR_pmoC-phage_4_29	0.3632	ERR3687834
	LR_pmoC-phage_4_52	0.2662	ERR3687834
	LR_pmoC-phage_4_1	0	ERR3687834
	LR_pmoC-phage_4_2	0	ERR3687834
	LR_pmoC-phage_4_4	0	ERR3687834
	LR_pmoC-phage_4_14	0	ERR3687834
	LR_pmoC-phage_4_17	0	ERR3687834
	LR_pmoC-phage_4_24	0	ERR3687834
	LR_pmoC-phage_4_26	0	ERR3687834
	LR_pmoC-phage_4_27	0	ERR3687834
	LR_pmoC-phage_4_35	0	ERR3687834
	LR_pmoC-phage_4_36	0	ERR3687834
	LR_pmoC-phage_4_39	0	ERR3687834
	LR_pmoC-phage_4_51	0	ERR3687834
	LR_pmoC-phage_4_53	0	ERR3687834
	LR_pmoC-phage_4_55	0	ERR3687834
	LR_pmoC-phage_4_68	0	ERR3687834
	LR_pmoC-phage_4_75	0	ERR3687834
	LR_pmoC-phage_4_76	0	ERR3687834
	LR_pmoC-phage_4_90	0	ERR3687834
	LR_pmoC-phage_4_94	0	ERR3687834
	LR_pmoC-phage_4_103	0	ERR3687834
	LR_pmoC-phage_4_104	0	ERR3687834
	LR_pmoC-phage_4_107	0	ERR3687834
	LR_pmoC-phage_4_108	0	ERR3687834
	LR_pmoC-phage_4_109	0	ERR3687834
	LR_pmoC-phage_4_110	0	ERR3687834
	LR_pmoC-phage_4_111	0	ERR3687834
	LR_pmoC-phage_4_112	0	ERR3687834
	LR_pmoC-phage_4_113	0	ERR3687834
	LR_pmoC-phage_4_118	0	ERR3687834
	LR_pmoC-phage_4_125	0	ERR3687834
	LR_pmoC-phage_4_126	0	ERR3687834
	LR_pmoC-phage_4_127	0	ERR3687834
	LR_pmoC-phage_4_128	0	ERR3687834
	LR_pmoC-phage_4_132	0	ERR3687834
	LR_pmoC-phage_4_133	0	ERR3687834
	LR_pmoC-phage_4_139	0	ERR3687834
	LR_pmoC-phage_4_142	0	ERR3687834
	LR_pmoC-phage_4_143	0	ERR3687834
	LR_pmoC-phage_4_144	0	ERR3687834
	LR_pmoC-phage_4_146	0	ERR3687834
	LR_pmoC-phage_4_148	0	ERR3687834
	LR_pmoC-phage_4_149	0	ERR3687834
	LR_pmoC-phage_4_151	0	ERR3687834
	LR_pmoC-phage_4_153	0	ERR3687834
	LR_pmoC-phage_4_154	0	ERR3687834
	LR_pmoC-phage_4_155	0	ERR3687834
	LR_pmoC-phage_4_156	0	ERR3687834
	LR_pmoC-phage_4_157	0	ERR3687834
	LR_pmoC-phage_4_158	0	ERR3687834
	LR_pmoC-phage_4_160	0	ERR3687834
	LR_pmoC-phage_4_161	0	ERR3687834
	LR_pmoC-phage_4_162	0	ERR3687834
	LR_pmoC-phage_4_163	0	ERR3687834
	LR_pmoC-phage_4_164	0	ERR3687834
	LR_pmoC-phage_4_165	0	ERR3687834
	LR_pmoC-phage_4_166	0	ERR3687834
	LR_pmoC-phage_4_167	0	ERR3687834
	LR_pmoC-phage_4_168	0	ERR3687834
	LR_pmoC-phage_4_169	0	ERR3687834
	LR_pmoC-phage_4_170	0	ERR3687834
	LR_pmoC-phage_4_171	0	ERR3687834
	LR_pmoC-phage_4_172	0	ERR3687834
	LR_pmoC-phage_4_173	0	ERR3687834
	LR_pmoC-phage_4_175	0	ERR3687834
	LR_pmoC-phage_4_176	0	ERR3687834
	LR_pmoC-phage_4_177	0	ERR3687834
	LR_pmoC-phage_4_178	0	ERR3687834
	LR_pmoC-phage_4_179	0	ERR3687834
	LR_pmoC-phage_4_180	0	ERR3687834
	LR_pmoC-phage_4_182	0	ERR3687834
	LR_pmoC-phage_4_183	0	ERR3687834
	LR_pmoC-phage_4_184	0	ERR3687834
	LR_pmoC-phage_4_185	0	ERR3687834
	LR_pmoC-phage_4_186	0	ERR3687834
	LR_pmoC-phage_4_187	0	ERR3687834
	LR_pmoC-phage_4_189	0	ERR3687834
	LR_pmoC-phage_4_190	0	ERR3687834
	LR_pmoC-phage_4_191	0	ERR3687834
	LR_pmoC-phage_4_192	0	ERR3687834
	LR_pmoC-phage_4_193	0	ERR3687834
	LR_pmoC-phage_4_194	0	ERR3687834
	LR_pmoC-phage_4_195	0	ERR3687834
	LR_pmoC-phage_4_196	0	ERR3687834
	LR_pmoC-phage_4_197	0	ERR3687834
	LR_pmoC-phage_4_198	0	ERR3687834
	LR_pmoC-phage_4_199	0	ERR3687834
	LR_pmoC-phage_4_200	0	ERR3687834
	LR_pmoC-phage_4_201	0	ERR3687834
	LR_pmoC-phage_4_202	0	ERR3687834
	LR_pmoC-phage_4_203	0	ERR3687834
	LR_pmoC-phage_4_204	0	ERR3687834
	LR_pmoC-phage_4_205	0	ERR3687834
	LR_pmoC-phage_4_207	0	ERR3687834
	LR_pmoC-phage_4_208	0	ERR3687834
	LR_pmoC-phage_4_209	0	ERR3687834
	LR_pmoC-phage_4_210	0	ERR3687834
	LR_pmoC-phage_4_211	0	ERR3687834
	LR_pmoC-phage_4_212	0	ERR3687834
	LR_pmoC-phage_4_213	0	ERR3687834
	LR_pmoC-phage_4_214	0	ERR3687834
	LR_pmoC-phage_4_215	0	ERR3687834
	LR_pmoC-phage_4_216	0	ERR3687834
	LR_pmoC-phage_4_217	0	ERR3687834
	LR_pmoC-phage_4_219	0	ERR3687834
	LR_pmoC-phage_4_220	0	ERR3687834
	LR_pmoC-phage_4_221	0	ERR3687834
	LR_pmoC-phage_4_223	0	ERR3687834
	LR_pmoC-phage_4_224	0	ERR3687834
	LR_pmoC-phage_4_225	0	ERR3687834
	LR_pmoC-phage_4_226	0	ERR3687834
	LR_pmoC-phage_4_227	0	ERR3687834
	LR_pmoC-phage_4_228	0	ERR3687834
	LR_pmoC-phage_4_229	0	ERR3687834
	LR_pmoC-phage_4_230	0	ERR3687834
	LR_pmoC-phage_4_231	0	ERR3687834
	LR_pmoC-phage_4_232	0	ERR3687834
	LR_pmoC-phage_4_233	0	ERR3687834
	LR_pmoC-phage_4_234	0	ERR3687834
	LR_pmoC-phage_4_235	0	ERR3687834
	LR_pmoC-phage_4_236	0	ERR3687834
	LR_pmoC-phage_4_237	0	ERR3687834
	LR_pmoC-phage_4_239	0	ERR3687834
	LR_pmoC-phage_4_240	0	ERR3687834
	LR_pmoC-phage_4_241	0	ERR3687834
	LR_pmoC-phage_4_242	0	ERR3687834
	LR_pmoC-phage_4_243	0	ERR3687834
	LR_pmoC-phage_4_244	0	ERR3687834
	LR_pmoC-phage_4_245	0	ERR3687834
	LR_pmoC-phage_4_247	0	ERR3687834
	LR_pmoC-phage_4_248	0	ERR3687834
	LR_pmoC-phage_4_249	0	ERR3687834
	LR_pmoC-phage_4_250	0	ERR3687834
	LR_pmoC-phage_4_251	0	ERR3687834
	LR_pmoC-phage_4_252	0	ERR3687834
	LR_pmoC-phage_4_253	0	ERR3687834
	LR_pmoC-phage_4_254	0	ERR3687834
	LR_pmoC-phage_4_255	0	ERR3687834
	LR_pmoC-phage_4_256	0	ERR3687834
	LR_pmoC-phage_4_258	0	ERR3687834
	LR_pmoC-phage_4_259	0	ERR3687834
	LR_pmoC-phage_4_260	0	ERR3687834
	LR_pmoC-phage_4_261	0	ERR3687834
	LR_pmoC-phage_4_263	0	ERR3687834
	LR_pmoC-phage_4_264	0	ERR3687834
	LR_pmoC-phage_4_265	0	ERR3687834
	LR_pmoC-phage_4_266	0	ERR3687834
	LR_pmoC-phage_4_268	0	ERR3687834
	LR_pmoC-phage_4_269	0	ERR3687834
	LR_pmoC-phage_4_270	0	ERR3687834
	LR_pmoC-phage_4_271	0	ERR3687834
	LR_pmoC-phage_4_272	0	ERR3687834
	LR_pmoC-phage_4_273	0	ERR3687834
	LR_pmoC-phage_4_274	0	ERR3687834
	LR_pmoC-phage_4_276	0	ERR3687834
	LR_pmoC-phage_4_277	0	ERR3687834
	LR_pmoC-phage_4_280	0	ERR3687834
	LR_pmoC-phage_4_281	0	ERR3687834
	LR_pmoC-phage_4_282	0	ERR3687834
	LR_pmoC-phage_4_283	0	ERR3687834
	LR_pmoC-phage_4_284	0	ERR3687834
	LR_pmoC-phage_4_285	0	ERR3687834
	LR_pmoC-phage_4_286	0	ERR3687834
	LR_pmoC-phage_4_287	0	ERR3687834
	LR_pmoC-phage_4_293	0	ERR3687834
	LR_pmoC-phage_4_296	0	ERR3687834
	LR_pmoC-phage_4_297	0	ERR3687834
	LR_pmoC-phage_4_298	0	ERR3687834
	LR_pmoC-phage_4_300	0	ERR3687834
	LR_pmoC-phage_4_301	0	ERR3687834
	LR_pmoC-phage_4_302	0	ERR3687834
	LR_pmoC-phage_4_303	0	ERR3687834
	LR_pmoC-phage_4_304	0	ERR3687834
	LR_pmoC-phage_4_306	0	ERR3687834
	LR_pmoC-phage_4_307	0	ERR3687834
	LR_pmoC-phage_4_308	0	ERR3687834
	LR_pmoC-phage_4_309	0	ERR3687834
	LR_pmoC-phage_4_310	0	ERR3687834
	LR_pmoC-phage_4_311	0	ERR3687834
	LR_pmoC-phage_4_312	0	ERR3687834
	LR_pmoC-phage_4_315	0	ERR3687834
	LR_pmoC-phage_4_316	0	ERR3687834
	LR_pmoC-phage_4_320	0	ERR3687834
	LR_pmoC-phage_4_322	0	ERR3687834
	LR_pmoC-phage_4_327	0	ERR3687834
	LR_pmoC-phage_4_328	0	ERR3687834
	LR_pmoC-phage_4_330	0	ERR3687834
	LR_pmoC-phage_4_331	0	ERR3687834
	LR_pmoC-phage_4_332	0	ERR3687834
	LR_pmoC-phage_4_334	0	ERR3687834
	LR_pmoC-phage_4_337	0	ERR3687834
	LR_pmoC-phage_4_338	0	ERR3687834
	LR_pmoC-phage_4_341	0	ERR3687834
	LR_pmoC-phage_4_342	0	ERR3687834
	LR_pmoC-phage_4_343	0	ERR3687834
	LR_pmoC-phage_4_344	0	ERR3687834
	LR_pmoC-phage_4_345	0	ERR3687834
	LR_pmoC-phage_4_346	0	ERR3687834
	LR_pmoC-phage_4_347	0	ERR3687834
	LR_pmoC-phage_4_348	0	ERR3687834
	LR_pmoC-phage_4_349	0	ERR3687834
	LR_pmoC-phage_4_350	0	ERR3687834
	LR_pmoC-phage_4_351	0	ERR3687834
	LR_pmoC-phage_4_352	0	ERR3687834
	LR_pmoC-phage_4_353	0	ERR3687834
	LR_pmoC-phage_4_355	0	ERR3687834
	LR_pmoC-phage_4_356	0	ERR3687834
	LR_pmoC-phage_4_357	0	ERR3687834
	LR_pmoC-phage_4_358	0	ERR3687834
	LR_pmoC-phage_4_359	0	ERR3687834
	LR_pmoC-phage_4_360	0	ERR3687834
	LR_pmoC-phage_4_361	0	ERR3687834
	LR_pmoC-phage_4_362	0	ERR3687834
	LR_pmoC-phage_4_367	0	ERR3687834
	LR_pmoC-phage_4_368	0	ERR3687834
	LR_pmoC-phage_4_369	0	ERR3687834
	LR_pmoC-phage_4_372	0	ERR3687834
	LR_pmoC-phage_4_373	0	ERR3687834
	LR_pmoC-phage_4_374	0	ERR3687834
	LR_pmoC-phage_4_375	0	ERR3687834
	LR_pmoC-phage_4_379	0	ERR3687834
	LR_pmoC-phage_4_381	0	ERR3687834
	LR_pmoC-phage_4_382	0	ERR3687834
	LR_pmoC-phage_4_393	0	ERR3687834
	LR_pmoC-phage_4_396	0	ERR3687834
	LR_pmoC-phage_4_397	0	ERR3687834
	LR_pmoC-phage_4_400	0	ERR3687834
	LR_pmoC-phage_4_403	0	ERR3687834
	LR_pmoC-phage_4_405	0	ERR3687834
	LR_pmoC-phage_4_407	0	ERR3687834
	LR_pmoC-phage_4_411	0	ERR3687834
	LR_pmoC-phage_4_412	0	ERR3687834
	LR_pmoC-phage_4_415	0	ERR3687834
	LR_pmoC-phage_4_417	0	ERR3687834
	LR_pmoC-phage_4_420	0	ERR3687834
	LR_pmoC-phage_4_433	0	ERR3687834
	LR_pmoC-phage_4_439	0	ERR3687834
	LR_pmoC-phage_4_443	0	ERR3687834
	LR_pmoC-phage_4_447	0	ERR3687834
	LR_pmoC-phage_4_448	0	ERR3687834
	LR_pmoC-phage_4_449	0	ERR3687834
	LR_pmoC-phage_4_450	0	ERR3687834
	LR_pmoC-phage_4_454	0	ERR3687834
	LR_pmoC-phage_4_457	0	ERR3687834
	LR_pmoC-phage_4_467	0	ERR3687834
	LR_pmoC-phage_4_468	0	ERR3687834
	LR_pmoC-phage_4_110	13.1385	ERR3687835
	LR_pmoC-phage_4_460	12.5671	ERR3687835
	LR_pmoC-phage_4_74	12.5213	ERR3687835
	LR_pmoC-phage_4_135	11.9594	ERR3687835
	LR_pmoC-phage_4_364	11.8833	ERR3687835
	LR_pmoC-phage_4_88	11.634	ERR3687835
	LR_pmoC-phage_4_293	11.3484	ERR3687835
	LR_pmoC-phage_4_22	10.9745	ERR3687835
	LR_pmoC-phage_4_386	10.5405	ERR3687835
	LR_pmoC-phage_4_359	10.4519	ERR3687835
	LR_pmoC-phage_4_340	10.2509	ERR3687835
	LR_pmoC-phage_4_399	10.1949	ERR3687835
	LR_pmoC-phage_4_196	9.717	ERR3687835
	LR_pmoC-phage_4_108	9.6169	ERR3687835
	LR_pmoC-phage_4_161	9.1454	ERR3687835
	LR_pmoC-phage_4_178	9.1454	ERR3687835
	LR_pmoC-phage_4_285	9.1454	ERR3687835
	LR_pmoC-phage_4_186	9.0129	ERR3687835
	LR_pmoC-phage_4_465	8.759	ERR3687835
	LR_pmoC-phage_4_116	8.1828	ERR3687835
	LR_pmoC-phage_4_299	8.1828	ERR3687835
	LR_pmoC-phage_4_314	8.1828	ERR3687835
	LR_pmoC-phage_4_328	8.0975	ERR3687835
	LR_pmoC-phage_4_26	8.0615	ERR3687835
	LR_pmoC-phage_4_243	7.584	ERR3687835
	LR_pmoC-phage_4_329	7.5381	ERR3687835
	LR_pmoC-phage_4_333	7.3452	ERR3687835
	LR_pmoC-phage_4_87	7.3164	ERR3687835
	LR_pmoC-phage_4_101	7.3164	ERR3687835
	LR_pmoC-phage_4_377	7.3164	ERR3687835
	LR_pmoC-phage_4_304	7.1482	ERR3687835
	LR_pmoC-phage_4_93	7.1073	ERR3687835
	LR_pmoC-phage_4_53	6.9875	ERR3687835
	LR_pmoC-phage_4_23	6.9763	ERR3687835
	LR_pmoC-phage_4_162	6.834	ERR3687835
	LR_pmoC-phage_4_335	6.6159	ERR3687835
	LR_pmoC-phage_4_109	6.4112	ERR3687835
	LR_pmoC-phage_4_115	6.3029	ERR3687835
	LR_pmoC-phage_4_61	5.7054	ERR3687835
	LR_pmoC-phage_4_39	5.5035	ERR3687835
	LR_pmoC-phage_4_181	5.4077	ERR3687835
	LR_pmoC-phage_4_276	5.226	ERR3687835
	LR_pmoC-phage_4_127	5.1824	ERR3687835
	LR_pmoC-phage_4_390	5.056	ERR3687835
	LR_pmoC-phage_4_337	4.9161	ERR3687835
	LR_pmoC-phage_4_381	4.884	ERR3687835
	LR_pmoC-phage_4_312	4.7838	ERR3687835
	LR_pmoC-phage_4_28	4.7473	ERR3687835
	LR_pmoC-phage_4_103	4.6876	ERR3687835
	LR_pmoC-phage_4_342	4.6759	ERR3687835
	LR_pmoC-phage_4_7	4.6608	ERR3687835
	LR_pmoC-phage_4_355	4.641	ERR3687835
	LR_pmoC-phage_4_388	4.641	ERR3687835
	LR_pmoC-phage_4_363	4.5476	ERR3687835
	LR_pmoC-phage_4_86	4.546	ERR3687835
	LR_pmoC-phage_4_129	4.5065	ERR3687835
	LR_pmoC-phage_4_255	4.3795	ERR3687835
	LR_pmoC-phage_4_373	4.3795	ERR3687835
	LR_pmoC-phage_4_229	4.2595	ERR3687835
	LR_pmoC-phage_4_429	4.2378	ERR3687835
	LR_pmoC-phage_4_354	4.1644	ERR3687835
	LR_pmoC-phage_4_13	4.1459	ERR3687835
	LR_pmoC-phage_4_62	4.1459	ERR3687835
	LR_pmoC-phage_4_169	4.1459	ERR3687835
	LR_pmoC-phage_4_8	4.0287	ERR3687835
	LR_pmoC-phage_4_71	3.9113	ERR3687835
	LR_pmoC-phage_4_99	3.8736	ERR3687835
[truncated: 1,277 more rows]

## Sheet: Fig.5c
ID	Genes	NormalizedExpression	Sample	Annotation
	LR_pmoC-phage_5_112	79.2727	ERR3687834	112_Major_capsid
112	LR_pmoC-phage_5_112	76.2636	ERR3687831	112_Major_capsid
	LR_pmoC-phage_5_112	75.0085	ERR3687832	112_Major_capsid
275	LR_pmoC-phage_5_275	69.6136	ERR3687831	275_Ferritin-like_superfamily
	LR_pmoC-phage_5_112	68.7758	ERR3687833	112_Major_capsid
	LR_pmoC-phage_5_275	67.9047	ERR3687833	275_Ferritin-like_superfamily
	LR_pmoC-phage_5_275	66.9717	ERR3687834	275_Ferritin-like_superfamily
	LR_pmoC-phage_5_275	58.7325	ERR3687832	275_Ferritin-like_superfamily
	LR_pmoC-phage_5_113	48.4906	ERR3687833	113_Hyp
113	LR_pmoC-phage_5_113	45.3544	ERR3687831	113_Hyp
	LR_pmoC-phage_5_113	45.2358	ERR3687834	113_Hyp
	LR_pmoC-phage_5_113	41.932	ERR3687832	113_Hyp
	LR_pmoC-phage_5_26	36.5847	ERR3687834	026_Hyp
26	LR_pmoC-phage_5_26	29.3696	ERR3687831	026_Hyp
	LR_pmoC-phage_5_170	29.1939	ERR3687832	170_Hyp
	LR_pmoC-phage_5_26	25.6543	ERR3687832	026_Hyp
	LR_pmoC-phage_5_115	24.71	ERR3687833	115_Hyp
	LR_pmoC-phage_5_115	24.4648	ERR3687832	115_Hyp
	LR_pmoC-phage_5_170	22.9166	ERR3687834	170_Hyp
	LR_pmoC-phage_5_26	21.5056	ERR3687833	026_Hyp
	LR_pmoC-phage_5_405	19.6866	ERR3687832	405_PmoC
	LR_pmoC-phage_5_170	19.6611	ERR3687833	170_Hyp
115	LR_pmoC-phage_5_115	19.5372	ERR3687831	115_Hyp
99	LR_pmoC-phage_5_99	19.4798	ERR3687831	099_tail_fibre_protein
	LR_pmoC-phage_5_114	18.6933	ERR3687833	114_Prohead_core_protein
	LR_pmoC-phage_5_99	18.2849	ERR3687832	099_tail_fibre_protein
	LR_pmoC-phage_5_99	18.2756	ERR3687834	099_tail_fibre_protein
	LR_pmoC-phage_5_99	18.1433	ERR3687833	099_tail_fibre_protein
170	LR_pmoC-phage_5_170	18.0506	ERR3687831	170_Hyp
405	LR_pmoC-phage_5_405	17.6909	ERR3687831	405_PmoC
	LR_pmoC-phage_5_89	17.4658	ERR3687832	089_tail_sheath
	LR_pmoC-phage_5_405	16.9808	ERR3687834	405_PmoC
	LR_pmoC-phage_5_115	16.7536	ERR3687834	115_Hyp
114	LR_pmoC-phage_5_114	15.769	ERR3687831	114_Prohead_core_protein
	LR_pmoC-phage_5_320	15.7554	ERR3687834	Others
	LR_pmoC-phage_5_75	15.5903	ERR3687832	Others
	LR_pmoC-phage_5_105	15.1421	ERR3687834	Others
	LR_pmoC-phage_5_105	15.0739	ERR3687832	Others
	LR_pmoC-phage_5_320	13.8365	ERR3687833	Others
	LR_pmoC-phage_5_405	13.797	ERR3687833	405_PmoC
	LR_pmoC-phage_5_319	13.7598	ERR3687834	Others
	LR_pmoC-phage_5_320	13.308	ERR3687832	Others
	LR_pmoC-phage_5_114	13.0927	ERR3687834	114_Prohead_core_protein
	LR_pmoC-phage_5_10	13.0392	ERR3687832	Others
89	LR_pmoC-phage_5_89	13.0294	ERR3687831	089_tail_sheath
	LR_pmoC-phage_5_105	12.906	ERR3687833	Others
	LR_pmoC-phage_5_89	12.5737	ERR3687833	089_tail_sheath
105	LR_pmoC-phage_5_105	12.5429	ERR3687831	Others
	LR_pmoC-phage_5_171	12.4722	ERR3687832	Others
	LR_pmoC-phage_5_89	12.3753	ERR3687834	089_tail_sheath
	LR_pmoC-phage_5_83	12.3148	ERR3687832	Others
75	LR_pmoC-phage_5_75	12.2203	ERR3687831	Others
	LR_pmoC-phage_5_98	12.0798	ERR3687834	Others
	LR_pmoC-phage_5_74	11.8765	ERR3687834	Others
	LR_pmoC-phage_5_88	11.8376	ERR3687834	Others
	LR_pmoC-phage_5_114	11.394	ERR3687832	114_Prohead_core_protein
	LR_pmoC-phage_5_75	11.0744	ERR3687834	Others
	LR_pmoC-phage_5_74	10.9363	ERR3687833	Others
88	LR_pmoC-phage_5_88	10.9289	ERR3687831	Others
320	LR_pmoC-phage_5_320	10.9001	ERR3687831	Others
	LR_pmoC-phage_5_10	10.7798	ERR3687833	Others
319	LR_pmoC-phage_5_319	10.7094	ERR3687831	Others
	LR_pmoC-phage_5_141	10.3839	ERR3687834	Others
10	LR_pmoC-phage_5_10	10.3328	ERR3687831	Others
	LR_pmoC-phage_5_436	10.0424	ERR3687834	Others
	LR_pmoC-phage_5_319	9.8869	ERR3687833	Others
141	LR_pmoC-phage_5_141	9.8504	ERR3687831	Others
98	LR_pmoC-phage_5_98	9.8496	ERR3687831	Others
	LR_pmoC-phage_5_412	9.7115	ERR3687832	Others
74	LR_pmoC-phage_5_74	9.6762	ERR3687831	Others
	LR_pmoC-phage_5_142	9.4127	ERR3687832	Others
	LR_pmoC-phage_5_80	9.4031	ERR3687834	Others
	LR_pmoC-phage_5_141	9.2807	ERR3687833	Others
	LR_pmoC-phage_5_141	9.0805	ERR3687832	Others
	LR_pmoC-phage_5_171	8.7814	ERR3687833	Others
	LR_pmoC-phage_5_76	8.7814	ERR3687833	Others
	LR_pmoC-phage_5_363	8.6059	ERR3687832	Others
	LR_pmoC-phage_5_75	8.3282	ERR3687833	Others
	LR_pmoC-phage_5_88	8.0814	ERR3687833	Others
142	LR_pmoC-phage_5_142	7.9849	ERR3687831	Others
76	LR_pmoC-phage_5_76	7.5419	ERR3687831	Others
171	LR_pmoC-phage_5_171	7.4701	ERR3687831	Others
82	LR_pmoC-phage_5_82	7.3288	ERR3687831	Others
332	LR_pmoC-phage_5_332	5.3411	ERR3687831	Others
7	LR_pmoC-phage_5_7	5.3405	ERR3687831	Others
140	LR_pmoC-phage_5_140	5.2694	ERR3687831	Others
8	LR_pmoC-phage_5_8	5.2026	ERR3687831	Others
117	LR_pmoC-phage_5_117	5.1384	ERR3687831	Others
51	LR_pmoC-phage_5_51	5.1226	ERR3687831	Others
83	LR_pmoC-phage_5_83	4.8949	ERR3687831	Others
436	LR_pmoC-phage_5_436	4.8318	ERR3687831	Others
403	LR_pmoC-phage_5_403	4.7651	ERR3687831	Others
394	LR_pmoC-phage_5_394	4.7644	ERR3687831	Others
298	LR_pmoC-phage_5_298	4.7384	ERR3687831	Others
21	LR_pmoC-phage_5_21	4.6512	ERR3687831	Others
80	LR_pmoC-phage_5_80	4.4772	ERR3687831	Others
412	LR_pmoC-phage_5_412	4.1301	ERR3687831	Others
78	LR_pmoC-phage_5_78	4.0797	ERR3687831	Others
265	LR_pmoC-phage_5_265	4.0172	ERR3687831	Others
52	LR_pmoC-phage_5_52	3.8855	ERR3687831	Others
16	LR_pmoC-phage_5_16	3.874	ERR3687831	Others
457	LR_pmoC-phage_5_457	3.847	ERR3687831	Others
104	LR_pmoC-phage_5_104	3.818	ERR3687831	Others
314	LR_pmoC-phage_5_314	3.8038	ERR3687831	Others
435	LR_pmoC-phage_5_435	3.7761	ERR3687831	Others
302	LR_pmoC-phage_5_302	3.7506	ERR3687831	Others
103	LR_pmoC-phage_5_103	3.5072	ERR3687831	Others
58	LR_pmoC-phage_5_58	3.4529	ERR3687831	Others
102	LR_pmoC-phage_5_102	3.4369	ERR3687831	Others
59	LR_pmoC-phage_5_59	3.3908	ERR3687831	Others
139	LR_pmoC-phage_5_139	3.3689	ERR3687831	Others
401	LR_pmoC-phage_5_401	3.3514	ERR3687831	Others
53	LR_pmoC-phage_5_53	3.2962	ERR3687831	Others
456	LR_pmoC-phage_5_456	3.2831	ERR3687831	Others
121	LR_pmoC-phage_5_121	3.2785	ERR3687831	Others
396	LR_pmoC-phage_5_396	3.2516	ERR3687831	Others
300	LR_pmoC-phage_5_300	3.2064	ERR3687831	Others
455	LR_pmoC-phage_5_455	3.204	ERR3687831	Others
252	LR_pmoC-phage_5_252	3.1328	ERR3687831	Others
352	LR_pmoC-phage_5_352	3.0628	ERR3687831	Others
219	LR_pmoC-phage_5_219	3.0333	ERR3687831	Others
119	LR_pmoC-phage_5_119	3.0101	ERR3687831	Others
57	LR_pmoC-phage_5_57	2.9607	ERR3687831	Others
12	LR_pmoC-phage_5_12	2.953	ERR3687831	Others
77	LR_pmoC-phage_5_77	2.92	ERR3687831	Others
73	LR_pmoC-phage_5_73	2.9125	ERR3687831	Others
9	LR_pmoC-phage_5_9	2.871	ERR3687831	Others
100	LR_pmoC-phage_5_100	2.8542	ERR3687831	Others
130	LR_pmoC-phage_5_130	2.7186	ERR3687831	Others
304	LR_pmoC-phage_5_304	2.6553	ERR3687831	Others
225	LR_pmoC-phage_5_225	2.6518	ERR3687831	Others
17	LR_pmoC-phage_5_17	2.6515	ERR3687831	Others
269	LR_pmoC-phage_5_269	2.6386	ERR3687831	Others
353	LR_pmoC-phage_5_353	2.6301	ERR3687831	Others
136	LR_pmoC-phage_5_136	2.627	ERR3687831	Others
387	LR_pmoC-phage_5_387	2.5283	ERR3687831	Others
101	LR_pmoC-phage_5_101	2.506	ERR3687831	Others
50	LR_pmoC-phage_5_50	2.5048	ERR3687831	Others
458	LR_pmoC-phage_5_458	2.4878	ERR3687831	Others
11	LR_pmoC-phage_5_11	2.4426	ERR3687831	Others
277	LR_pmoC-phage_5_277	2.4306	ERR3687831	Others
86	LR_pmoC-phage_5_86	2.3833	ERR3687831	Others
55	LR_pmoC-phage_5_55	2.3453	ERR3687831	Others
20	LR_pmoC-phage_5_20	2.3448	ERR3687831	Others
56	LR_pmoC-phage_5_56	2.3297	ERR3687831	Others
344	LR_pmoC-phage_5_344	2.3016	ERR3687831	Others
24	LR_pmoC-phage_5_24	2.277	ERR3687831	Others
351	LR_pmoC-phage_5_351	2.2377	ERR3687831	Others
400	LR_pmoC-phage_5_400	2.2343	ERR3687831	Others
19	LR_pmoC-phage_5_19	2.2111	ERR3687831	Others
69	LR_pmoC-phage_5_69	2.2027	ERR3687831	Others
213	LR_pmoC-phage_5_213	2.1848	ERR3687831	Others
270	LR_pmoC-phage_5_270	2.179	ERR3687831	Others
264	LR_pmoC-phage_5_264	2.1462	ERR3687831	Others
299	LR_pmoC-phage_5_299	2.1421	ERR3687831	Others
33	LR_pmoC-phage_5_33	2.136	ERR3687831	Others
72	LR_pmoC-phage_5_72	2.0756	ERR3687831	Others
137	LR_pmoC-phage_5_137	2.064	ERR3687831	Others
356	LR_pmoC-phage_5_356	2.0635	ERR3687831	Others
132	LR_pmoC-phage_5_132	2.0485	ERR3687831	Others
168	LR_pmoC-phage_5_168	2.0213	ERR3687831	Others
335	LR_pmoC-phage_5_335	2.0025	ERR3687831	Others
370	LR_pmoC-phage_5_370	2.0013	ERR3687831	Others
253	LR_pmoC-phage_5_253	1.9993	ERR3687831	Others
294	LR_pmoC-phage_5_294	1.9896	ERR3687831	Others
371	LR_pmoC-phage_5_371	1.9101	ERR3687831	Others
350	LR_pmoC-phage_5_350	1.9073	ERR3687831	Others
267	LR_pmoC-phage_5_267	1.9044	ERR3687831	Others
169	LR_pmoC-phage_5_169	1.8989	ERR3687831	Others
211	LR_pmoC-phage_5_211	1.8919	ERR3687831	Others
268	LR_pmoC-phage_5_268	1.8858	ERR3687831	Others
448	LR_pmoC-phage_5_448	1.8592	ERR3687831	Others
386	LR_pmoC-phage_5_386	1.8549	ERR3687831	Others
331	LR_pmoC-phage_5_331	1.8492	ERR3687831	Others
301	LR_pmoC-phage_5_301	1.8417	ERR3687831	Others
22	LR_pmoC-phage_5_22	1.8402	ERR3687831	Others
34	LR_pmoC-phage_5_34	1.8266	ERR3687831	Others
29	LR_pmoC-phage_5_29	1.8221	ERR3687831	Others
167	LR_pmoC-phage_5_167	1.7868	ERR3687831	Others
84	LR_pmoC-phage_5_84	1.7838	ERR3687831	Others
279	LR_pmoC-phage_5_279	1.7622	ERR3687831	Others
425	LR_pmoC-phage_5_425	1.7622	ERR3687831	Others
336	LR_pmoC-phage_5_336	1.7303	ERR3687831	Others
318	LR_pmoC-phage_5_318	1.7202	ERR3687831	Others
28	LR_pmoC-phage_5_28	1.7156	ERR3687831	Others
95	LR_pmoC-phage_5_95	1.7137	ERR3687831	Others
444	LR_pmoC-phage_5_444	1.7096	ERR3687831	Others
61	LR_pmoC-phage_5_61	1.7047	ERR3687831	Others
160	LR_pmoC-phage_5_160	1.6975	ERR3687831	Others
25	LR_pmoC-phage_5_25	1.6753	ERR3687831	Others
424	LR_pmoC-phage_5_424	1.6669	ERR3687831	Others
91	LR_pmoC-phage_5_91	1.652	ERR3687831	Others
110	LR_pmoC-phage_5_110	1.6142	ERR3687831	Others
92	LR_pmoC-phage_5_92	1.6128	ERR3687831	Others
81	LR_pmoC-phage_5_81	1.602	ERR3687831	Others
423	LR_pmoC-phage_5_423	1.5962	ERR3687831	Others
410	LR_pmoC-phage_5_410	1.5863	ERR3687831	Others
291	LR_pmoC-phage_5_291	1.5632	ERR3687831	Others
96	LR_pmoC-phage_5_96	1.5438	ERR3687831	Others
133	LR_pmoC-phage_5_133	1.5419	ERR3687831	Others
254	LR_pmoC-phage_5_254	1.5207	ERR3687831	Others
251	LR_pmoC-phage_5_251	1.5191	ERR3687831	Others
297	LR_pmoC-phage_5_297	1.5191	ERR3687831	Others
347	LR_pmoC-phage_5_347	1.4934	ERR3687831	Others
343	LR_pmoC-phage_5_343	1.4617	ERR3687831	Others
85	LR_pmoC-phage_5_85	1.4584	ERR3687831	Others
368	LR_pmoC-phage_5_368	1.4569	ERR3687831	Others
360	LR_pmoC-phage_5_360	1.4427	ERR3687831	Others
266	LR_pmoC-phage_5_266	1.4418	ERR3687831	Others
54	LR_pmoC-phage_5_54	1.4392	ERR3687831	Others
116	LR_pmoC-phage_5_116	1.4318	ERR3687831	Others
361	LR_pmoC-phage_5_361	1.4265	ERR3687831	Others
1	LR_pmoC-phage_5_1	1.4085	ERR3687831	Others
13	LR_pmoC-phage_5_13	1.3976	ERR3687831	Others
334	LR_pmoC-phage_5_334	1.38	ERR3687831	Others
446	LR_pmoC-phage_5_446	1.3747	ERR3687831	Others
111	LR_pmoC-phage_5_111	1.3722	ERR3687831	Others
362	LR_pmoC-phage_5_362	1.3484	ERR3687831	Others
391	LR_pmoC-phage_5_391	1.3448	ERR3687831	Others
392	LR_pmoC-phage_5_392	1.3295	ERR3687831	Others
349	LR_pmoC-phage_5_349	1.3264	ERR3687831	Others
161	LR_pmoC-phage_5_161	1.3243	ERR3687831	Others
274	LR_pmoC-phage_5_274	1.3053	ERR3687831	Others
118	LR_pmoC-phage_5_118	1.305	ERR3687831	Others
339	LR_pmoC-phage_5_339	1.297	ERR3687831	Others
131	LR_pmoC-phage_5_131	1.2957	ERR3687831	Others
281	LR_pmoC-phage_5_281	1.2753	ERR3687831	Others
87	LR_pmoC-phage_5_87	1.2692	ERR3687831	Others
421	LR_pmoC-phage_5_421	1.2673	ERR3687831	Others
273	LR_pmoC-phage_5_273	1.245	ERR3687831	Others
309	LR_pmoC-phage_5_309	1.241	ERR3687831	Others
385	LR_pmoC-phage_5_385	1.2352	ERR3687831	Others
441	LR_pmoC-phage_5_441	1.2112	ERR3687831	Others
354	LR_pmoC-phage_5_354	1.1947	ERR3687831	Others
220	LR_pmoC-phage_5_220	1.1934	ERR3687831	Others
47	LR_pmoC-phage_5_47	1.1886	ERR3687831	Others
63	LR_pmoC-phage_5_63	1.1853	ERR3687831	Others
276	LR_pmoC-phage_5_276	1.1808	ERR3687831	Others
359	LR_pmoC-phage_5_359	1.1637	ERR3687831	Others
303	LR_pmoC-phage_5_303	1.1555	ERR3687831	Others
278	LR_pmoC-phage_5_278	1.1506	ERR3687831	Others
23	LR_pmoC-phage_5_23	1.1492	ERR3687831	Others
224	LR_pmoC-phage_5_224	1.1492	ERR3687831	Others
209	LR_pmoC-phage_5_209	1.1422	ERR3687831	Others
70	LR_pmoC-phage_5_70	1.1296	ERR3687831	Others
162	LR_pmoC-phage_5_162	1.1248	ERR3687831	Others
218	LR_pmoC-phage_5_218	1.0988	ERR3687831	Others
411	LR_pmoC-phage_5_411	1.0716	ERR3687831	Others
345	LR_pmoC-phage_5_345	1.0654	ERR3687831	Others
461	LR_pmoC-phage_5_461	1.0555	ERR3687831	Others
134	LR_pmoC-phage_5_134	1.0548	ERR3687831	Others
280	LR_pmoC-phage_5_280	1.0535	ERR3687831	Others
97	LR_pmoC-phage_5_97	1.0474	ERR3687831	Others
236	LR_pmoC-phage_5_236	1.0334	ERR3687831	Others
164	LR_pmoC-phage_5_164	1.0279	ERR3687831	Others
27	LR_pmoC-phage_5_27	1.0256	ERR3687831	Others
158	LR_pmoC-phage_5_158	1.0221	ERR3687831	Others
454	LR_pmoC-phage_5_454	1.0166	ERR3687831	Others
393	LR_pmoC-phage_5_393	1.0157	ERR3687831	Others
452	LR_pmoC-phage_5_452	1.0056	ERR3687831	Others
316	LR_pmoC-phage_5_316	1.0043	ERR3687831	Others
217	LR_pmoC-phage_5_217	1.0038	ERR3687831	Others
293	LR_pmoC-phage_5_293	0.9948	ERR3687831	Others
459	LR_pmoC-phage_5_459	0.9863	ERR3687831	Others
346	LR_pmoC-phage_5_346	0.9677	ERR3687831	Others
438	LR_pmoC-phage_5_438	0.9525	ERR3687831	Others
233	LR_pmoC-phage_5_233	0.9497	ERR3687831	Others
109	LR_pmoC-phage_5_109	0.944	ERR3687831	Others
260	LR_pmoC-phage_5_260	0.941	ERR3687831	Others
172	LR_pmoC-phage_5_172	0.9373	ERR3687831	Others
18	LR_pmoC-phage_5_18	0.9275	ERR3687831	Others
295	LR_pmoC-phage_5_295	0.9275	ERR3687831	Others
333	LR_pmoC-phage_5_333	0.923	ERR3687831	Others
4	LR_pmoC-phage_5_4	0.9154	ERR3687831	Others
369	LR_pmoC-phage_5_369	0.9052	ERR3687831	Others
358	LR_pmoC-phage_5_358	0.9037	ERR3687831	Others
249	LR_pmoC-phage_5_249	0.9019	ERR3687831	Others
37	LR_pmoC-phage_5_37	0.8969	ERR3687831	Others
390	LR_pmoC-phage_5_390	0.8811	ERR3687831	Others
235	LR_pmoC-phage_5_235	0.8758	ERR3687831	Others
430	LR_pmoC-phage_5_430	0.8724	ERR3687831	Others
259	LR_pmoC-phage_5_259	0.8678	ERR3687831	Others
239	LR_pmoC-phage_5_239	0.8619	ERR3687831	Others
147	LR_pmoC-phage_5_147	0.8603	ERR3687831	Others
237	LR_pmoC-phage_5_237	0.8465	ERR3687831	Others
35	LR_pmoC-phage_5_35	0.8391	ERR3687831	Others
234	LR_pmoC-phage_5_234	0.8391	ERR3687831	Others
338	LR_pmoC-phage_5_338	0.8391	ERR3687831	Others
272	LR_pmoC-phage_5_272	0.8312	ERR3687831	Others
214	LR_pmoC-phage_5_214	0.8185	ERR3687831	Others
144	LR_pmoC-phage_5_144	0.8098	ERR3687831	Others
156	LR_pmoC-phage_5_156	0.7991	ERR3687831	Others
348	LR_pmoC-phage_5_348	0.7915	ERR3687831	Others
404	LR_pmoC-phage_5_404	0.7835	ERR3687831	Others
107	LR_pmoC-phage_5_107	0.7832	ERR3687831	Others
14	LR_pmoC-phage_5_14	0.7816	ERR3687831	Others
460	LR_pmoC-phage_5_460	0.7587	ERR3687831	Others
108	LR_pmoC-phage_5_108	0.7579	ERR3687831	Others
71	LR_pmoC-phage_5_71	0.7552	ERR3687831	Others
366	LR_pmoC-phage_5_366	0.744	ERR3687831	Others
163	LR_pmoC-phage_5_163	0.7431	ERR3687831	Others
418	LR_pmoC-phage_5_418	0.7398	ERR3687831	Others
36	LR_pmoC-phage_5_36	0.7342	ERR3687831	Others
413	LR_pmoC-phage_5_413	0.7342	ERR3687831	Others
372	LR_pmoC-phage_5_372	0.7089	ERR3687831	Others
66	LR_pmoC-phage_5_66	0.7049	ERR3687831	Others
363	LR_pmoC-phage_5_363	0.7049	ERR3687831	Others
340	LR_pmoC-phage_5_340	0.7009	ERR3687831	Others
248	LR_pmoC-phage_5_248	0.6927	ERR3687831	Others
341	LR_pmoC-phage_5_341	0.6876	ERR3687831	Others
3	LR_pmoC-phage_5_3	0.6843	ERR3687831	Others
389	LR_pmoC-phage_5_389	0.6833	ERR3687831	Others
129	LR_pmoC-phage_5_129	0.6799	ERR3687831	Others
149	LR_pmoC-phage_5_149	0.6792	ERR3687831	Others
15	LR_pmoC-phage_5_15	0.6778	ERR3687831	Others
439	LR_pmoC-phage_5_439	0.6778	ERR3687831	Others
165	LR_pmoC-phage_5_165	0.6732	ERR3687831	Others
244	LR_pmoC-phage_5_244	0.6619	ERR3687831	Others
440	LR_pmoC-phage_5_440	0.6527	ERR3687831	Others
271	LR_pmoC-phage_5_271	0.6497	ERR3687831	Others
313	LR_pmoC-phage_5_313	0.6484	ERR3687831	Others
145	LR_pmoC-phage_5_145	0.6447	ERR3687831	Others
30	LR_pmoC-phage_5_30	0.6369	ERR3687831	Others
422	LR_pmoC-phage_5_422	0.6293	ERR3687831	Others
128	LR_pmoC-phage_5_128	0.6238	ERR3687831	Others
41	LR_pmoC-phage_5_41	0.6213	ERR3687831	Others
173	LR_pmoC-phage_5_173	0.6195	ERR3687831	Others
325	LR_pmoC-phage_5_325	0.6161	ERR3687831	Others
238	LR_pmoC-phage_5_238	0.6147	ERR3687831	Others
124	LR_pmoC-phage_5_124	0.6134	ERR3687831	Others
342	LR_pmoC-phage_5_342	0.6076	ERR3687831	Others
2	LR_pmoC-phage_5_2	0.6035	ERR3687831	Others
398	LR_pmoC-phage_5_398	0.6035	ERR3687831	Others
292	LR_pmoC-phage_5_292	0.5923	ERR3687831	Others
31	LR_pmoC-phage_5_31	0.5899	ERR3687831	Others
62	LR_pmoC-phage_5_62	0.589	ERR3687831	Others
175	LR_pmoC-phage_5_175	0.5874	ERR3687831	Others
261	LR_pmoC-phage_5_261	0.5874	ERR3687831	Others
247	LR_pmoC-phage_5_247	0.5856	ERR3687831	Others
324	LR_pmoC-phage_5_324	0.5746	ERR3687831	Others
153	LR_pmoC-phage_5_153	0.5716	ERR3687831	Others
255	LR_pmoC-phage_5_255	0.5627	ERR3687831	Others
221	LR_pmoC-phage_5_221	0.5507	ERR3687831	Others
157	LR_pmoC-phage_5_157	0.545	ERR3687831	Others
250	LR_pmoC-phage_5_250	0.545	ERR3687831	Others
64	LR_pmoC-phage_5_64	0.5426	ERR3687831	Others
176	LR_pmoC-phage_5_176	0.5394	ERR3687831	Others
93	LR_pmoC-phage_5_93	0.5372	ERR3687831	Others
65	LR_pmoC-phage_5_65	0.5287	ERR3687831	Others
151	LR_pmoC-phage_5_151	0.5254	ERR3687831	Others
290	LR_pmoC-phage_5_290	0.5133	ERR3687831	Others
210	LR_pmoC-phage_5_210	0.5083	ERR3687831	Others
150	LR_pmoC-phage_5_150	0.504	ERR3687831	Others
196	LR_pmoC-phage_5_196	0.5035	ERR3687831	Others
39	LR_pmoC-phage_5_39	0.4974	ERR3687831	Others
135	LR_pmoC-phage_5_135	0.4974	ERR3687831	Others
187	LR_pmoC-phage_5_187	0.4895	ERR3687831	Others
337	LR_pmoC-phage_5_337	0.4856	ERR3687831	Others
317	LR_pmoC-phage_5_317	0.4811	ERR3687831	Others
323	LR_pmoC-phage_5_323	0.4789	ERR3687831	Others
367	LR_pmoC-phage_5_367	0.4699	ERR3687831	Others
243	LR_pmoC-phage_5_243	0.4665	ERR3687831	Others
120	LR_pmoC-phage_5_120	0.4637	ERR3687831	Others
166	LR_pmoC-phage_5_166	0.4624	ERR3687831	Others
127	LR_pmoC-phage_5_127	0.4577	ERR3687831	Others
288	LR_pmoC-phage_5_288	0.4577	ERR3687831	Others
257	LR_pmoC-phage_5_257	0.4557	ERR3687831	Others
429	LR_pmoC-phage_5_429	0.4557	ERR3687831	Others
415	LR_pmoC-phage_5_415	0.4518	ERR3687831	Others
397	LR_pmoC-phage_5_397	0.4461	ERR3687831	Others
408	LR_pmoC-phage_5_408	0.4405	ERR3687831	Others
44	LR_pmoC-phage_5_44	0.4351	ERR3687831	Others
245	LR_pmoC-phage_5_245	0.4298	ERR3687831	Others
152	LR_pmoC-phage_5_152	0.427	ERR3687831	Others
43	LR_pmoC-phage_5_43	0.4221	ERR3687831	Others
45	LR_pmoC-phage_5_45	0.4104	ERR3687831	Others
451	LR_pmoC-phage_5_451	0.4079	ERR3687831	Others
447	LR_pmoC-phage_5_447	0.4067	ERR3687831	Others
154	LR_pmoC-phage_5_154	0.3906	ERR3687831	Others
46	LR_pmoC-phage_5_46	0.3894	ERR3687831	Others
232	LR_pmoC-phage_5_232	0.3831	ERR3687831	Others
67	LR_pmoC-phage_5_67	0.3818	ERR3687831	Others
263	LR_pmoC-phage_5_263	0.374	ERR3687831	Others
428	LR_pmoC-phage_5_428	0.3733	ERR3687831	Others
449	LR_pmoC-phage_5_449	0.3671	ERR3687831	Others
6	LR_pmoC-phage_5_6	0.3621	ERR3687831	Others
215	LR_pmoC-phage_5_215	0.3621	ERR3687831	Others
228	LR_pmoC-phage_5_228	0.3586	ERR3687831	Others
246	LR_pmoC-phage_5_246	0.3586	ERR3687831	Others
5	LR_pmoC-phage_5_5	0.3572	ERR3687831	Others
432	LR_pmoC-phage_5_432	0.355	ERR3687831	Others
289	LR_pmoC-phage_5_289	0.3539	ERR3687831	Others
42	LR_pmoC-phage_5_42	0.3489	ERR3687831	Others
155	LR_pmoC-phage_5_155	0.3451	ERR3687831	Others
382	LR_pmoC-phage_5_382	0.3433	ERR3687831	Others
286	LR_pmoC-phage_5_286	0.3415	ERR3687831	Others
283	LR_pmoC-phage_5_283	0.3389	ERR3687831	Others
377	LR_pmoC-phage_5_377	0.3389	ERR3687831	Others
395	LR_pmoC-phage_5_395	0.3389	ERR3687831	Others
229	LR_pmoC-phage_5_229	0.3357	ERR3687831	Others
420	LR_pmoC-phage_5_420	0.3325	ERR3687831	Others
143	LR_pmoC-phage_5_143	0.3263	ERR3687831	Others
384	LR_pmoC-phage_5_384	0.3179	ERR3687831	Others
241	LR_pmoC-phage_5_241	0.3163	ERR3687831	Others
315	LR_pmoC-phage_5_315	0.3147	ERR3687831	Others
284	LR_pmoC-phage_5_284	0.3124	ERR3687831	Others
148	LR_pmoC-phage_5_148	0.312	ERR3687831	Others
222	LR_pmoC-phage_5_222	0.2962	ERR3687831	Others
330	LR_pmoC-phage_5_330	0.2829	ERR3687831	Others
40	LR_pmoC-phage_5_40	0.2825	ERR3687831	Others
305	LR_pmoC-phage_5_305	0.2812	ERR3687831	Others
126	LR_pmoC-phage_5_126	0.2732	ERR3687831	Others
443	LR_pmoC-phage_5_443	0.2725	ERR3687831	Others
32	LR_pmoC-phage_5_32	0.2638	ERR3687831	Others
417	LR_pmoC-phage_5_417	0.263	ERR3687831	Others
416	LR_pmoC-phage_5_416	0.2591	ERR3687831	Others
383	LR_pmoC-phage_5_383	0.2546	ERR3687831	Others
402	LR_pmoC-phage_5_402	0.2542	ERR3687831	Others
453	LR_pmoC-phage_5_453	0.2542	ERR3687831	Others
364	LR_pmoC-phage_5_364	0.2517	ERR3687831	Others
285	LR_pmoC-phage_5_285	0.2494	ERR3687831	Others
380	LR_pmoC-phage_5_380	0.2482	ERR3687831	Others
409	LR_pmoC-phage_5_409	0.2447	ERR3687831	Others
307	LR_pmoC-phage_5_307	0.2425	ERR3687831	Others
426	LR_pmoC-phage_5_426	0.2425	ERR3687831	Others
327	LR_pmoC-phage_5_327	0.2381	ERR3687831	Others
296	LR_pmoC-phage_5_296	0.235	ERR3687831	Others
226	LR_pmoC-phage_5_226	0.2259	ERR3687831	Others
240	LR_pmoC-phage_5_240	0.2259	ERR3687831	Others
146	LR_pmoC-phage_5_146	0.2167	ERR3687831	Others
189	LR_pmoC-phage_5_189	0.2098	ERR3687831	Others
194	LR_pmoC-phage_5_194	0.2002	ERR3687831	Others
378	LR_pmoC-phage_5_378	0.198	ERR3687831	Others
374	LR_pmoC-phage_5_374	0.1936	ERR3687831	Others
306	LR_pmoC-phage_5_306	0.1875	ERR3687831	Others
379	LR_pmoC-phage_5_379	0.1836	ERR3687831	Others
125	LR_pmoC-phage_5_125	0.1792	ERR3687831	Others
326	LR_pmoC-phage_5_326	0.1678	ERR3687831	Others
256	LR_pmoC-phage_5_256	0.1652	ERR3687831	Others
90	LR_pmoC-phage_5_90	0.1647	ERR3687831	Others
312	LR_pmoC-phage_5_312	0.1632	ERR3687831	Others
230	LR_pmoC-phage_5_230	0.1468	ERR3687831	Others
373	LR_pmoC-phage_5_373	0.1421	ERR3687831	Others
223	LR_pmoC-phage_5_223	0.1356	ERR3687831	Others
48	LR_pmoC-phage_5_48	0.1335	ERR3687831	Others
365	LR_pmoC-phage_5_365	0.1315	ERR3687831	Others
208	LR_pmoC-phage_5_208	0.1286	ERR3687831	Others
182	LR_pmoC-phage_5_182	0.1259	ERR3687831	Others
186	LR_pmoC-phage_5_186	0.1259	ERR3687831	Others
205	LR_pmoC-phage_5_205	0.1259	ERR3687831	Others
181	LR_pmoC-phage_5_181	0.1241	ERR3687831	Others
179	LR_pmoC-phage_5_179	0.1224	ERR3687831	Others
192	LR_pmoC-phage_5_192	0.1224	ERR3687831	Others
197	LR_pmoC-phage_5_197	0.1224	ERR3687831	Others
433	LR_pmoC-phage_5_433	0.1224	ERR3687831	Others
38	LR_pmoC-phage_5_38	0.1175	ERR3687831	Others
183	LR_pmoC-phage_5_183	0.1175	ERR3687831	Others
308	LR_pmoC-phage_5_308	0.1159	ERR3687831	Others
445	LR_pmoC-phage_5_445	0.1144	ERR3687831	Others
321	LR_pmoC-phage_5_321	0.1115	ERR3687831	Others
185	LR_pmoC-phage_5_185	0.1088	ERR3687831	Others
188	LR_pmoC-phage_5_188	0.1074	ERR3687831	Others
311	LR_pmoC-phage_5_311	0.1062	ERR3687831	Others
94	LR_pmoC-phage_5_94	0.1013	ERR3687831	Others
414	LR_pmoC-phage_5_414	0.1001	ERR3687831	Others
68	LR_pmoC-phage_5_68	0.099	ERR3687831	Others
231	LR_pmoC-phage_5_231	0.0918	ERR3687831	Others
242	LR_pmoC-phage_5_242	0.0808	ERR3687831	Others
431	LR_pmoC-phage_5_431	0.0655	ERR3687831	Others
258	LR_pmoC-phage_5_258	0.0595	ERR3687831	Others
49	LR_pmoC-phage_5_49	0	ERR3687831	Others
60	LR_pmoC-phage_5_60	0	ERR3687831	Others
79	LR_pmoC-phage_5_79	0	ERR3687831	Others
106	LR_pmoC-phage_5_106	0	ERR3687831	Others
122	LR_pmoC-phage_5_122	0	ERR3687831	Others
123	LR_pmoC-phage_5_123	0	ERR3687831	Others
138	LR_pmoC-phage_5_138	0	ERR3687831	Others
159	LR_pmoC-phage_5_159	0	ERR3687831	Others
174	LR_pmoC-phage_5_174	0	ERR3687831	Others
177	LR_pmoC-phage_5_177	0	ERR3687831	Others
178	LR_pmoC-phage_5_178	0	ERR3687831	Others
180	LR_pmoC-phage_5_180	0	ERR3687831	Others
184	LR_pmoC-phage_5_184	0	ERR3687831	Others
190	LR_pmoC-phage_5_190	0	ERR3687831	Others
191	LR_pmoC-phage_5_191	0	ERR3687831	Others
193	LR_pmoC-phage_5_193	0	ERR3687831	Others
195	LR_pmoC-phage_5_195	0	ERR3687831	Others
198	LR_pmoC-phage_5_198	0	ERR3687831	Others
199	LR_pmoC-phage_5_199	0	ERR3687831	Others
200	LR_pmoC-phage_5_200	0	ERR3687831	Others
201	LR_pmoC-phage_5_201	0	ERR3687831	Others
202	LR_pmoC-phage_5_202	0	ERR3687831	Others
203	LR_pmoC-phage_5_203	0	ERR3687831	Others
204	LR_pmoC-phage_5_204	0	ERR3687831	Others
206	LR_pmoC-phage_5_206	0	ERR3687831	Others
207	LR_pmoC-phage_5_207	0	ERR3687831	Others
212	LR_pmoC-phage_5_212	0	ERR3687831	Others
216	LR_pmoC-phage_5_216	0	ERR3687831	Others
227	LR_pmoC-phage_5_227	0	ERR3687831	Others
262	LR_pmoC-phage_5_262	0	ERR3687831	Others
282	LR_pmoC-phage_5_282	0	ERR3687831	Others
287	LR_pmoC-phage_5_287	0	ERR3687831	Others
310	LR_pmoC-phage_5_310	0	ERR3687831	Others
322	LR_pmoC-phage_5_322	0	ERR3687831	Others
328	LR_pmoC-phage_5_328	0	ERR3687831	Others
329	LR_pmoC-phage_5_329	0	ERR3687831	Others
355	LR_pmoC-phage_5_355	0	ERR3687831	Others
357	LR_pmoC-phage_5_357	0	ERR3687831	Others
375	LR_pmoC-phage_5_375	0	ERR3687831	Others
376	LR_pmoC-phage_5_376	0	ERR3687831	Others
381	LR_pmoC-phage_5_381	0	ERR3687831	Others
388	LR_pmoC-phage_5_388	0	ERR3687831	Others
399	LR_pmoC-phage_5_399	0	ERR3687831	Others
406	LR_pmoC-phage_5_406	0	ERR3687831	Others
407	LR_pmoC-phage_5_407	0	ERR3687831	Others
419	LR_pmoC-phage_5_419	0	ERR3687831	Others
427	LR_pmoC-phage_5_427	0	ERR3687831	Others
434	LR_pmoC-phage_5_434	0	ERR3687831	Others
437	LR_pmoC-phage_5_437	0	ERR3687831	Others
442	LR_pmoC-phage_5_442	0	ERR3687831	Others
450	LR_pmoC-phage_5_450	0	ERR3687831	Others
	LR_pmoC-phage_5_76	8.5747	ERR3687832	Others
	LR_pmoC-phage_5_82	8.486	ERR3687832	Others
	LR_pmoC-phage_5_88	8.2749	ERR3687832	Others
	LR_pmoC-phage_5_74	8.1107	ERR3687832	Others
	LR_pmoC-phage_5_57	7.549	ERR3687832	Others
	LR_pmoC-phage_5_319	7.3961	ERR3687832	Others
	LR_pmoC-phage_5_15	6.6199	ERR3687832	Others
	LR_pmoC-phage_5_24	6.4463	ERR3687832	Others
	LR_pmoC-phage_5_98	6.4136	ERR3687832	Others
	LR_pmoC-phage_5_314	6.3185	ERR3687832	Others
	LR_pmoC-phage_5_12	5.8623	ERR3687832	Others
	LR_pmoC-phage_5_351	5.6917	ERR3687832	Others
	LR_pmoC-phage_5_131	5.6247	ERR3687832	Others
	LR_pmoC-phage_5_7	5.5616	ERR3687832	Others
	LR_pmoC-phage_5_401	5.4996	ERR3687832	Others
	LR_pmoC-phage_5_8	5.464	ERR3687832	Others
	LR_pmoC-phage_5_396	5.1225	ERR3687832	Others
	LR_pmoC-phage_5_119	5.1043	ERR3687832	Others
	LR_pmoC-phage_5_102	5.0862	ERR3687832	Others
	LR_pmoC-phage_5_9	4.8347	ERR3687832	Others
	LR_pmoC-phage_5_164	4.781	ERR3687832	Others
	LR_pmoC-phage_5_239	4.6771	ERR3687832	Others
	LR_pmoC-phage_5_293	4.6268	ERR3687832	Others
	LR_pmoC-phage_5_298	4.5865	ERR3687832	Others
	LR_pmoC-phage_5_58	4.5226	ERR3687832	Others
	LR_pmoC-phage_5_117	4.5215	ERR3687832	Others
	LR_pmoC-phage_5_427	4.4822	ERR3687832	Others
	LR_pmoC-phage_5_370	4.231	ERR3687832	Others
	LR_pmoC-phage_5_139	4.2186	ERR3687832	Others
	LR_pmoC-phage_5_416	4.2186	ERR3687832	Others
	LR_pmoC-phage_5_140	4.1929	ERR3687832	Others
	LR_pmoC-phage_5_103	4.1776	ERR3687832	Others
	LR_pmoC-phage_5_121	4.1695	ERR3687832	Others
	LR_pmoC-phage_5_29	4.1302	ERR3687832	Others
	LR_pmoC-phage_5_332	4.1252	ERR3687832	Others
	LR_pmoC-phage_5_422	4.098	ERR3687832	Others
	LR_pmoC-phage_5_297	3.9567	ERR3687832	Others
	LR_pmoC-phage_5_369	3.9296	ERR3687832	Others
	LR_pmoC-phage_5_100	3.8158	ERR3687832	Others
	LR_pmoC-phage_5_457	3.8158	ERR3687832	Others
	LR_pmoC-phage_5_454	3.6777	ERR3687832	Others
	LR_pmoC-phage_5_136	3.6583	ERR3687832	Others
	LR_pmoC-phage_5_343	3.6353	ERR3687832	Others
	LR_pmoC-phage_5_390	3.5858	ERR3687832	Others
	LR_pmoC-phage_5_331	3.5415	ERR3687832	Others
	LR_pmoC-phage_5_16	3.5346	ERR3687832	Others
	LR_pmoC-phage_5_268	3.5229	ERR3687832	Others
	LR_pmoC-phage_5_334	3.4562	ERR3687832	Others
	LR_pmoC-phage_5_43	3.4355	ERR3687832	Others
	LR_pmoC-phage_5_254	3.3977	ERR3687832	Others
	LR_pmoC-phage_5_458	3.3748	ERR3687832	Others
	LR_pmoC-phage_5_51	3.3356	ERR3687832	Others
	LR_pmoC-phage_5_456	3.2722	ERR3687832	Others
	LR_pmoC-phage_5_80	3.2704	ERR3687832	Others
	LR_pmoC-phage_5_130	3.1992	ERR3687832	Others
	LR_pmoC-phage_5_107	3.1874	ERR3687832	Others
	LR_pmoC-phage_5_219	3.1351	ERR3687832	Others
	LR_pmoC-phage_5_280	3.1181	ERR3687832	Others
	LR_pmoC-phage_5_234	3.1046	ERR3687832	Others
	LR_pmoC-phage_5_436	3.0845	ERR3687832	Others
	LR_pmoC-phage_5_21	3.0779	ERR3687832	Others
	LR_pmoC-phage_5_162	3.0517	ERR3687832	Others
	LR_pmoC-phage_5_371	3.009	ERR3687832	Others
	LR_pmoC-phage_5_443	2.9573	ERR3687832	Others
	LR_pmoC-phage_5_220	2.8934	ERR3687832	Others
	LR_pmoC-phage_5_20	2.8918	ERR3687832	Others
	LR_pmoC-phage_5_50	2.8615	ERR3687832	Others
	LR_pmoC-phage_5_430	2.8402	ERR3687832	Others
	LR_pmoC-phage_5_3	2.7851	ERR3687832	Others
	LR_pmoC-phage_5_291	2.7761	ERR3687832	Others
	LR_pmoC-phage_5_77	2.7636	ERR3687832	Others
	LR_pmoC-phage_5_91	2.7583	ERR3687832	Others
	LR_pmoC-phage_5_352	2.732	ERR3687832	Others
	LR_pmoC-phage_5_448	2.6318	ERR3687832	Others
	LR_pmoC-phage_5_63	2.5728	ERR3687832	Others
	LR_pmoC-phage_5_59	2.509	ERR3687832	Others
	LR_pmoC-phage_5_429	2.4729	ERR3687832	Others
	LR_pmoC-phage_5_347	2.431	ERR3687832	Others
	LR_pmoC-phage_5_350	2.3624	ERR3687832	Others
	LR_pmoC-phage_5_344	2.3417	ERR3687832	Others
	LR_pmoC-phage_5_302	2.3259	ERR3687832	Others
	LR_pmoC-phage_5_269	2.301	ERR3687832	Others
	LR_pmoC-phage_5_132	2.2737	ERR3687832	Others
	LR_pmoC-phage_5_249	2.2588	ERR3687832	Others
	LR_pmoC-phage_5_336	2.2237	ERR3687832	Others
	LR_pmoC-phage_5_439	2.2066	ERR3687832	Others
	LR_pmoC-phage_5_300	2.1931	ERR3687832	Others
	LR_pmoC-phage_5_418	2.1898	ERR3687832	Others
	LR_pmoC-phage_5_339	2.1842	ERR3687832	Others
	LR_pmoC-phage_5_101	2.1699	ERR3687832	Others
	LR_pmoC-phage_5_444	2.1408	ERR3687832	Others
	LR_pmoC-phage_5_356	2.1328	ERR3687832	Others
	LR_pmoC-phage_5_440	2.1249	ERR3687832	Others
	LR_pmoC-phage_5_432	2.1016	ERR3687832	Others
	LR_pmoC-phage_5_255	2.0939	ERR3687832	Others
	LR_pmoC-phage_5_137	2.0864	ERR3687832	Others
	LR_pmoC-phage_5_53	2.0638	ERR3687832	Others
	LR_pmoC-phage_5_55	2.0638	ERR3687832	Others
	LR_pmoC-phage_5_104	2.049	ERR3687832	Others
	LR_pmoC-phage_5_399	1.9921	ERR3687832	Others
	LR_pmoC-phage_5_301	1.9811	ERR3687832	Others
	LR_pmoC-phage_5_13	1.9784	ERR3687832	Others
	LR_pmoC-phage_5_330	1.9738	ERR3687832	Others
	LR_pmoC-phage_5_215	1.9648	ERR3687832	Others
	LR_pmoC-phage_5_386	1.8872	ERR3687832	Others
	LR_pmoC-phage_5_267	1.8676	ERR3687832	Others
	LR_pmoC-phage_5_149	1.8428	ERR3687832	Others
	LR_pmoC-phage_5_70	1.8389	ERR3687832	Others
	LR_pmoC-phage_5_96	1.8389	ERR3687832	Others
	LR_pmoC-phage_5_226	1.8389	ERR3687832	Others
	LR_pmoC-phage_5_253	1.7957	ERR3687832	Others
	LR_pmoC-phage_5_221	1.7929	ERR3687832	Others
	LR_pmoC-phage_5_408	1.7929	ERR3687832	Others
	LR_pmoC-phage_5_404	1.7901	ERR3687832	Others
	LR_pmoC-phage_5_52	1.7817	ERR3687832	Others
	LR_pmoC-phage_5_84	1.7599	ERR3687832	Others
	LR_pmoC-phage_5_245	1.7492	ERR3687832	Others
	LR_pmoC-phage_5_316	1.7438	ERR3687832	Others
	LR_pmoC-phage_5_28	1.7239	ERR3687832	Others
	LR_pmoC-phage_5_228	1.6678	ERR3687832	Others
	LR_pmoC-phage_5_251	1.6486	ERR3687832	Others
	LR_pmoC-phage_5_277	1.6486	ERR3687832	Others
	LR_pmoC-phage_5_19	1.6361	ERR3687832	Others
	LR_pmoC-phage_5_73	1.5937	ERR3687832	Others
	LR_pmoC-phage_5_87	1.5893	ERR3687832	Others
	LR_pmoC-phage_5_374	1.5762	ERR3687832	Others
	LR_pmoC-phage_5_224	1.559	ERR3687832	Others
	LR_pmoC-phage_5_273	1.559	ERR3687832	Others
	LR_pmoC-phage_5_323	1.559	ERR3687832	Others
	LR_pmoC-phage_5_452	1.559	ERR3687832	Others
	LR_pmoC-phage_5_362	1.5138	ERR3687832	Others
	LR_pmoC-phage_5_391	1.5098	ERR3687832	Others
	LR_pmoC-phage_5_231	1.4941	ERR3687832	Others
	LR_pmoC-phage_5_276	1.4787	ERR3687832	Others
	LR_pmoC-phage_5_358	1.4711	ERR3687832	Others
	LR_pmoC-phage_5_176	1.4636	ERR3687832	Others
	LR_pmoC-phage_5_56	1.4586	ERR3687832	Others
	LR_pmoC-phage_5_125	1.4586	ERR3687832	Others
	LR_pmoC-phage_5_165	1.4451	ERR3687832	Others
	LR_pmoC-phage_5_400	1.3725	ERR3687832	Others
	LR_pmoC-phage_5_318	1.366	ERR3687832	Others
	LR_pmoC-phage_5_333	1.366	ERR3687832	Others
	LR_pmoC-phage_5_361	1.366	ERR3687832	Others
	LR_pmoC-phage_5_218	1.3499	ERR3687832	Others
	LR_pmoC-phage_5_143	1.3281	ERR3687832	Others
	LR_pmoC-phage_5_271	1.3219	ERR3687832	Others
	LR_pmoC-phage_5_118	1.3195	ERR3687832	Others
	LR_pmoC-phage_5_299	1.3159	ERR3687832	Others
	LR_pmoC-phage_5_166	1.2545	ERR3687832	Others
	LR_pmoC-phage_5_237	1.2527	ERR3687832	Others
	LR_pmoC-phage_5_169	1.2365	ERR3687832	Others
	LR_pmoC-phage_5_230	1.1953	ERR3687832	Others
	LR_pmoC-phage_5_248	1.187	ERR3687832	Others
	LR_pmoC-phage_5_14	1.1567	ERR3687832	Others
	LR_pmoC-phage_5_289	1.1521	ERR3687832	Others
	LR_pmoC-phage_5_35	1.1383	ERR3687832	Others
	LR_pmoC-phage_5_150	1.1316	ERR3687832	Others
	LR_pmoC-phage_5_78	1.1162	ERR3687832	Others
	LR_pmoC-phage_5_265	1.0991	ERR3687832	Others
	LR_pmoC-phage_5_17	1.0724	ERR3687832	Others
	LR_pmoC-phage_5_431	1.0664	ERR3687832	Others
	LR_pmoC-phage_5_423	1.0394	ERR3687832	Others
	LR_pmoC-phage_5_284	1.0172	ERR3687832	Others
	LR_pmoC-phage_5_278	0.9858	ERR3687832	Others
	LR_pmoC-phage_5_2	0.9824	ERR3687832	Others
	LR_pmoC-phage_5_1	0.9757	ERR3687832	Others
	LR_pmoC-phage_5_92	0.9724	ERR3687832	Others
	LR_pmoC-phage_5_148	0.9675	ERR3687832	Others
	LR_pmoC-phage_5_67	0.9562	ERR3687832	Others
	LR_pmoC-phage_5_264	0.9194	ERR3687832	Others
	LR_pmoC-phage_5_95	0.9097	ERR3687832	Others
	LR_pmoC-phage_5_129	0.8854	ERR3687832	Others
	LR_pmoC-phage_5_211	0.8799	ERR3687832	Others
	LR_pmoC-phage_5_32	0.8589	ERR3687832	Others
	LR_pmoC-phage_5_353	0.8563	ERR3687832	Others
	LR_pmoC-phage_5_392	0.8487	ERR3687832	Others
	LR_pmoC-phage_5_168	0.8437	ERR3687832	Others
	LR_pmoC-phage_5_47	0.8412	ERR3687832	Others
	LR_pmoC-phage_5_64	0.8412	ERR3687832	Others
	LR_pmoC-phage_5_360	0.8388	ERR3687832	Others
	LR_pmoC-phage_5_341	0.8291	ERR3687832	Others
	LR_pmoC-phage_5_62	0.7991	ERR3687832	Others
	LR_pmoC-phage_5_45	0.7859	ERR3687832	Others
	LR_pmoC-phage_5_270	0.7711	ERR3687832	Others
	LR_pmoC-phage_5_393	0.7691	ERR3687832	Others
	LR_pmoC-phage_5_154	0.7066	ERR3687832	Others
	LR_pmoC-phage_5_93	0.6997	ERR3687832	Others
	LR_pmoC-phage_5_260	0.6963	ERR3687832	Others
	LR_pmoC-phage_5_348	0.6782	ERR3687832	Others
	LR_pmoC-phage_5_263	0.6766	ERR3687832	Others
	LR_pmoC-phage_5_272	0.6766	ERR3687832	Others
	LR_pmoC-phage_5_156	0.6671	ERR3687832	Others
	LR_pmoC-phage_5_160	0.6579	ERR3687832	Others
	LR_pmoC-phage_5_338	0.6505	ERR3687832	Others
	LR_pmoC-phage_5_213	0.5831	ERR3687832	Others
	LR_pmoC-phage_5_40	0.5749	ERR3687832	Others
	LR_pmoC-phage_5_317	0.4895	ERR3687832	Others
	LR_pmoC-phage_5_345	0.4687	ERR3687832	Others
	LR_pmoC-phage_5_461	0.3735	ERR3687832	Others
	LR_pmoC-phage_5_126	0.3706	ERR3687832	Others
	LR_pmoC-phage_5_31	0.3098	ERR3687832	Others
	LR_pmoC-phage_5_4	0	ERR3687832	Others
	LR_pmoC-phage_5_5	0	ERR3687832	Others
	LR_pmoC-phage_5_6	0	ERR3687832	Others
	LR_pmoC-phage_5_11	0	ERR3687832	Others
	LR_pmoC-phage_5_18	0	ERR3687832	Others
	LR_pmoC-phage_5_22	0	ERR3687832	Others
	LR_pmoC-phage_5_23	0	ERR3687832	Others
	LR_pmoC-phage_5_25	0	ERR3687832	Others
	LR_pmoC-phage_5_27	0	ERR3687832	Others
	LR_pmoC-phage_5_30	0	ERR3687832	Others
	LR_pmoC-phage_5_33	0	ERR3687832	Others
	LR_pmoC-phage_5_34	0	ERR3687832	Others
	LR_pmoC-phage_5_36	0	ERR3687832	Others
	LR_pmoC-phage_5_37	0	ERR3687832	Others
	LR_pmoC-phage_5_38	0	ERR3687832	Others
	LR_pmoC-phage_5_39	0	ERR3687832	Others
	LR_pmoC-phage_5_41	0	ERR3687832	Others
	LR_pmoC-phage_5_42	0	ERR3687832	Others
	LR_pmoC-phage_5_44	0	ERR3687832	Others
	LR_pmoC-phage_5_46	0	ERR3687832	Others
	LR_pmoC-phage_5_48	0	ERR3687832	Others
	LR_pmoC-phage_5_49	0	ERR3687832	Others
	LR_pmoC-phage_5_54	0	ERR3687832	Others
	LR_pmoC-phage_5_60	0	ERR3687832	Others
	LR_pmoC-phage_5_61	0	ERR3687832	Others
	LR_pmoC-phage_5_65	0	ERR3687832	Others
	LR_pmoC-phage_5_66	0	ERR3687832	Others
	LR_pmoC-phage_5_68	0	ERR3687832	Others
	LR_pmoC-phage_5_69	0	ERR3687832	Others
	LR_pmoC-phage_5_71	0	ERR3687832	Others
	LR_pmoC-phage_5_72	0	ERR3687832	Others
	LR_pmoC-phage_5_79	0	ERR3687832	Others
	LR_pmoC-phage_5_81	0	ERR3687832	Others
	LR_pmoC-phage_5_85	0	ERR3687832	Others
	LR_pmoC-phage_5_86	0	ERR3687832	Others
	LR_pmoC-phage_5_90	0	ERR3687832	Others
	LR_pmoC-phage_5_94	0	ERR3687832	Others
	LR_pmoC-phage_5_97	0	ERR3687832	Others
	LR_pmoC-phage_5_106	0	ERR3687832	Others
	LR_pmoC-phage_5_108	0	ERR3687832	Others
	LR_pmoC-phage_5_109	0	ERR3687832	Others
	LR_pmoC-phage_5_110	0	ERR3687832	Others
	LR_pmoC-phage_5_111	0	ERR3687832	Others
	LR_pmoC-phage_5_116	0	ERR3687832	Others
	LR_pmoC-phage_5_120	0	ERR3687832	Others
	LR_pmoC-phage_5_122	0	ERR3687832	Others
	LR_pmoC-phage_5_123	0	ERR3687832	Others
	LR_pmoC-phage_5_124	0	ERR3687832	Others
	LR_pmoC-phage_5_127	0	ERR3687832	Others
	LR_pmoC-phage_5_128	0	ERR3687832	Others
	LR_pmoC-phage_5_133	0	ERR3687832	Others
	LR_pmoC-phage_5_134	0	ERR3687832	Others
	LR_pmoC-phage_5_135	0	ERR3687832	Others
	LR_pmoC-phage_5_138	0	ERR3687832	Others
	LR_pmoC-phage_5_144	0	ERR3687832	Others
	LR_pmoC-phage_5_145	0	ERR3687832	Others
	LR_pmoC-phage_5_146	0	ERR3687832	Others
	LR_pmoC-phage_5_147	0	ERR3687832	Others
	LR_pmoC-phage_5_151	0	ERR3687832	Others
	LR_pmoC-phage_5_152	0	ERR3687832	Others
	LR_pmoC-phage_5_153	0	ERR3687832	Others
	LR_pmoC-phage_5_155	0	ERR3687832	Others
	LR_pmoC-phage_5_157	0	ERR3687832	Others
	LR_pmoC-phage_5_158	0	ERR3687832	Others
	LR_pmoC-phage_5_159	0	ERR3687832	Others
	LR_pmoC-phage_5_161	0	ERR3687832	Others
	LR_pmoC-phage_5_163	0	ERR3687832	Others
	LR_pmoC-phage_5_167	0	ERR3687832	Others
	LR_pmoC-phage_5_172	0	ERR3687832	Others
	LR_pmoC-phage_5_173	0	ERR3687832	Others
	LR_pmoC-phage_5_174	0	ERR3687832	Others
	LR_pmoC-phage_5_175	0	ERR3687832	Others
	LR_pmoC-phage_5_177	0	ERR3687832	Others
	LR_pmoC-phage_5_178	0	ERR3687832	Others
	LR_pmoC-phage_5_179	0	ERR3687832	Others
	LR_pmoC-phage_5_180	0	ERR3687832	Others
	LR_pmoC-phage_5_181	0	ERR3687832	Others
	LR_pmoC-phage_5_182	0	ERR3687832	Others
	LR_pmoC-phage_5_183	0	ERR3687832	Others
	LR_pmoC-phage_5_184	0	ERR3687832	Others
	LR_pmoC-phage_5_185	0	ERR3687832	Others
	LR_pmoC-phage_5_186	0	ERR3687832	Others
	LR_pmoC-phage_5_187	0	ERR3687832	Others
	LR_pmoC-phage_5_188	0	ERR3687832	Others
	LR_pmoC-phage_5_189	0	ERR3687832	Others
	LR_pmoC-phage_5_190	0	ERR3687832	Others
	LR_pmoC-phage_5_191	0	ERR3687832	Others
	LR_pmoC-phage_5_192	0	ERR3687832	Others
	LR_pmoC-phage_5_193	0	ERR3687832	Others
	LR_pmoC-phage_5_194	0	ERR3687832	Others
	LR_pmoC-phage_5_195	0	ERR3687832	Others
	LR_pmoC-phage_5_196	0	ERR3687832	Others
	LR_pmoC-phage_5_197	0	ERR3687832	Others
	LR_pmoC-phage_5_198	0	ERR3687832	Others
	LR_pmoC-phage_5_199	0	ERR3687832	Others
	LR_pmoC-phage_5_200	0	ERR3687832	Others
	LR_pmoC-phage_5_201	0	ERR3687832	Others
	LR_pmoC-phage_5_202	0	ERR3687832	Others
	LR_pmoC-phage_5_203	0	ERR3687832	Others
	LR_pmoC-phage_5_204	0	ERR3687832	Others
	LR_pmoC-phage_5_205	0	ERR3687832	Others
	LR_pmoC-phage_5_206	0	ERR3687832	Others
	LR_pmoC-phage_5_207	0	ERR3687832	Others
	LR_pmoC-phage_5_208	0	ERR3687832	Others
	LR_pmoC-phage_5_209	0	ERR3687832	Others
	LR_pmoC-phage_5_210	0	ERR3687832	Others
	LR_pmoC-phage_5_212	0	ERR3687832	Others
	LR_pmoC-phage_5_214	0	ERR3687832	Others
	LR_pmoC-phage_5_216	0	ERR3687832	Others
	LR_pmoC-phage_5_217	0	ERR3687832	Others
	LR_pmoC-phage_5_222	0	ERR3687832	Others
	LR_pmoC-phage_5_223	0	ERR3687832	Others
	LR_pmoC-phage_5_225	0	ERR3687832	Others
	LR_pmoC-phage_5_227	0	ERR3687832	Others
	LR_pmoC-phage_5_229	0	ERR3687832	Others
	LR_pmoC-phage_5_232	0	ERR3687832	Others
	LR_pmoC-phage_5_233	0	ERR3687832	Others
	LR_pmoC-phage_5_235	0	ERR3687832	Others
	LR_pmoC-phage_5_236	0	ERR3687832	Others
	LR_pmoC-phage_5_238	0	ERR3687832	Others
	LR_pmoC-phage_5_240	0	ERR3687832	Others
	LR_pmoC-phage_5_241	0	ERR3687832	Others
	LR_pmoC-phage_5_242	0	ERR3687832	Others
	LR_pmoC-phage_5_243	0	ERR3687832	Others
	LR_pmoC-phage_5_244	0	ERR3687832	Others
	LR_pmoC-phage_5_246	0	ERR3687832	Others
	LR_pmoC-phage_5_247	0	ERR3687832	Others
	LR_pmoC-phage_5_250	0	ERR3687832	Others
	LR_pmoC-phage_5_252	0	ERR3687832	Others
	LR_pmoC-phage_5_256	0	ERR3687832	Others
	LR_pmoC-phage_5_257	0	ERR3687832	Others
	LR_pmoC-phage_5_258	0	ERR3687832	Others
	LR_pmoC-phage_5_259	0	ERR3687832	Others
	LR_pmoC-phage_5_261	0	ERR3687832	Others
	LR_pmoC-phage_5_262	0	ERR3687832	Others
	LR_pmoC-phage_5_266	0	ERR3687832	Others
	LR_pmoC-phage_5_274	0	ERR3687832	Others
	LR_pmoC-phage_5_279	0	ERR3687832	Others
	LR_pmoC-phage_5_281	0	ERR3687832	Others
	LR_pmoC-phage_5_282	0	ERR3687832	Others
	LR_pmoC-phage_5_283	0	ERR3687832	Others
	LR_pmoC-phage_5_285	0	ERR3687832	Others
	LR_pmoC-phage_5_286	0	ERR3687832	Others
	LR_pmoC-phage_5_287	0	ERR3687832	Others
	LR_pmoC-phage_5_288	0	ERR3687832	Others
	LR_pmoC-phage_5_290	0	ERR3687832	Others
	LR_pmoC-phage_5_292	0	ERR3687832	Others
	LR_pmoC-phage_5_294	0	ERR3687832	Others
	LR_pmoC-phage_5_295	0	ERR3687832	Others
	LR_pmoC-phage_5_296	0	ERR3687832	Others
	LR_pmoC-phage_5_303	0	ERR3687832	Others
	LR_pmoC-phage_5_304	0	ERR3687832	Others
	LR_pmoC-phage_5_305	0	ERR3687832	Others
	LR_pmoC-phage_5_306	0	ERR3687832	Others
	LR_pmoC-phage_5_307	0	ERR3687832	Others
	LR_pmoC-phage_5_308	0	ERR3687832	Others
	LR_pmoC-phage_5_309	0	ERR3687832	Others
	LR_pmoC-phage_5_310	0	ERR3687832	Others
	LR_pmoC-phage_5_311	0	ERR3687832	Others
	LR_pmoC-phage_5_312	0	ERR3687832	Others
	LR_pmoC-phage_5_313	0	ERR3687832	Others
	LR_pmoC-phage_5_315	0	ERR3687832	Others
	LR_pmoC-phage_5_321	0	ERR3687832	Others
	LR_pmoC-phage_5_322	0	ERR3687832	Others
	LR_pmoC-phage_5_324	0	ERR3687832	Others
	LR_pmoC-phage_5_325	0	ERR3687832	Others
	LR_pmoC-phage_5_326	0	ERR3687832	Others
	LR_pmoC-phage_5_327	0	ERR3687832	Others
	LR_pmoC-phage_5_328	0	ERR3687832	Others
	LR_pmoC-phage_5_329	0	ERR3687832	Others
	LR_pmoC-phage_5_335	0	ERR3687832	Others
	LR_pmoC-phage_5_337	0	ERR3687832	Others
	LR_pmoC-phage_5_340	0	ERR3687832	Others
	LR_pmoC-phage_5_342	0	ERR3687832	Others
	LR_pmoC-phage_5_346	0	ERR3687832	Others
	LR_pmoC-phage_5_349	0	ERR3687832	Others
	LR_pmoC-phage_5_354	0	ERR3687832	Others
	LR_pmoC-phage_5_355	0	ERR3687832	Others
	LR_pmoC-phage_5_357	0	ERR3687832	Others
	LR_pmoC-phage_5_359	0	ERR3687832	Others
	LR_pmoC-phage_5_364	0	ERR3687832	Others
	LR_pmoC-phage_5_365	0	ERR3687832	Others
	LR_pmoC-phage_5_366	0	ERR3687832	Others
	LR_pmoC-phage_5_367	0	ERR3687832	Others
	LR_pmoC-phage_5_368	0	ERR3687832	Others
	LR_pmoC-phage_5_372	0	ERR3687832	Others
	LR_pmoC-phage_5_373	0	ERR3687832	Others
	LR_pmoC-phage_5_375	0	ERR3687832	Others
	LR_pmoC-phage_5_376	0	ERR3687832	Others
	LR_pmoC-phage_5_377	0	ERR3687832	Others
	LR_pmoC-phage_5_378	0	ERR3687832	Others
	LR_pmoC-phage_5_379	0	ERR3687832	Others
	LR_pmoC-phage_5_380	0	ERR3687832	Others
	LR_pmoC-phage_5_381	0	ERR3687832	Others
	LR_pmoC-phage_5_382	0	ERR3687832	Others
	LR_pmoC-phage_5_383	0	ERR3687832	Others
	LR_pmoC-phage_5_384	0	ERR3687832	Others
	LR_pmoC-phage_5_385	0	ERR3687832	Others
	LR_pmoC-phage_5_387	0	ERR3687832	Others
	LR_pmoC-phage_5_388	0	ERR3687832	Others
	LR_pmoC-phage_5_389	0	ERR3687832	Others
	LR_pmoC-phage_5_394	0	ERR3687832	Others
	LR_pmoC-phage_5_395	0	ERR3687832	Others
	LR_pmoC-phage_5_397	0	ERR3687832	Others
	LR_pmoC-phage_5_398	0	ERR3687832	Others
	LR_pmoC-phage_5_402	0	ERR3687832	Others
	LR_pmoC-phage_5_403	0	ERR3687832	Others
	LR_pmoC-phage_5_406	0	ERR3687832	Others
	LR_pmoC-phage_5_407	0	ERR3687832	Others
	LR_pmoC-phage_5_409	0	ERR3687832	Others
	LR_pmoC-phage_5_410	0	ERR3687832	Others
	LR_pmoC-phage_5_411	0	ERR3687832	Others
	LR_pmoC-phage_5_413	0	ERR3687832	Others
	LR_pmoC-phage_5_414	0	ERR3687832	Others
	LR_pmoC-phage_5_415	0	ERR3687832	Others
	LR_pmoC-phage_5_417	0	ERR3687832	Others
	LR_pmoC-phage_5_419	0	ERR3687832	Others
	LR_pmoC-phage_5_420	0	ERR3687832	Others
	LR_pmoC-phage_5_421	0	ERR3687832	Others
	LR_pmoC-phage_5_424	0	ERR3687832	Others
	LR_pmoC-phage_5_425	0	ERR3687832	Others
	LR_pmoC-phage_5_426	0	ERR3687832	Others
	LR_pmoC-phage_5_428	0	ERR3687832	Others
	LR_pmoC-phage_5_433	0	ERR3687832	Others
	LR_pmoC-phage_5_434	0	ERR3687832	Others
	LR_pmoC-phage_5_435	0	ERR3687832	Others
	LR_pmoC-phage_5_437	0	ERR3687832	Others
	LR_pmoC-phage_5_438	0	ERR3687832	Others
	LR_pmoC-phage_5_441	0	ERR3687832	Others
	LR_pmoC-phage_5_442	0	ERR3687832	Others
	LR_pmoC-phage_5_445	0	ERR3687832	Others
	LR_pmoC-phage_5_446	0	ERR3687832	Others
	LR_pmoC-phage_5_447	0	ERR3687832	Others
	LR_pmoC-phage_5_449	0	ERR3687832	Others
	LR_pmoC-phage_5_450	0	ERR3687832	Others
	LR_pmoC-phage_5_451	0	ERR3687832	Others
	LR_pmoC-phage_5_453	0	ERR3687832	Others
	LR_pmoC-phage_5_455	0	ERR3687832	Others
	LR_pmoC-phage_5_459	0	ERR3687832	Others
	LR_pmoC-phage_5_460	0	ERR3687832	Others
	LR_pmoC-phage_5_142	8.0219	ERR3687833	Others
	LR_pmoC-phage_5_436	7.9864	ERR3687833	Others
	LR_pmoC-phage_5_403	7.8449	ERR3687833	Others
	LR_pmoC-phage_5_98	7.5746	ERR3687833	Others
	LR_pmoC-phage_5_82	7.0897	ERR3687833	Others
	LR_pmoC-phage_5_83	6.3178	ERR3687833	Others
	LR_pmoC-phage_5_298	6.1743	ERR3687833	Others
	LR_pmoC-phage_5_7	5.5845	ERR3687833	Others
	LR_pmoC-phage_5_332	5.4774	ERR3687833	Others
	LR_pmoC-phage_5_140	5.4122	ERR3687833	Others
	LR_pmoC-phage_5_117	5.3628	ERR3687833	Others
	LR_pmoC-phage_5_51	4.394	ERR3687833	Others
	LR_pmoC-phage_5_53	4.2654	ERR3687833	Others
	LR_pmoC-phage_5_21	4.2503	ERR3687833	Others
	LR_pmoC-phage_5_24	4.2459	ERR3687833	Others
	LR_pmoC-phage_5_265	4.1937	ERR3687833	Others
	LR_pmoC-phage_5_80	4.0322	ERR3687833	Others
	LR_pmoC-phage_5_8	3.9712	ERR3687833	Others
	LR_pmoC-phage_5_78	3.9041	ERR3687833	Others
	LR_pmoC-phage_5_455	3.8076	ERR3687833	Others
	LR_pmoC-phage_5_100	3.7521	ERR3687833	Others
	LR_pmoC-phage_5_302	3.7507	ERR3687833	Others
	LR_pmoC-phage_5_81	3.736	ERR3687833	Others
	LR_pmoC-phage_5_73	3.7282	ERR3687833	Others
	LR_pmoC-phage_5_52	3.723	ERR3687833	Others
	LR_pmoC-phage_5_59	3.723	ERR3687833	Others
	LR_pmoC-phage_5_121	3.6364	ERR3687833	Others
	LR_pmoC-phage_5_20	3.5729	ERR3687833	Others
	LR_pmoC-phage_5_352	3.5369	ERR3687833	Others
	LR_pmoC-phage_5_16	3.414	ERR3687833	Others
	LR_pmoC-phage_5_314	3.3868	ERR3687833	Others
	LR_pmoC-phage_5_139	3.3854	ERR3687833	Others
	LR_pmoC-phage_5_50	3.347	ERR3687833	Others
	LR_pmoC-phage_5_457	3.1812	ERR3687833	Others
	LR_pmoC-phage_5_270	3.1525	ERR3687833	Others
	LR_pmoC-phage_5_57	3.1125	ERR3687833	Others
	LR_pmoC-phage_5_435	3.1025	ERR3687833	Others
	LR_pmoC-phage_5_9	3.0746	ERR3687833	Others
	LR_pmoC-phage_5_104	3.0405	ERR3687833	Others
	LR_pmoC-phage_5_136	2.9912	ERR3687833	Others
	LR_pmoC-phage_5_101	2.9767	ERR3687833	Others
	LR_pmoC-phage_5_87	2.9237	ERR3687833	Others
	LR_pmoC-phage_5_412	2.9183	ERR3687833	Others
	LR_pmoC-phage_5_103	2.9097	ERR3687833	Others
	LR_pmoC-phage_5_456	2.8736	ERR3687833	Others
	LR_pmoC-phage_5_448	2.8691	ERR3687833	Others
	LR_pmoC-phage_5_401	2.8379	ERR3687833	Others
	LR_pmoC-phage_5_77	2.7618	ERR3687833	Others
	LR_pmoC-phage_5_56	2.7386	ERR3687833	Others
	LR_pmoC-phage_5_267	2.6977	ERR3687833	Others
	LR_pmoC-phage_5_356	2.6642	ERR3687833	Others
	LR_pmoC-phage_5_279	2.6061	ERR3687833	Others
	LR_pmoC-phage_5_394	2.6061	ERR3687833	Others
	LR_pmoC-phage_5_350	2.5754	ERR3687833	Others
	LR_pmoC-phage_5_61	2.5211	ERR3687833	Others
	LR_pmoC-phage_5_269	2.5085	ERR3687833	Others
	LR_pmoC-phage_5_72	2.5059	ERR3687833	Others
	LR_pmoC-phage_5_264	2.4223	ERR3687833	Others
	LR_pmoC-phage_5_130	2.422	ERR3687833	Others
	LR_pmoC-phage_5_252	2.4131	ERR3687833	Others
	LR_pmoC-phage_5_353	2.4116	ERR3687833	Others
	LR_pmoC-phage_5_69	2.4004	ERR3687833	Others
	LR_pmoC-phage_5_63	2.3957	ERR3687833	Others
	LR_pmoC-phage_5_219	2.3498	ERR3687833	Others
	LR_pmoC-phage_5_119	2.3186	ERR3687833	Others
	LR_pmoC-phage_5_55	2.2811	ERR3687833	Others
	LR_pmoC-phage_5_387	2.2662	ERR3687833	Others
	LR_pmoC-phage_5_137	2.2661	ERR3687833	Others
	LR_pmoC-phage_5_396	2.2493	ERR3687833	Others
	LR_pmoC-phage_5_351	2.2235	ERR3687833	Others
	LR_pmoC-phage_5_300	2.1917	ERR3687833	Others
	LR_pmoC-phage_5_400	2.1821	ERR3687833	Others
	LR_pmoC-phage_5_19	2.18	ERR3687833	Others
	LR_pmoC-phage_5_213	2.1718	ERR3687833	Others
	LR_pmoC-phage_5_335	2.1718	ERR3687833	Others
	LR_pmoC-phage_5_423	2.1718	ERR3687833	Others
	LR_pmoC-phage_5_12	2.1303	ERR3687833	Others
	LR_pmoC-phage_5_54	2.1285	ERR3687833	Others
	LR_pmoC-phage_5_17	2.119	ERR3687833	Others
	LR_pmoC-phage_5_58	2.1131	ERR3687833	Others
	LR_pmoC-phage_5_294	2.1017	ERR3687833	Others
	LR_pmoC-phage_5_340	2.073	ERR3687833	Others
	LR_pmoC-phage_5_273	2.0537	ERR3687833	Others
	LR_pmoC-phage_5_132	2.0484	ERR3687833	Others
	LR_pmoC-phage_5_102	2.0331	ERR3687833	Others
	LR_pmoC-phage_5_110	1.9894	ERR3687833	Others
	LR_pmoC-phage_5_339	1.9843	ERR3687833	Others
	LR_pmoC-phage_5_167	1.9591	ERR3687833	Others
	LR_pmoC-phage_5_164	1.9546	ERR3687833	Others
	LR_pmoC-phage_5_11	1.9352	ERR3687833	Others
	LR_pmoC-phage_5_33	1.9085	ERR3687833	Others
	LR_pmoC-phage_5_360	1.905	ERR3687833	Others
	LR_pmoC-phage_5_85	1.8872	ERR3687833	Others
	LR_pmoC-phage_5_91	1.8794	ERR3687833	Others
	LR_pmoC-phage_5_277	1.8722	ERR3687833	Others
	LR_pmoC-phage_5_347	1.8615	ERR3687833	Others
	LR_pmoC-phage_5_301	1.8598	ERR3687833	Others
	LR_pmoC-phage_5_458	1.8396	ERR3687833	Others
	LR_pmoC-phage_5_25	1.8353	ERR3687833	Others
	LR_pmoC-phage_5_253	1.8353	ERR3687833	Others
	LR_pmoC-phage_5_13	1.7973	ERR3687833	Others
	LR_pmoC-phage_5_331	1.7696	ERR3687833	Others
	LR_pmoC-phage_5_268	1.7374	ERR3687833	Others
	LR_pmoC-phage_5_391	1.7145	ERR3687833	Others
	LR_pmoC-phage_5_297	1.7074	ERR3687833	Others
	LR_pmoC-phage_5_299	1.7035	ERR3687833	Others
	LR_pmoC-phage_5_278	1.7016	ERR3687833	Others
	LR_pmoC-phage_5_370	1.6913	ERR3687833	Others
	LR_pmoC-phage_5_47	1.6814	ERR3687833	Others
	LR_pmoC-phage_5_70	1.6706	ERR3687833	Others
	LR_pmoC-phage_5_247	1.6534	ERR3687833	Others
	LR_pmoC-phage_5_459	1.6531	ERR3687833	Others
	LR_pmoC-phage_5_1	1.6399	ERR3687833	Others
	LR_pmoC-phage_5_111	1.6377	ERR3687833	Others
	LR_pmoC-phage_5_92	1.6343	ERR3687833	Others
	LR_pmoC-phage_5_95	1.6254	ERR3687833	Others
	LR_pmoC-phage_5_389	1.5956	ERR3687833	Others
	LR_pmoC-phage_5_34	1.5891	ERR3687833	Others
	LR_pmoC-phage_5_169	1.5726	ERR3687833	Others
	LR_pmoC-phage_5_334	1.5699	ERR3687833	Others
	LR_pmoC-phage_5_386	1.5431	ERR3687833	Others
	LR_pmoC-phage_5_168	1.533	ERR3687833	Others
	LR_pmoC-phage_5_438	1.5261	ERR3687833	Others
	LR_pmoC-phage_5_261	1.5202	ERR3687833	Others
	LR_pmoC-phage_5_260	1.5181	ERR3687833	Others
	LR_pmoC-phage_5_284	1.4786	ERR3687833	Others
	LR_pmoC-phage_5_293	1.4712	ERR3687833	Others
	LR_pmoC-phage_5_160	1.4346	ERR3687833	Others
	LR_pmoC-phage_5_369	1.428	ERR3687833	Others
	LR_pmoC-phage_5_318	1.4272	ERR3687833	Others
	LR_pmoC-phage_5_86	1.3885	ERR3687833	Others
	LR_pmoC-phage_5_303	1.3885	ERR3687833	Others
	LR_pmoC-phage_5_210	1.3782	ERR3687833	Others
	LR_pmoC-phage_5_346	1.3558	ERR3687833	Others
	LR_pmoC-phage_5_452	1.3455	ERR3687833	Others
	LR_pmoC-phage_5_35	1.3444	ERR3687833	Others
	LR_pmoC-phage_5_161	1.3318	ERR3687833	Others
	LR_pmoC-phage_5_211	1.319	ERR3687833	Others
	LR_pmoC-phage_5_133	1.3031	ERR3687833	Others
	LR_pmoC-phage_5_175	1.3031	ERR3687833	Others
	LR_pmoC-phage_5_291	1.3031	ERR3687833	Others
	LR_pmoC-phage_5_295	1.2954	ERR3687833	Others
	LR_pmoC-phage_5_96	1.2808	ERR3687833	Others
	LR_pmoC-phage_5_410	1.2775	ERR3687833	Others
	LR_pmoC-phage_5_399	1.2669	ERR3687833	Others
	LR_pmoC-phage_5_225	1.2651	ERR3687833	Others
	LR_pmoC-phage_5_29	1.2621	ERR3687833	Others
	LR_pmoC-phage_5_108	1.261	ERR3687833	Others
	LR_pmoC-phage_5_118	1.2587	ERR3687833	Others
	LR_pmoC-phage_5_218	1.2571	ERR3687833	Others
	LR_pmoC-phage_5_163	1.256	ERR3687833	Others
	LR_pmoC-phage_5_28	1.2529	ERR3687833	Others
	LR_pmoC-phage_5_415	1.2529	ERR3687833	Others
	LR_pmoC-phage_5_309	1.2388	ERR3687833	Others
	LR_pmoC-phage_5_358	1.2362	ERR3687833	Others
	LR_pmoC-phage_5_254	1.2347	ERR3687833	Others
	LR_pmoC-phage_5_249	1.2312	ERR3687833	Others
	LR_pmoC-phage_5_316	1.2278	ERR3687833	Others
	LR_pmoC-phage_5_344	1.2233	ERR3687833	Others
	LR_pmoC-phage_5_413	1.2216	ERR3687833	Others
	LR_pmoC-phage_5_385	1.2178	ERR3687833	Others
	LR_pmoC-phage_5_255	1.2127	ERR3687833	Others
	LR_pmoC-phage_5_276	1.209	ERR3687833	Others
	LR_pmoC-phage_5_209	1.2065	ERR3687833	Others
	LR_pmoC-phage_5_341	1.2051	ERR3687833	Others
	LR_pmoC-phage_5_162	1.2014	ERR3687833	Others
	LR_pmoC-phage_5_348	1.2014	ERR3687833	Others
	LR_pmoC-phage_5_343	1.201	ERR3687833	Others
	LR_pmoC-phage_5_120	1.2002	ERR3687833	Others
	LR_pmoC-phage_5_281	1.2002	ERR3687833	Others
	LR_pmoC-phage_5_84	1.1991	ERR3687833	Others
	LR_pmoC-phage_5_441	1.1942	ERR3687833	Others
	LR_pmoC-phage_5_266	1.1846	ERR3687833	Others
	LR_pmoC-phage_5_233	1.1704	ERR3687833	Others
	LR_pmoC-phage_5_272	1.1678	ERR3687833	Others
	LR_pmoC-phage_5_444	1.1669	ERR3687833	Others
	LR_pmoC-phage_5_411	1.1622	ERR3687833	Others
	LR_pmoC-phage_5_22	1.1546	ERR3687833	Others
	LR_pmoC-phage_5_408	1.1402	ERR3687833	Others
	LR_pmoC-phage_5_362	1.1346	ERR3687833	Others
	LR_pmoC-phage_5_23	1.1331	ERR3687833	Others
	LR_pmoC-phage_5_71	1.1169	ERR3687833	Others
	LR_pmoC-phage_5_345	1.1072	ERR3687833	Others
	LR_pmoC-phage_5_166	1.1017	ERR3687833	Others
	LR_pmoC-phage_5_292	1.095	ERR3687833	Others
	LR_pmoC-phage_5_336	1.0775	ERR3687833	Others
	LR_pmoC-phage_5_304	1.071	ERR3687833	Others
	LR_pmoC-phage_5_62	1.0526	ERR3687833	Others
	LR_pmoC-phage_5_14	1.0508	ERR3687833	Others
	LR_pmoC-phage_5_430	1.0321	ERR3687833	Others
	LR_pmoC-phage_5_131	1.022	ERR3687833	Others
	LR_pmoC-phage_5_445	1.0154	ERR3687833	Others
	LR_pmoC-phage_5_374	1.0023	ERR3687833	Others
	LR_pmoC-phage_5_453	1.0023	ERR3687833	Others
	LR_pmoC-phage_5_229	0.9928	ERR3687833	Others
	LR_pmoC-phage_5_333	0.9928	ERR3687833	Others
	LR_pmoC-phage_5_66	0.9903	ERR3687833	Others
	LR_pmoC-phage_5_461	0.9841	ERR3687833	Others
	LR_pmoC-phage_5_393	0.9782	ERR3687833	Others
	LR_pmoC-phage_5_152	0.9759	ERR3687833	Others
	LR_pmoC-phage_5_234	0.959	ERR3687833	Others
	LR_pmoC-phage_5_404	0.9554	ERR3687833	Others
	LR_pmoC-phage_5_454	0.9467	ERR3687833	Others
	LR_pmoC-phage_5_135	0.9458	ERR3687833	Others
	LR_pmoC-phage_5_30	0.942	ERR3687833	Others
	LR_pmoC-phage_5_421	0.9371	ERR3687833	Others
	LR_pmoC-phage_5_392	0.9252	ERR3687833	Others
	LR_pmoC-phage_5_359	0.922	ERR3687833	Others
	LR_pmoC-phage_5_134	0.9176	ERR3687833	Others
	LR_pmoC-phage_5_64	0.9171	ERR3687833	Others
	LR_pmoC-phage_5_18	0.9144	ERR3687833	Others
	LR_pmoC-phage_5_325	0.9112	ERR3687833	Others
	LR_pmoC-phage_5_228	0.9091	ERR3687833	Others
	LR_pmoC-phage_5_145	0.908	ERR3687833	Others
	LR_pmoC-phage_5_220	0.9012	ERR3687833	Others
	LR_pmoC-phage_5_330	0.8966	ERR3687833	Others
	LR_pmoC-phage_5_27	0.8963	ERR3687833	Others
	LR_pmoC-phage_5_158	0.8861	ERR3687833	Others
	LR_pmoC-phage_5_3	0.8856	ERR3687833	Others
	LR_pmoC-phage_5_424	0.8804	ERR3687833	Others
	LR_pmoC-phage_5_150	0.8738	ERR3687833	Others
	LR_pmoC-phage_5_157	0.8732	ERR3687833	Others
	LR_pmoC-phage_5_296	0.8687	ERR3687833	Others
	LR_pmoC-phage_5_149	0.865	ERR3687833	Others
	LR_pmoC-phage_5_285	0.8605	ERR3687833	Others
	LR_pmoC-phage_5_338	0.8569	ERR3687833	Others
	LR_pmoC-phage_5_45	0.8568	ERR3687833	Others
	LR_pmoC-phage_5_245	0.8475	ERR3687833	Others
	LR_pmoC-phage_5_451	0.8446	ERR3687833	Others
	LR_pmoC-phage_5_240	0.8353	ERR3687833	Others
	LR_pmoC-phage_5_446	0.8317	ERR3687833	Others
	LR_pmoC-phage_5_248	0.8268	ERR3687833	Others
	LR_pmoC-phage_5_397	0.8247	ERR3687833	Others
	LR_pmoC-phage_5_116	0.8144	ERR3687833	Others
	LR_pmoC-phage_5_129	0.8044	ERR3687833	Others
	LR_pmoC-phage_5_2	0.8033	ERR3687833	Others
	LR_pmoC-phage_5_460	0.7963	ERR3687833	Others
	LR_pmoC-phage_5_93	0.7945	ERR3687833	Others
	LR_pmoC-phage_5_259	0.7831	ERR3687833	Others
	LR_pmoC-phage_5_428	0.773	ERR3687833	Others
	LR_pmoC-phage_5_440	0.7722	ERR3687833	Others
	LR_pmoC-phage_5_238	0.7576	ERR3687833	Others
	LR_pmoC-phage_5_246	0.7576	ERR3687833	Others
	LR_pmoC-phage_5_94	0.7489	ERR3687833	Others
	LR_pmoC-phage_5_235	0.7457	ERR3687833	Others
	LR_pmoC-phage_5_361	0.7446	ERR3687833	Others
	LR_pmoC-phage_5_128	0.7303	ERR3687833	Others
	LR_pmoC-phage_5_271	0.7206	ERR3687833	Others
	LR_pmoC-phage_5_307	0.7173	ERR3687833	Others
	LR_pmoC-phage_5_398	0.714	ERR3687833	Others
	LR_pmoC-phage_5_327	0.7044	ERR3687833	Others
	LR_pmoC-phage_5_32	0.7022	ERR3687833	Others
	LR_pmoC-phage_5_43	0.7022	ERR3687833	Others
	LR_pmoC-phage_5_364	0.6981	ERR3687833	Others
	LR_pmoC-phage_5_156	0.697	ERR3687833	Others
	LR_pmoC-phage_5_79	0.6858	ERR3687833	Others
	LR_pmoC-phage_5_46	0.6839	ERR3687833	Others
	LR_pmoC-phage_5_237	0.6828	ERR3687833	Others
	LR_pmoC-phage_5_36	0.6787	ERR3687833	Others
	LR_pmoC-phage_5_231	0.6787	ERR3687833	Others
	LR_pmoC-phage_5_379	0.6787	ERR3687833	Others
	LR_pmoC-phage_5_443	0.6717	ERR3687833	Others
	LR_pmoC-phage_5_176	0.6648	ERR3687833	Others
	LR_pmoC-phage_5_148	0.6592	ERR3687833	Others
	LR_pmoC-phage_5_274	0.6435	ERR3687833	Others
	LR_pmoC-phage_5_380	0.6423	ERR3687833	Others
	LR_pmoC-phage_5_65	0.6255	ERR3687833	Others
	LR_pmoC-phage_5_173	0.6108	ERR3687833	Others
	LR_pmoC-phage_5_251	0.5991	ERR3687833	Others
	LR_pmoC-phage_5_317	0.5781	ERR3687833	Others
	LR_pmoC-phage_5_154	0.5777	ERR3687833	Others
	LR_pmoC-phage_5_289	0.5756	ERR3687833	Others
	LR_pmoC-phage_5_190	0.5749	ERR3687833	Others
	LR_pmoC-phage_5_432	0.5728	ERR3687833	Others
	LR_pmoC-phage_5_147	0.5704	ERR3687833	Others
	LR_pmoC-phage_5_324	0.5665	ERR3687833	Others
	LR_pmoC-phage_5_203	0.5585	ERR3687833	Others
	LR_pmoC-phage_5_371	0.5467	ERR3687833	Others
	LR_pmoC-phage_5_151	0.538	ERR3687833	Others
	LR_pmoC-phage_5_363	0.5212	ERR3687833	Others
	LR_pmoC-phage_5_367	0.5212	ERR3687833	Others
	LR_pmoC-phage_5_226	0.5012	ERR3687833	Others
	LR_pmoC-phage_5_283	0.5012	ERR3687833	Others
	LR_pmoC-phage_5_377	0.5012	ERR3687833	Others
	LR_pmoC-phage_5_342	0.4993	ERR3687833	Others
	LR_pmoC-phage_5_243	0.4982	ERR3687833	Others
	LR_pmoC-phage_5_326	0.4964	ERR3687833	Others
	LR_pmoC-phage_5_124	0.4948	ERR3687833	Others
	LR_pmoC-phage_5_321	0.4948	ERR3687833	Others
	LR_pmoC-phage_5_376	0.4917	ERR3687833	Others
	LR_pmoC-phage_5_244	0.4894	ERR3687833	Others
	LR_pmoC-phage_5_44	0.4826	ERR3687833	Others
	LR_pmoC-phage_5_143	0.4826	ERR3687833	Others
	LR_pmoC-phage_5_406	0.4826	ERR3687833	Others
	LR_pmoC-phage_5_144	0.4791	ERR3687833	Others
	LR_pmoC-phage_5_31	0.4784	ERR3687833	Others
	LR_pmoC-phage_5_242	0.4782	ERR3687833	Others
	LR_pmoC-phage_5_311	0.471	ERR3687833	Others
	LR_pmoC-phage_5_189	0.4654	ERR3687833	Others
	LR_pmoC-phage_5_366	0.4633	ERR3687833	Others
	LR_pmoC-phage_5_354	0.4417	ERR3687833	Others
	LR_pmoC-phage_5_37	0.4291	ERR3687833	Others
	LR_pmoC-phage_5_214	0.4272	ERR3687833	Others
	LR_pmoC-phage_5_280	0.4249	ERR3687833	Others
	LR_pmoC-phage_5_349	0.4203	ERR3687833	Others
	LR_pmoC-phage_5_41	0.4176	ERR3687833	Others
	LR_pmoC-phage_5_381	0.4137	ERR3687833	Others
	LR_pmoC-phage_5_368	0.4104	ERR3687833	Others
	LR_pmoC-phage_5_256	0.4072	ERR3687833	Others
	LR_pmoC-phage_5_126	0.404	ERR3687833	Others
	LR_pmoC-phage_5_15	0.4009	ERR3687833	Others
	LR_pmoC-phage_5_48	0.3949	ERR3687833	Others
	LR_pmoC-phage_5_450	0.3949	ERR3687833	Others
	LR_pmoC-phage_5_40	0.3917	ERR3687833	Others
	LR_pmoC-phage_5_365	0.389	ERR3687833	Others
	LR_pmoC-phage_5_417	0.389	ERR3687833	Others
	LR_pmoC-phage_5_416	0.3833	ERR3687833	Others
	LR_pmoC-phage_5_290	0.3795	ERR3687833	Others
	LR_pmoC-phage_5_310	0.3777	ERR3687833	Others
	LR_pmoC-phage_5_402	0.3759	ERR3687833	Others
	LR_pmoC-phage_5_182	0.3723	ERR3687833	Others
	LR_pmoC-phage_5_263	0.3688	ERR3687833	Others
	LR_pmoC-phage_5_313	0.3667	ERR3687833	Others
	LR_pmoC-phage_5_97	0.3645	ERR3687833	Others
	LR_pmoC-phage_5_433	0.362	ERR3687833	Others
	LR_pmoC-phage_5_165	0.361	ERR3687833	Others
	LR_pmoC-phage_5_426	0.3586	ERR3687833	Others
	LR_pmoC-phage_5_5	0.3522	ERR3687833	Others
	LR_pmoC-phage_5_155	0.3402	ERR3687833	Others
	LR_pmoC-phage_5_4	0.3385	ERR3687833	Others
	LR_pmoC-phage_5_257	0.337	ERR3687833	Others
	LR_pmoC-phage_5_227	0.3341	ERR3687833	Others
	LR_pmoC-phage_5_125	0.3313	ERR3687833	Others
	LR_pmoC-phage_5_230	0.3258	ERR3687833	Others
	LR_pmoC-phage_5_390	0.3258	ERR3687833	Others
	LR_pmoC-phage_5_388	0.3217	ERR3687833	Others
	LR_pmoC-phage_5_39	0.3153	ERR3687833	Others
	LR_pmoC-phage_5_372	0.2996	ERR3687833	Others
	LR_pmoC-phage_5_418	0.2984	ERR3687833	Others
	LR_pmoC-phage_5_414	0.2961	ERR3687833	Others
	LR_pmoC-phage_5_378	0.2928	ERR3687833	Others
	LR_pmoC-phage_5_153	0.2915	ERR3687833	Others
	LR_pmoC-phage_5_107	0.2896	ERR3687833	Others
	LR_pmoC-phage_5_224	0.2833	ERR3687833	Others
	LR_pmoC-phage_5_323	0.2833	ERR3687833	Others
	LR_pmoC-phage_5_305	0.2772	ERR3687833	Others
	LR_pmoC-phage_5_306	0.2772	ERR3687833	Others
	LR_pmoC-phage_5_250	0.2687	ERR3687833	Others
	LR_pmoC-phage_5_42	0.258	ERR3687833	Others
	LR_pmoC-phage_5_308	0.2572	ERR3687833	Others
	LR_pmoC-phage_5_127	0.2538	ERR3687833	Others
	LR_pmoC-phage_5_60	0.2506	ERR3687833	Others
	LR_pmoC-phage_5_90	0.2436	ERR3687833	Others
	LR_pmoC-phage_5_431	0.2422	ERR3687833	Others
	LR_pmoC-phage_5_236	0.2413	ERR3687833	Others
	LR_pmoC-phage_5_315	0.2327	ERR3687833	Others
	LR_pmoC-phage_5_409	0.2262	ERR3687833	Others
	LR_pmoC-phage_5_383	0.226	ERR3687833	Others
	LR_pmoC-phage_5_429	0.2247	ERR3687833	Others
	LR_pmoC-phage_5_258	0.2201	ERR3687833	Others
	LR_pmoC-phage_5_67	0.2172	ERR3687833	Others
	LR_pmoC-phage_5_216	0.2102	ERR3687833	Others
	LR_pmoC-phage_5_286	0.202	ERR3687833	Others
	LR_pmoC-phage_5_439	0.2005	ERR3687833	Others
	LR_pmoC-phage_5_447	0.2005	ERR3687833	Others
	LR_pmoC-phage_5_207	0.1974	ERR3687833	Others
	LR_pmoC-phage_5_329	0.1902	ERR3687833	Others
	LR_pmoC-phage_5_184	0.1862	ERR3687833	Others
	LR_pmoC-phage_5_186	0.1862	ERR3687833	Others
	LR_pmoC-phage_5_422	0.1862	ERR3687833	Others
	LR_pmoC-phage_5_192	0.181	ERR3687833	Others
	LR_pmoC-phage_5_449	0.181	ERR3687833	Others
	LR_pmoC-phage_5_38	0.1737	ERR3687833	Others
	LR_pmoC-phage_5_183	0.1737	ERR3687833	Others
	LR_pmoC-phage_5_382	0.1692	ERR3687833	Others
	LR_pmoC-phage_5_395	0.1671	ERR3687833	Others
	LR_pmoC-phage_5_177	0.1609	ERR3687833	Others
	LR_pmoC-phage_5_194	0.1481	ERR3687833	Others
	LR_pmoC-phage_5_68	0.1464	ERR3687833	Others
	LR_pmoC-phage_5_239	0.1416	ERR3687833	Others
	LR_pmoC-phage_5_172	0.1386	ERR3687833	Others
	LR_pmoC-phage_5_241	0.1336	ERR3687833	Others
	LR_pmoC-phage_5_146	0.1068	ERR3687833	Others
	LR_pmoC-phage_5_337	0.1026	ERR3687833	Others
	LR_pmoC-phage_5_420	0.082	ERR3687833	Others
	LR_pmoC-phage_5_384	0.0672	ERR3687833	Others
	LR_pmoC-phage_5_6	0	ERR3687833	Others
	LR_pmoC-phage_5_49	0	ERR3687833	Others
	LR_pmoC-phage_5_106	0	ERR3687833	Others
	LR_pmoC-phage_5_109	0	ERR3687833	Others
	LR_pmoC-phage_5_122	0	ERR3687833	Others
	LR_pmoC-phage_5_123	0	ERR3687833	Others
	LR_pmoC-phage_5_138	0	ERR3687833	Others
	LR_pmoC-phage_5_159	0	ERR3687833	Others
	LR_pmoC-phage_5_174	0	ERR3687833	Others
	LR_pmoC-phage_5_178	0	ERR3687833	Others
	LR_pmoC-phage_5_179	0	ERR3687833	Others
	LR_pmoC-phage_5_180	0	ERR3687833	Others
	LR_pmoC-phage_5_181	0	ERR3687833	Others
	LR_pmoC-phage_5_185	0	ERR3687833	Others
	LR_pmoC-phage_5_187	0	ERR3687833	Others
	LR_pmoC-phage_5_188	0	ERR3687833	Others
	LR_pmoC-phage_5_191	0	ERR3687833	Others
	LR_pmoC-phage_5_193	0	ERR3687833	Others
	LR_pmoC-phage_5_195	0	ERR3687833	Others
	LR_pmoC-phage_5_196	0	ERR3687833	Others
	LR_pmoC-phage_5_197	0	ERR3687833	Others
	LR_pmoC-phage_5_198	0	ERR3687833	Others
	LR_pmoC-phage_5_199	0	ERR3687833	Others
	LR_pmoC-phage_5_200	0	ERR3687833	Others
	LR_pmoC-phage_5_201	0	ERR3687833	Others
	LR_pmoC-phage_5_202	0	ERR3687833	Others
	LR_pmoC-phage_5_204	0	ERR3687833	Others
	LR_pmoC-phage_5_205	0	ERR3687833	Others
	LR_pmoC-phage_5_206	0	ERR3687833	Others
	LR_pmoC-phage_5_208	0	ERR3687833	Others
	LR_pmoC-phage_5_212	0	ERR3687833	Others
	LR_pmoC-phage_5_215	0	ERR3687833	Others
	LR_pmoC-phage_5_217	0	ERR3687833	Others
	LR_pmoC-phage_5_221	0	ERR3687833	Others
	LR_pmoC-phage_5_222	0	ERR3687833	Others
	LR_pmoC-phage_5_223	0	ERR3687833	Others
	LR_pmoC-phage_5_232	0	ERR3687833	Others
	LR_pmoC-phage_5_262	0	ERR3687833	Others
	LR_pmoC-phage_5_282	0	ERR3687833	Others
	LR_pmoC-phage_5_287	0	ERR3687833	Others
	LR_pmoC-phage_5_288	0	ERR3687833	Others
	LR_pmoC-phage_5_312	0	ERR3687833	Others
	LR_pmoC-phage_5_322	0	ERR3687833	Others
	LR_pmoC-phage_5_328	0	ERR3687833	Others
	LR_pmoC-phage_5_355	0	ERR3687833	Others
	LR_pmoC-phage_5_357	0	ERR3687833	Others
	LR_pmoC-phage_5_373	0	ERR3687833	Others
	LR_pmoC-phage_5_375	0	ERR3687833	Others
	LR_pmoC-phage_5_407	0	ERR3687833	Others
	LR_pmoC-phage_5_419	0	ERR3687833	Others
	LR_pmoC-phage_5_425	0	ERR3687833	Others
	LR_pmoC-phage_5_427	0	ERR3687833	Others
	LR_pmoC-phage_5_434	0	ERR3687833	Others
	LR_pmoC-phage_5_437	0	ERR3687833	Others
	LR_pmoC-phage_5_442	0	ERR3687833	Others
	LR_pmoC-phage_5_76	8.3058	ERR3687834	Others
	LR_pmoC-phage_5_142	7.6944	ERR3687834	Others
	LR_pmoC-phage_5_386	6.703	ERR3687834	Others
	LR_pmoC-phage_5_7	6.2378	ERR3687834	Others
	LR_pmoC-phage_5_10	6.1748	ERR3687834	Others
	LR_pmoC-phage_5_389	5.8913	ERR3687834	Others
	LR_pmoC-phage_5_82	5.8113	ERR3687834	Others
	LR_pmoC-phage_5_53	5.4974	ERR3687834	Others
	LR_pmoC-phage_5_140	5.481	ERR3687834	Others
	LR_pmoC-phage_5_314	5.2364	ERR3687834	Others
	LR_pmoC-phage_5_117	5.2043	ERR3687834	Others
	LR_pmoC-phage_5_176	5.1982	ERR3687834	Others
	LR_pmoC-phage_5_458	4.9944	ERR3687834	Others
	LR_pmoC-phage_5_455	4.9619	ERR3687834	Others
	LR_pmoC-phage_5_265	4.8795	ERR3687834	Others
	LR_pmoC-phage_5_119	4.8344	ERR3687834	Others
	LR_pmoC-phage_5_446	4.8173	ERR3687834	Others
	LR_pmoC-phage_5_85	4.6844	ERR3687834	Others
	LR_pmoC-phage_5_297	4.6844	ERR3687834	Others
	LR_pmoC-phage_5_139	4.5782	ERR3687834	Others
	LR_pmoC-phage_5_73	4.481	ERR3687834	Others
	LR_pmoC-phage_5_457	4.3847	ERR3687834	Others
	LR_pmoC-phage_5_217	4.2989	ERR3687834	Others
	LR_pmoC-phage_5_59	4.2081	ERR3687834	Others
	LR_pmoC-phage_5_103	4.1216	ERR3687834	Others
	LR_pmoC-phage_5_72	4.0819	ERR3687834	Others
	LR_pmoC-phage_5_91	4.0819	ERR3687834	Others
	LR_pmoC-phage_5_435	4.0431	ERR3687834	Others
	LR_pmoC-phage_5_51	3.949	ERR3687834	Others
	LR_pmoC-phage_5_332	3.9447	ERR3687834	Others
	LR_pmoC-phage_5_83	3.8593	ERR3687834	Others
	LR_pmoC-phage_5_340	3.8593	ERR3687834	Others
	LR_pmoC-phage_5_24	3.8159	ERR3687834	Others
	LR_pmoC-phage_5_278	3.793	ERR3687834	Others
	LR_pmoC-phage_5_57	3.7812	ERR3687834	Others
	LR_pmoC-phage_5_20	3.7659	ERR3687834	Others
	LR_pmoC-phage_5_267	3.7588	ERR3687834	Others
	LR_pmoC-phage_5_56	3.7415	ERR3687834	Others
	LR_pmoC-phage_5_171	3.6915	ERR3687834	Others
	LR_pmoC-phage_5_273	3.6915	ERR3687834	Others
	LR_pmoC-phage_5_169	3.6597	ERR3687834	Others
	LR_pmoC-phage_5_300	3.635	ERR3687834	Others
	LR_pmoC-phage_5_78	3.634	ERR3687834	Others
	LR_pmoC-phage_5_269	3.6323	ERR3687834	Others
	LR_pmoC-phage_5_284	3.6129	ERR3687834	Others
	LR_pmoC-phage_5_134	3.5875	ERR3687834	Others
	LR_pmoC-phage_5_309	3.5875	ERR3687834	Others
	LR_pmoC-phage_5_81	3.5624	ERR3687834	Others
	LR_pmoC-phage_5_403	3.4655	ERR3687834	Others
	LR_pmoC-phage_5_100	3.4546	ERR3687834	Others
	LR_pmoC-phage_5_213	3.4514	ERR3687834	Others
	LR_pmoC-phage_5_424	3.4421	ERR3687834	Others
	LR_pmoC-phage_5_120	3.3515	ERR3687834	Others
	LR_pmoC-phage_5_337	3.3427	ERR3687834	Others
	LR_pmoC-phage_5_101	3.3396	ERR3687834	Others
	LR_pmoC-phage_5_445	3.308	ERR3687834	Others
	LR_pmoC-phage_5_21	3.2796	ERR3687834	Others
	LR_pmoC-phage_5_400	3.2499	ERR3687834	Others
	LR_pmoC-phage_5_104	3.2344	ERR3687834	Others
	LR_pmoC-phage_5_116	3.1839	ERR3687834	Others
	LR_pmoC-phage_5_50	3.176	ERR3687834	Others
	LR_pmoC-phage_5_401	3.1253	ERR3687834	Others
	LR_pmoC-phage_5_412	3.0955	ERR3687834	Others
	LR_pmoC-phage_5_266	3.0874	ERR3687834	Others
	LR_pmoC-phage_5_438	3.0596	ERR3687834	Others
	LR_pmoC-phage_5_109	3.0323	ERR3687834	Others
	LR_pmoC-phage_5_121	2.9618	ERR3687834	Others
	LR_pmoC-phage_5_298	2.9618	ERR3687834	Others
	LR_pmoC-phage_5_302	2.8684	ERR3687834	Others
	LR_pmoC-phage_5_351	2.6954	ERR3687834	Others
	LR_pmoC-phage_5_391	2.6812	ERR3687834	Others
	LR_pmoC-phage_5_52	2.6368	ERR3687834	Others
	LR_pmoC-phage_5_350	2.5971	ERR3687834	Others
	LR_pmoC-phage_5_33	2.5729	ERR3687834	Others
	LR_pmoC-phage_5_3	2.4729	ERR3687834	Others
	LR_pmoC-phage_5_77	2.4539	ERR3687834	Others
	LR_pmoC-phage_5_8	2.4258	ERR3687834	Others
	LR_pmoC-phage_5_71	2.4258	ERR3687834	Others
	LR_pmoC-phage_5_162	2.4086	ERR3687834	Others
	LR_pmoC-phage_5_348	2.4086	ERR3687834	Others
	LR_pmoC-phage_5_61	2.3749	ERR3687834	Others
	LR_pmoC-phage_5_179	2.3584	ERR3687834	Others
	LR_pmoC-phage_5_448	2.3368	ERR3687834	Others
	LR_pmoC-phage_5_6	2.3261	ERR3687834	Others
	LR_pmoC-phage_5_304	2.3261	ERR3687834	Others
	LR_pmoC-phage_5_219	2.3198	ERR3687834	Others
	LR_pmoC-phage_5_12	2.3135	ERR3687834	Others
	LR_pmoC-phage_5_63	2.2844	ERR3687834	Others
	LR_pmoC-phage_5_353	2.281	ERR3687834	Others
	LR_pmoC-phage_5_69	2.2343	ERR3687834	Others
	LR_pmoC-phage_5_17	2.2218	ERR3687834	Others
	LR_pmoC-phage_5_4	2.2053	ERR3687834	Others
	LR_pmoC-phage_5_16	2.2024	ERR3687834	Others
	LR_pmoC-phage_5_294	2.1911	ERR3687834	Others
	LR_pmoC-phage_5_227	2.177	ERR3687834	Others
	LR_pmoC-phage_5_136	2.1655	ERR3687834	Others
	LR_pmoC-phage_5_428	2.1586	ERR3687834	Others
	LR_pmoC-phage_5_95	2.154	ERR3687834	Others
	LR_pmoC-phage_5_390	2.1226	ERR3687834	Others
	LR_pmoC-phage_5_274	2.0964	ERR3687834	Others
	LR_pmoC-phage_5_86	2.0878	ERR3687834	Others
	LR_pmoC-phage_5_34	2.0708	ERR3687834	Others
	LR_pmoC-phage_5_347	2.0558	ERR3687834	Others
	LR_pmoC-phage_5_158	2.0377	ERR3687834	Others
	LR_pmoC-phage_5_54	2.0296	ERR3687834	Others
	LR_pmoC-phage_5_368	2.0056	ERR3687834	Others
	LR_pmoC-phage_5_96	1.9956	ERR3687834	Others
	LR_pmoC-phage_5_295	1.9861	ERR3687834	Others
	LR_pmoC-phage_5_259	1.9844	ERR3687834	Others
	LR_pmoC-phage_5_336	1.9745	ERR3687834	Others
	LR_pmoC-phage_5_372	1.9518	ERR3687834	Others
	LR_pmoC-phage_5_62	1.892	ERR3687834	Others
	LR_pmoC-phage_5_137	1.8802	ERR3687834	Others
	LR_pmoC-phage_5_255	1.8592	ERR3687834	Others
	LR_pmoC-phage_5_349	1.8259	ERR3687834	Others
	LR_pmoC-phage_5_102	1.8065	ERR3687834	Others
	LR_pmoC-phage_5_172	1.8065	ERR3687834	Others
	LR_pmoC-phage_5_268	1.7875	ERR3687834	Others
	LR_pmoC-phage_5_254	1.7239	ERR3687834	Others
	LR_pmoC-phage_5_301	1.72	ERR3687834	Others
	LR_pmoC-phage_5_11	1.6813	ERR3687834	Others
	LR_pmoC-phage_5_42	1.6813	ERR3687834	Others
	LR_pmoC-phage_5_225	1.6486	ERR3687834	Others
	LR_pmoC-phage_5_260	1.6486	ERR3687834	Others
	LR_pmoC-phage_5_28	1.6328	ERR3687834	Others
	LR_pmoC-phage_5_283	1.6328	ERR3687834	Others
	LR_pmoC-phage_5_453	1.6328	ERR3687834	Others
	LR_pmoC-phage_5_55	1.6289	ERR3687834	Others
	LR_pmoC-phage_5_111	1.6238	ERR3687834	Others
	LR_pmoC-phage_5_352	1.6172	ERR3687834	Others
	LR_pmoC-phage_5_361	1.6172	ERR3687834	Others
	LR_pmoC-phage_5_359	1.602	ERR3687834	Others
	LR_pmoC-phage_5_420	1.602	ERR3687834	Others
	LR_pmoC-phage_5_253	1.5944	ERR3687834	Others
	LR_pmoC-phage_5_393	1.5934	ERR3687834	Others
	LR_pmoC-phage_5_406	1.5723	ERR3687834	Others
	LR_pmoC-phage_5_84	1.5627	ERR3687834	Others
	LR_pmoC-phage_5_299	1.5579	ERR3687834	Others
	LR_pmoC-phage_5_461	1.5477	ERR3687834	Others
	LR_pmoC-phage_5_338	1.5402	ERR3687834	Others
	LR_pmoC-phage_5_58	1.5298	ERR3687834	Others
	LR_pmoC-phage_5_43	1.5252	ERR3687834	Others
	LR_pmoC-phage_5_387	1.4766	ERR3687834	Others
	LR_pmoC-phage_5_346	1.4723	ERR3687834	Others
	LR_pmoC-phage_5_245	1.3806	ERR3687834	Others
	LR_pmoC-phage_5_270	1.3694	ERR3687834	Others
	LR_pmoC-phage_5_293	1.3694	ERR3687834	Others
	LR_pmoC-phage_5_15	1.3062	ERR3687834	Others
	LR_pmoC-phage_5_377	1.3062	ERR3687834	Others
	LR_pmoC-phage_5_342	1.3012	ERR3687834	Others
	LR_pmoC-phage_5_110	1.2962	ERR3687834	Others
	LR_pmoC-phage_5_418	1.2962	ERR3687834	Others
	LR_pmoC-phage_5_339	1.293	ERR3687834	Others
	LR_pmoC-phage_5_316	1.2903	ERR3687834	Others
	LR_pmoC-phage_5_148	1.2886	ERR3687834	Others
	LR_pmoC-phage_5_335	1.2864	ERR3687834	Others
	LR_pmoC-phage_5_444	1.2672	ERR3687834	Others
	LR_pmoC-phage_5_459	1.2672	ERR3687834	Others
	LR_pmoC-phage_5_394	1.2578	ERR3687834	Others
	LR_pmoC-phage_5_440	1.2578	ERR3687834	Others
	LR_pmoC-phage_5_410	1.2108	ERR3687834	Others
	LR_pmoC-phage_5_272	1.2015	ERR3687834	Others
	LR_pmoC-phage_5_218	1.1986	ERR3687834	Others
	LR_pmoC-phage_5_97	1.1875	ERR3687834	Others
	LR_pmoC-phage_5_145	1.1833	ERR3687834	Others
	LR_pmoC-phage_5_399	1.1792	ERR3687834	Others
	LR_pmoC-phage_5_421	1.1631	ERR3687834	Others
	LR_pmoC-phage_5_1	1.1552	ERR3687834	Others
	LR_pmoC-phage_5_308	1.1172	ERR3687834	Others
	LR_pmoC-phage_5_234	1.1027	ERR3687834	Others
	LR_pmoC-phage_5_70	1.0885	ERR3687834	Others
	LR_pmoC-phage_5_334	1.0229	ERR3687834	Others
	LR_pmoC-phage_5_118	1.0154	ERR3687834	Others
	LR_pmoC-phage_5_168	0.9989	ERR3687834	Others
	LR_pmoC-phage_5_228	0.9873	ERR3687834	Others
	LR_pmoC-phage_5_456	0.9685	ERR3687834	Others
	LR_pmoC-phage_5_194	0.9648	ERR3687834	Others
	LR_pmoC-phage_5_414	0.9648	ERR3687834	Others
	LR_pmoC-phage_5_107	0.9434	ERR3687834	Others
	LR_pmoC-phage_5_460	0.9434	ERR3687834	Others
	LR_pmoC-phage_5_152	0.9351	ERR3687834	Others
	LR_pmoC-phage_5_214	0.9279	ERR3687834	Others
	LR_pmoC-phage_5_323	0.9229	ERR3687834	Others
	LR_pmoC-phage_5_411	0.9179	ERR3687834	Others
	LR_pmoC-phage_5_132	0.8973	ERR3687834	Others
	LR_pmoC-phage_5_362	0.8961	ERR3687834	Others
	LR_pmoC-phage_5_167	0.8906	ERR3687834	Others
	LR_pmoC-phage_5_29	0.889	ERR3687834	Others
	LR_pmoC-phage_5_231	0.8844	ERR3687834	Others
	LR_pmoC-phage_5_443	0.8753	ERR3687834	Others
	LR_pmoC-phage_5_241	0.8708	ERR3687834	Others
	LR_pmoC-phage_5_358	0.8708	ERR3687834	Others
	LR_pmoC-phage_5_92	0.8634	ERR3687834	Others
	LR_pmoC-phage_5_40	0.8507	ERR3687834	Others
	LR_pmoC-phage_5_67	0.849	ERR3687834	Others
	LR_pmoC-phage_5_279	0.849	ERR3687834	Others
	LR_pmoC-phage_5_363	0.849	ERR3687834	Others
	LR_pmoC-phage_5_430	0.8406	ERR3687834	Others
	LR_pmoC-phage_5_150	0.8373	ERR3687834	Others
	LR_pmoC-phage_5_345	0.8324	ERR3687834	Others
	LR_pmoC-phage_5_210	0.8164	ERR3687834	Others
	LR_pmoC-phage_5_164	0.8086	ERR3687834	Others
	LR_pmoC-phage_5_229	0.8086	ERR3687834	Others
	LR_pmoC-phage_5_318	0.8086	ERR3687834	Others
	LR_pmoC-phage_5_333	0.8086	ERR3687834	Others
	LR_pmoC-phage_5_385	0.7935	ERR3687834	Others
	LR_pmoC-phage_5_209	0.7861	ERR3687834	Others
	LR_pmoC-phage_5_271	0.7825	ERR3687834	Others
	LR_pmoC-phage_5_343	0.7825	ERR3687834	Others
	LR_pmoC-phage_5_160	0.7789	ERR3687834	Others
	LR_pmoC-phage_5_330	0.7789	ERR3687834	Others
	LR_pmoC-phage_5_47	0.747	ERR3687834	Others
	LR_pmoC-phage_5_64	0.747	ERR3687834	Others
	LR_pmoC-phage_5_18	0.7448	ERR3687834	Others
	LR_pmoC-phage_5_220	0.734	ERR3687834	Others
	LR_pmoC-phage_5_165	0.7129	ERR3687834	Others
	LR_pmoC-phage_5_248	0.7027	ERR3687834	Others
	LR_pmoC-phage_5_344	0.6931	ERR3687834	Others
	LR_pmoC-phage_5_14	0.6847	ERR3687834	Others
	LR_pmoC-phage_5_289	0.682	ERR3687834	Others
	LR_pmoC-phage_5_161	0.6806	ERR3687834	Others
	LR_pmoC-phage_5_249	0.6685	ERR3687834	Others
	LR_pmoC-phage_5_404	0.6623	ERR3687834	Others
	LR_pmoC-phage_5_130	0.6313	ERR3687834	Others
	LR_pmoC-phage_5_431	0.6313	ERR3687834	Others
	LR_pmoC-phage_5_252	0.6289	ERR3687834	Others
	LR_pmoC-phage_5_432	0.622	ERR3687834	Others
	LR_pmoC-phage_5_423	0.6152	ERR3687834	Others
	LR_pmoC-phage_5_133	0.6065	ERR3687834	Others
	LR_pmoC-phage_5_364	0.6065	ERR3687834	Others
	LR_pmoC-phage_5_317	0.5795	ERR3687834	Others
	LR_pmoC-phage_5_41	0.5443	ERR3687834	Others
	LR_pmoC-phage_5_264	0.5443	ERR3687834	Others
	LR_pmoC-phage_5_129	0.5241	ERR3687834	Others
	LR_pmoC-phage_5_163	0.5115	ERR3687834	Others
	LR_pmoC-phage_5_235	0.5115	ERR3687834	Others
	LR_pmoC-phage_5_37	0.5084	ERR3687834	Others
	LR_pmoC-phage_5_392	0.5024	ERR3687834	Others
	LR_pmoC-phage_5_370	0.5009	ERR3687834	Others
	LR_pmoC-phage_5_246	0.4936	ERR3687834	Others
	LR_pmoC-phage_5_341	0.4908	ERR3687834	Others
	LR_pmoC-phage_5_87	0.4704	ERR3687834	Others
	LR_pmoC-phage_5_45	0.4652	ERR3687834	Others
	LR_pmoC-phage_5_441	0.4577	ERR3687834	Others
	LR_pmoC-phage_5_27	0.4492	ERR3687834	Others
	LR_pmoC-phage_5_157	0.4376	ERR3687834	Others
	LR_pmoC-phage_5_154	0.4182	ERR3687834	Others
	LR_pmoC-phage_5_156	0.3949	ERR3687834	Others
	LR_pmoC-phage_5_153	0.3799	ERR3687834	Others
	LR_pmoC-phage_5_39	0.3424	ERR3687834	Others
	LR_pmoC-phage_5_65	0.3396	ERR3687834	Others
	LR_pmoC-phage_5_356	0.3156	ERR3687834	Others
	LR_pmoC-phage_5_409	0.2948	ERR3687834	Others
	LR_pmoC-phage_5_147	0.2859	ERR3687834	Others
	LR_pmoC-phage_5_291	0.2739	ERR3687834	Others
	LR_pmoC-phage_5_211	0.2604	ERR3687834	Others
	LR_pmoC-phage_5_247	0.2565	ERR3687834	Others
	LR_pmoC-phage_5_46	0.2345	ERR3687834	Others
	LR_pmoC-phage_5_126	0.2194	ERR3687834	Others
	LR_pmoC-phage_5_2	0	ERR3687834	Others
	LR_pmoC-phage_5_5	0	ERR3687834	Others
	LR_pmoC-phage_5_9	0	ERR3687834	Others
	LR_pmoC-phage_5_13	0	ERR3687834	Others
	LR_pmoC-phage_5_19	0	ERR3687834	Others
	LR_pmoC-phage_5_22	0	ERR3687834	Others
	LR_pmoC-phage_5_23	0	ERR3687834	Others
	LR_pmoC-phage_5_25	0	ERR3687834	Others
	LR_pmoC-phage_5_30	0	ERR3687834	Others
	LR_pmoC-phage_5_31	0	ERR3687834	Others
	LR_pmoC-phage_5_32	0	ERR3687834	Others
	LR_pmoC-phage_5_35	0	ERR3687834	Others
	LR_pmoC-phage_5_36	0	ERR3687834	Others
	LR_pmoC-phage_5_38	0	ERR3687834	Others
	LR_pmoC-phage_5_44	0	ERR3687834	Others
	LR_pmoC-phage_5_48	0	ERR3687834	Others
	LR_pmoC-phage_5_49	0	ERR3687834	Others
	LR_pmoC-phage_5_60	0	ERR3687834	Others
	LR_pmoC-phage_5_66	0	ERR3687834	Others
	LR_pmoC-phage_5_68	0	ERR3687834	Others
	LR_pmoC-phage_5_79	0	ERR3687834	Others
	LR_pmoC-phage_5_90	0	ERR3687834	Others
	LR_pmoC-phage_5_93	0	ERR3687834	Others
	LR_pmoC-phage_5_94	0	ERR3687834	Others
	LR_pmoC-phage_5_106	0	ERR3687834	Others
	LR_pmoC-phage_5_108	0	ERR3687834	Others
	LR_pmoC-phage_5_122	0	ERR3687834	Others
	LR_pmoC-phage_5_123	0	ERR3687834	Others
	LR_pmoC-phage_5_124	0	ERR3687834	Others
	LR_pmoC-phage_5_125	0	ERR3687834	Others
	LR_pmoC-phage_5_127	0	ERR3687834	Others
	LR_pmoC-phage_5_128	0	ERR3687834	Others
	LR_pmoC-phage_5_131	0	ERR3687834	Others
	LR_pmoC-phage_5_135	0	ERR3687834	Others
	LR_pmoC-phage_5_138	0	ERR3687834	Others
	LR_pmoC-phage_5_143	0	ERR3687834	Others
	LR_pmoC-phage_5_144	0	ERR3687834	Others
	LR_pmoC-phage_5_146	0	ERR3687834	Others
	LR_pmoC-phage_5_149	0	ERR3687834	Others
	LR_pmoC-phage_5_151	0	ERR3687834	Others
	LR_pmoC-phage_5_155	0	ERR3687834	Others
	LR_pmoC-phage_5_159	0	ERR3687834	Others
	LR_pmoC-phage_5_166	0	ERR3687834	Others
	LR_pmoC-phage_5_173	0	ERR3687834	Others
	LR_pmoC-phage_5_174	0	ERR3687834	Others
	LR_pmoC-phage_5_175	0	ERR3687834	Others
	LR_pmoC-phage_5_177	0	ERR3687834	Others
	LR_pmoC-phage_5_178	0	ERR3687834	Others
	LR_pmoC-phage_5_180	0	ERR3687834	Others
	LR_pmoC-phage_5_181	0	ERR3687834	Others
	LR_pmoC-phage_5_182	0	ERR3687834	Others
	LR_pmoC-phage_5_183	0	ERR3687834	Others
	LR_pmoC-phage_5_184	0	ERR3687834	Others
	LR_pmoC-phage_5_185	0	ERR3687834	Others
	LR_pmoC-phage_5_186	0	ERR3687834	Others
	LR_pmoC-phage_5_187	0	ERR3687834	Others
	LR_pmoC-phage_5_188	0	ERR3687834	Others
	LR_pmoC-phage_5_189	0	ERR3687834	Others
	LR_pmoC-phage_5_190	0	ERR3687834	Others
	LR_pmoC-phage_5_191	0	ERR3687834	Others
	LR_pmoC-phage_5_192	0	ERR3687834	Others
	LR_pmoC-phage_5_193	0	ERR3687834	Others
	LR_pmoC-phage_5_195	0	ERR3687834	Others
	LR_pmoC-phage_5_196	0	ERR3687834	Others
	LR_pmoC-phage_5_197	0	ERR3687834	Others
	LR_pmoC-phage_5_198	0	ERR3687834	Others
	LR_pmoC-phage_5_199	0	ERR3687834	Others
	LR_pmoC-phage_5_200	0	ERR3687834	Others
	LR_pmoC-phage_5_201	0	ERR3687834	Others
	LR_pmoC-phage_5_202	0	ERR3687834	Others
	LR_pmoC-phage_5_203	0	ERR3687834	Others
	LR_pmoC-phage_5_204	0	ERR3687834	Others
	LR_pmoC-phage_5_205	0	ERR3687834	Others
	LR_pmoC-phage_5_206	0	ERR3687834	Others
	LR_pmoC-phage_5_207	0	ERR3687834	Others
	LR_pmoC-phage_5_208	0	ERR3687834	Others
	LR_pmoC-phage_5_212	0	ERR3687834	Others
	LR_pmoC-phage_5_215	0	ERR3687834	Others
	LR_pmoC-phage_5_216	0	ERR3687834	Others
	LR_pmoC-phage_5_221	0	ERR3687834	Others
	LR_pmoC-phage_5_222	0	ERR3687834	Others
	LR_pmoC-phage_5_223	0	ERR3687834	Others
	LR_pmoC-phage_5_224	0	ERR3687834	Others
	LR_pmoC-phage_5_226	0	ERR3687834	Others
	LR_pmoC-phage_5_230	0	ERR3687834	Others
	LR_pmoC-phage_5_232	0	ERR3687834	Others
	LR_pmoC-phage_5_233	0	ERR3687834	Others
	LR_pmoC-phage_5_236	0	ERR3687834	Others
	LR_pmoC-phage_5_237	0	ERR3687834	Others
	LR_pmoC-phage_5_238	0	ERR3687834	Others
	LR_pmoC-phage_5_239	0	ERR3687834	Others
	LR_pmoC-phage_5_240	0	ERR3687834	Others
	LR_pmoC-phage_5_242	0	ERR3687834	Others
	LR_pmoC-phage_5_243	0	ERR3687834	Others
	LR_pmoC-phage_5_244	0	ERR3687834	Others
	LR_pmoC-phage_5_250	0	ERR3687834	Others
	LR_pmoC-phage_5_251	0	ERR3687834	Others
	LR_pmoC-phage_5_256	0	ERR3687834	Others
	LR_pmoC-phage_5_257	0	ERR3687834	Others
	LR_pmoC-phage_5_258	0	ERR3687834	Others
	LR_pmoC-phage_5_261	0	ERR3687834	Others
	LR_pmoC-phage_5_262	0	ERR3687834	Others
	LR_pmoC-phage_5_263	0	ERR3687834	Others
	LR_pmoC-phage_5_276	0	ERR3687834	Others
	LR_pmoC-phage_5_277	0	ERR3687834	Others
	LR_pmoC-phage_5_280	0	ERR3687834	Others
	LR_pmoC-phage_5_281	0	ERR3687834	Others
	LR_pmoC-phage_5_282	0	ERR3687834	Others
	LR_pmoC-phage_5_285	0	ERR3687834	Others
	LR_pmoC-phage_5_286	0	ERR3687834	Others
	LR_pmoC-phage_5_287	0	ERR3687834	Others
	LR_pmoC-phage_5_288	0	ERR3687834	Others
	LR_pmoC-phage_5_290	0	ERR3687834	Others
	LR_pmoC-phage_5_292	0	ERR3687834	Others
	LR_pmoC-phage_5_296	0	ERR3687834	Others
	LR_pmoC-phage_5_303	0	ERR3687834	Others
	LR_pmoC-phage_5_305	0	ERR3687834	Others
	LR_pmoC-phage_5_306	0	ERR3687834	Others
	LR_pmoC-phage_5_307	0	ERR3687834	Others
	LR_pmoC-phage_5_310	0	ERR3687834	Others
	LR_pmoC-phage_5_311	0	ERR3687834	Others
	LR_pmoC-phage_5_312	0	ERR3687834	Others
	LR_pmoC-phage_5_313	0	ERR3687834	Others
	LR_pmoC-phage_5_315	0	ERR3687834	Others
	LR_pmoC-phage_5_321	0	ERR3687834	Others
	LR_pmoC-phage_5_322	0	ERR3687834	Others
	LR_pmoC-phage_5_324	0	ERR3687834	Others
	LR_pmoC-phage_5_325	0	ERR3687834	Others
	LR_pmoC-phage_5_326	0	ERR3687834	Others
	LR_pmoC-phage_5_327	0	ERR3687834	Others
	LR_pmoC-phage_5_328	0	ERR3687834	Others
	LR_pmoC-phage_5_329	0	ERR3687834	Others
	LR_pmoC-phage_5_331	0	ERR3687834	Others
	LR_pmoC-phage_5_354	0	ERR3687834	Others
	LR_pmoC-phage_5_355	0	ERR3687834	Others
	LR_pmoC-phage_5_357	0	ERR3687834	Others
	LR_pmoC-phage_5_360	0	ERR3687834	Others
	LR_pmoC-phage_5_365	0	ERR3687834	Others
	LR_pmoC-phage_5_366	0	ERR3687834	Others
	LR_pmoC-phage_5_367	0	ERR3687834	Others
	LR_pmoC-phage_5_369	0	ERR3687834	Others
	LR_pmoC-phage_5_371	0	ERR3687834	Others
	LR_pmoC-phage_5_373	0	ERR3687834	Others
	LR_pmoC-phage_5_374	0	ERR3687834	Others
	LR_pmoC-phage_5_375	0	ERR3687834	Others
	LR_pmoC-phage_5_376	0	ERR3687834	Others
	LR_pmoC-phage_5_378	0	ERR3687834	Others
	LR_pmoC-phage_5_379	0	ERR3687834	Others
	LR_pmoC-phage_5_380	0	ERR3687834	Others
	LR_pmoC-phage_5_381	0	ERR3687834	Others
	LR_pmoC-phage_5_382	0	ERR3687834	Others
	LR_pmoC-phage_5_383	0	ERR3687834	Others
	LR_pmoC-phage_5_384	0	ERR3687834	Others
	LR_pmoC-phage_5_388	0	ERR3687834	Others
	LR_pmoC-phage_5_395	0	ERR3687834	Others
	LR_pmoC-phage_5_396	0	ERR3687834	Others
	LR_pmoC-phage_5_397	0	ERR3687834	Others
	LR_pmoC-phage_5_398	0	ERR3687834	Others
	LR_pmoC-phage_5_402	0	ERR3687834	Others
	LR_pmoC-phage_5_407	0	ERR3687834	Others
	LR_pmoC-phage_5_408	0	ERR3687834	Others
	LR_pmoC-phage_5_413	0	ERR3687834	Others
	LR_pmoC-phage_5_415	0	ERR3687834	Others
	LR_pmoC-phage_5_416	0	ERR3687834	Others
	LR_pmoC-phage_5_417	0	ERR3687834	Others
	LR_pmoC-phage_5_419	0	ERR3687834	Others
	LR_pmoC-phage_5_422	0	ERR3687834	Others
	LR_pmoC-phage_5_425	0	ERR3687834	Others
	LR_pmoC-phage_5_426	0	ERR3687834	Others
	LR_pmoC-phage_5_427	0	ERR3687834	Others
	LR_pmoC-phage_5_429	0	ERR3687834	Others
	LR_pmoC-phage_5_433	0	ERR3687834	Others
	LR_pmoC-phage_5_434	0	ERR3687834	Others
	LR_pmoC-phage_5_437	0	ERR3687834	Others
	LR_pmoC-phage_5_439	0	ERR3687834	Others
	LR_pmoC-phage_5_442	0	ERR3687834	Others
	LR_pmoC-phage_5_447	0	ERR3687834	Others
	LR_pmoC-phage_5_449	0	ERR3687834	Others
	LR_pmoC-phage_5_450	0	ERR3687834	Others
	LR_pmoC-phage_5_451	0	ERR3687834	Others
	LR_pmoC-phage_5_452	0	ERR3687834	Others
	LR_pmoC-phage_5_454	0	ERR3687834	Others

## Sheet: Fig.5d
ID	Genes	NormalizedExpression	Sample	Annotation
	LR_pmoC-phage_6_linear_111	11.6894	ERR3687832	Others
	LR_pmoC-phage_6_linear_127	25.1953	ERR3687834	Others
129	LR_pmoC-phage_6_linear_129	11.4714	ERR3687831	Others
13	LR_pmoC-phage_6_linear_13	7.4381	ERR3687831	Others
	LR_pmoC-phage_6_linear_130	18.2041	ERR3687832	Others
	LR_pmoC-phage_6_linear_131	8.7117	ERR3687833	Others
131	LR_pmoC-phage_6_linear_131	8.2199	ERR3687831	Others
	LR_pmoC-phage_6_linear_132	68.9225	ERR3687832	132_Hyp
	LR_pmoC-phage_6_linear_132	60.7363	ERR3687833	132_Hyp
	LR_pmoC-phage_6_linear_132	47.9065	ERR3687834	132_Hyp
132	LR_pmoC-phage_6_linear_132	45.2852	ERR3687831	132_Hyp
	LR_pmoC-phage_6_linear_137	18.2436	ERR3687833	Others
137	LR_pmoC-phage_6_linear_137	10.7779	ERR3687831	Others
	LR_pmoC-phage_6_linear_139	26.1643	ERR3687834	139_Hyp
	LR_pmoC-phage_6_linear_139	12.9239	ERR3687833	139_Hyp
	LR_pmoC-phage_6_linear_150	11.9939	ERR3687832	Others
169	LR_pmoC-phage_6_linear_169	8.1949	ERR3687831	Others
	LR_pmoC-phage_6_linear_196	32.9164	ERR3687834	196_Hyp
20	LR_pmoC-phage_6_linear_20	22.2504	ERR3687831	020_PmoC
	LR_pmoC-phage_6_linear_20	21.2336	ERR3687833	020_PmoC
	LR_pmoC-phage_6_linear_20	16.3708	ERR3687832	020_PmoC
	LR_pmoC-phage_6_linear_20	16.1202	ERR3687834	020_PmoC
	LR_pmoC-phage_6_linear_213	15.287	ERR3687834	Others
	LR_pmoC-phage_6_linear_220	15.7011	ERR3687832	220_Hyp
	LR_pmoC-phage_6_linear_221	24.3943	ERR3687832	Others
	LR_pmoC-phage_6_linear_221	7.5937	ERR3687833	Others
	LR_pmoC-phage_6_linear_237	17.6694	ERR3687834	Others
247	LR_pmoC-phage_6_linear_247	10.6851	ERR3687831	Others
	LR_pmoC-phage_6_linear_248	8.8786	ERR3687833	Others
	LR_pmoC-phage_6_linear_250	8.026	ERR3687833	Others
	LR_pmoC-phage_6_linear_260	15.6654	ERR3687832	Others
	LR_pmoC-phage_6_linear_273	18.9623	ERR3687834	Others
	LR_pmoC-phage_6_linear_279	11.0713	ERR3687832	Others
	LR_pmoC-phage_6_linear_287	22.4014	ERR3687833	Others
	LR_pmoC-phage_6_linear_287	19.9283	ERR3687832	Others
287	LR_pmoC-phage_6_linear_287	14.774	ERR3687831	Others
	LR_pmoC-phage_6_linear_288	22.5086	ERR3687833	Others
288	LR_pmoC-phage_6_linear_288	21.1019	ERR3687831	Others
	LR_pmoC-phage_6_linear_289	46.8507	ERR3687834	289_Hyp
	LR_pmoC-phage_6_linear_289	45.993	ERR3687832	289_Hyp
	LR_pmoC-phage_6_linear_289	40.7299	ERR3687833	289_Hyp
289	LR_pmoC-phage_6_linear_289	39.5058	ERR3687831	289_Hyp
	LR_pmoC-phage_6_linear_290	73.8084	ERR3687832	290_Major_capsid
	LR_pmoC-phage_6_linear_290	69.7891	ERR3687833	290_Major_capsid
	LR_pmoC-phage_6_linear_290	61.0501	ERR3687834	290_Major_capsid
290	LR_pmoC-phage_6_linear_290	60.555	ERR3687831	290_Major_capsid
	LR_pmoC-phage_6_linear_292	31.8878	ERR3687834	Others
292	LR_pmoC-phage_6_linear_292	14.0045	ERR3687831	Others
	LR_pmoC-phage_6_linear_292	7.8755	ERR3687833	Others
	LR_pmoC-phage_6_linear_293	18.6057	ERR3687834	Others
	LR_pmoC-phage_6_linear_293	15.9873	ERR3687833	Others
	LR_pmoC-phage_6_linear_293	15.7458	ERR3687832	Others
293	LR_pmoC-phage_6_linear_293	14.2997	ERR3687831	Others
	LR_pmoC-phage_6_linear_294	24.801	ERR3687833	294_Hef-like_homing_endonuclease
294	LR_pmoC-phage_6_linear_294	24.1579	ERR3687831	294_Hef-like_homing_endonuclease
	LR_pmoC-phage_6_linear_294	17.7968	ERR3687832	294_Hef-like_homing_endonuclease
	LR_pmoC-phage_6_linear_294	16.6278	ERR3687834	294_Hef-like_homing_endonuclease
	LR_pmoC-phage_6_linear_302	19.2167	ERR3687834	Others
	LR_pmoC-phage_6_linear_302	13.0103	ERR3687832	Others
302	LR_pmoC-phage_6_linear_302	9.6453	ERR3687831	Others
	LR_pmoC-phage_6_linear_310	29.5574	ERR3687833	310_homing_endonuclease
	LR_pmoC-phage_6_linear_310	28.3447	ERR3687834	310_homing_endonuclease
310	LR_pmoC-phage_6_linear_310	24.8228	ERR3687831	310_homing_endonuclease
	LR_pmoC-phage_6_linear_310	21.489	ERR3687832	310_homing_endonuclease
	LR_pmoC-phage_6_linear_311	44.285	ERR3687832	311_neck_protein
	LR_pmoC-phage_6_linear_311	40.016	ERR3687834	311_neck_protein
311	LR_pmoC-phage_6_linear_311	32.5735	ERR3687831	311_neck_protein
	LR_pmoC-phage_6_linear_311	23.8205	ERR3687833	311_neck_protein
	LR_pmoC-phage_6_linear_312	18.6376	ERR3687834	Others
	LR_pmoC-phage_6_linear_316	8.341	ERR3687833	Others
	LR_pmoC-phage_6_linear_317	15.63	ERR3687832	Others
317	LR_pmoC-phage_6_linear_317	10.2999	ERR3687831	Others
	LR_pmoC-phage_6_linear_317	9.1228	ERR3687833	Others
	LR_pmoC-phage_6_linear_318	17.5177	ERR3687834	Others
	LR_pmoC-phage_6_linear_318	15.8637	ERR3687833	Others
318	LR_pmoC-phage_6_linear_318	10.8685	ERR3687831	Others
	LR_pmoC-phage_6_linear_324	23.8274	ERR3687834	Others
	LR_pmoC-phage_6_linear_356	11.5141	ERR3687832	Others
	LR_pmoC-phage_6_linear_39	15.8203	ERR3687834	Others
	LR_pmoC-phage_6_linear_79	13.9284	ERR3687832	Others
325	LR_pmoC-phage_6_linear_325	7.43	ERR3687831	Others
316	LR_pmoC-phage_6_linear_316	7.2647	ERR3687831	Others
308	LR_pmoC-phage_6_linear_308	7.031	ERR3687831	Others
250	LR_pmoC-phage_6_linear_250	6.9322	ERR3687831	Others
298	LR_pmoC-phage_6_linear_298	6.7986	ERR3687831	Others
170	LR_pmoC-phage_6_linear_170	6.5567	ERR3687831	Others
324	LR_pmoC-phage_6_linear_324	6.4282	ERR3687831	Others
126	LR_pmoC-phage_6_linear_126	6.3646	ERR3687831	Others
130	LR_pmoC-phage_6_linear_130	6.298	ERR3687831	Others
78	LR_pmoC-phage_6_linear_78	6.2167	ERR3687831	Others
356	LR_pmoC-phage_6_linear_356	6.0701	ERR3687831	Others
248	LR_pmoC-phage_6_linear_248	5.9857	ERR3687831	Others
81	LR_pmoC-phage_6_linear_81	5.6907	ERR3687831	Others
139	LR_pmoC-phage_6_linear_139	5.6907	ERR3687831	Others
195	LR_pmoC-phage_6_linear_195	5.5183	ERR3687831	Others
128	LR_pmoC-phage_6_linear_128	5.4028	ERR3687831	Others
230	LR_pmoC-phage_6_linear_230	5.388	ERR3687831	Others
138	LR_pmoC-phage_6_linear_138	5.2328	ERR3687831	Others
79	LR_pmoC-phage_6_linear_79	5.1629	ERR3687831	Others
275	LR_pmoC-phage_6_linear_275	4.726	ERR3687831	Others
312	LR_pmoC-phage_6_linear_312	4.6773	ERR3687831	Others
194	LR_pmoC-phage_6_linear_194	4.6605	ERR3687831	Others
150	LR_pmoC-phage_6_linear_150	4.5941	ERR3687831	Others
255	LR_pmoC-phage_6_linear_255	4.5439	ERR3687831	Others
246	LR_pmoC-phage_6_linear_246	4.4758	ERR3687831	Others
66	LR_pmoC-phage_6_linear_66	4.4218	ERR3687831	Others
259	LR_pmoC-phage_6_linear_259	4.3775	ERR3687831	Others
273	LR_pmoC-phage_6_linear_273	4.2631	ERR3687831	Others
141	LR_pmoC-phage_6_linear_141	4.1921	ERR3687831	Others
297	LR_pmoC-phage_6_linear_297	4.103	ERR3687831	Others
42	LR_pmoC-phage_6_linear_42	4.0648	ERR3687831	Others
117	LR_pmoC-phage_6_linear_117	4.0648	ERR3687831	Others
215	LR_pmoC-phage_6_linear_215	4.0251	ERR3687831	Others
299	LR_pmoC-phage_6_linear_299	3.9549	ERR3687831	Others
193	LR_pmoC-phage_6_linear_193	3.8221	ERR3687831	Others
38	LR_pmoC-phage_6_linear_38	3.7585	ERR3687831	Others
305	LR_pmoC-phage_6_linear_305	3.7455	ERR3687831	Others
144	LR_pmoC-phage_6_linear_144	3.7439	ERR3687831	Others
127	LR_pmoC-phage_6_linear_127	3.6884	ERR3687831	Others
223	LR_pmoC-phage_6_linear_223	3.5409	ERR3687831	Others
157	LR_pmoC-phage_6_linear_157	3.4144	ERR3687831	Others
249	LR_pmoC-phage_6_linear_249	3.3964	ERR3687831	Others
313	LR_pmoC-phage_6_linear_313	3.3935	ERR3687831	Others
183	LR_pmoC-phage_6_linear_183	3.3475	ERR3687831	Others
216	LR_pmoC-phage_6_linear_216	3.316	ERR3687831	Others
68	LR_pmoC-phage_6_linear_68	3.3086	ERR3687831	Others
61	LR_pmoC-phage_6_linear_61	3.2138	ERR3687831	Others
286	LR_pmoC-phage_6_linear_286	3.1463	ERR3687831	Others
256	LR_pmoC-phage_6_linear_256	3.1456	ERR3687831	Others
220	LR_pmoC-phage_6_linear_220	3.104	ERR3687831	Others
314	LR_pmoC-phage_6_linear_314	3.0761	ERR3687831	Others
254	LR_pmoC-phage_6_linear_254	3.0504	ERR3687831	Others
134	LR_pmoC-phage_6_linear_134	3.0486	ERR3687831	Others
271	LR_pmoC-phage_6_linear_271	3.0367	ERR3687831	Others
196	LR_pmoC-phage_6_linear_196	2.983	ERR3687831	Others
162	LR_pmoC-phage_6_linear_162	2.929	ERR3687831	Others
225	LR_pmoC-phage_6_linear_225	2.9183	ERR3687831	Others
252	LR_pmoC-phage_6_linear_252	2.8597	ERR3687831	Others
173	LR_pmoC-phage_6_linear_173	2.8071	ERR3687831	Others
46	LR_pmoC-phage_6_linear_46	2.7945	ERR3687831	Others
328	LR_pmoC-phage_6_linear_328	2.6036	ERR3687831	Others
116	LR_pmoC-phage_6_linear_116	2.5867	ERR3687831	Others
184	LR_pmoC-phage_6_linear_184	2.5867	ERR3687831	Others
213	LR_pmoC-phage_6_linear_213	2.5576	ERR3687831	Others
306	LR_pmoC-phage_6_linear_306	2.4971	ERR3687831	Others
251	LR_pmoC-phage_6_linear_251	2.4319	ERR3687831	Others
221	LR_pmoC-phage_6_linear_221	2.4113	ERR3687831	Others
329	LR_pmoC-phage_6_linear_329	2.3816	ERR3687831	Others
186	LR_pmoC-phage_6_linear_186	2.3796	ERR3687831	Others
189	LR_pmoC-phage_6_linear_189	2.3711	ERR3687831	Others
142	LR_pmoC-phage_6_linear_142	2.3307	ERR3687831	Others
35	LR_pmoC-phage_6_linear_35	2.3302	ERR3687831	Others
106	LR_pmoC-phage_6_linear_106	2.2946	ERR3687831	Others
185	LR_pmoC-phage_6_linear_185	2.265	ERR3687831	Others
62	LR_pmoC-phage_6_linear_62	2.1887	ERR3687831	Others
143	LR_pmoC-phage_6_linear_143	2.1491	ERR3687831	Others
15	LR_pmoC-phage_6_linear_15	2.0922	ERR3687831	Others
272	LR_pmoC-phage_6_linear_272	2.0922	ERR3687831	Others
258	LR_pmoC-phage_6_linear_258	2.0895	ERR3687831	Others
264	LR_pmoC-phage_6_linear_264	2.0382	ERR3687831	Others
111	LR_pmoC-phage_6_linear_111	2.0221	ERR3687831	Others
49	LR_pmoC-phage_6_linear_49	1.9967	ERR3687831	Others
330	LR_pmoC-phage_6_linear_330	1.9663	ERR3687831	Others
406	LR_pmoC-phage_6_linear_406	1.9623	ERR3687831	Others
109	LR_pmoC-phage_6_linear_109	1.9415	ERR3687831	Others
438	LR_pmoC-phage_6_linear_438	1.9373	ERR3687831	Others
359	LR_pmoC-phage_6_linear_359	1.9351	ERR3687831	Others
154	LR_pmoC-phage_6_linear_154	1.8588	ERR3687831	Others
237	LR_pmoC-phage_6_linear_237	1.8476	ERR3687831	Others
219	LR_pmoC-phage_6_linear_219	1.831	ERR3687831	Others
205	LR_pmoC-phage_6_linear_205	1.7646	ERR3687831	Others
63	LR_pmoC-phage_6_linear_63	1.7443	ERR3687831	Others
235	LR_pmoC-phage_6_linear_235	1.735	ERR3687831	Others
179	LR_pmoC-phage_6_linear_179	1.7097	ERR3687831	Others
146	LR_pmoC-phage_6_linear_146	1.7051	ERR3687831	Others
118	LR_pmoC-phage_6_linear_118	1.6737	ERR3687831	Others
110	LR_pmoC-phage_6_linear_110	1.664	ERR3687831	Others
48	LR_pmoC-phage_6_linear_48	1.6186	ERR3687831	Others
91	LR_pmoC-phage_6_linear_91	1.6167	ERR3687831	Others
234	LR_pmoC-phage_6_linear_234	1.5985	ERR3687831	Others
304	LR_pmoC-phage_6_linear_304	1.5934	ERR3687831	Others
352	LR_pmoC-phage_6_linear_352	1.5866	ERR3687831	Others
155	LR_pmoC-phage_6_linear_155	1.5844	ERR3687831	Others
309	LR_pmoC-phage_6_linear_309	1.5735	ERR3687831	Others
222	LR_pmoC-phage_6_linear_222	1.5711	ERR3687831	Others
226	LR_pmoC-phage_6_linear_226	1.5572	ERR3687831	Others
159	LR_pmoC-phage_6_linear_159	1.5298	ERR3687831	Others
133	LR_pmoC-phage_6_linear_133	1.5089	ERR3687831	Others
191	LR_pmoC-phage_6_linear_191	1.4976	ERR3687831	Others
182	LR_pmoC-phage_6_linear_182	1.4654	ERR3687831	Others
301	LR_pmoC-phage_6_linear_301	1.4592	ERR3687831	Others
147	LR_pmoC-phage_6_linear_147	1.4517	ERR3687831	Others
233	LR_pmoC-phage_6_linear_233	1.4407	ERR3687831	Others
263	LR_pmoC-phage_6_linear_263	1.4227	ERR3687831	Others
270	LR_pmoC-phage_6_linear_270	1.4227	ERR3687831	Others
105	LR_pmoC-phage_6_linear_105	1.4118	ERR3687831	Others
149	LR_pmoC-phage_6_linear_149	1.4086	ERR3687831	Others
75	LR_pmoC-phage_6_linear_75	1.4051	ERR3687831	Others
331	LR_pmoC-phage_6_linear_331	1.3849	ERR3687831	Others
224	LR_pmoC-phage_6_linear_224	1.3728	ERR3687831	Others
358	LR_pmoC-phage_6_linear_358	1.3668	ERR3687831	Others
227	LR_pmoC-phage_6_linear_227	1.363	ERR3687831	Others
260	LR_pmoC-phage_6_linear_260	1.3549	ERR3687831	Others
262	LR_pmoC-phage_6_linear_262	1.3467	ERR3687831	Others
163	LR_pmoC-phage_6_linear_163	1.3407	ERR3687831	Others
245	LR_pmoC-phage_6_linear_245	1.3234	ERR3687831	Others
54	LR_pmoC-phage_6_linear_54	1.3104	ERR3687831	Others
269	LR_pmoC-phage_6_linear_269	1.3082	ERR3687831	Others
80	LR_pmoC-phage_6_linear_80	1.274	ERR3687831	Others
120	LR_pmoC-phage_6_linear_120	1.2507	ERR3687831	Others
392	LR_pmoC-phage_6_linear_392	1.2461	ERR3687831	Others
265	LR_pmoC-phage_6_linear_265	1.2065	ERR3687831	Others
332	LR_pmoC-phage_6_linear_332	1.1992	ERR3687831	Others
9	LR_pmoC-phage_6_linear_9	1.1733	ERR3687831	Others
342	LR_pmoC-phage_6_linear_342	1.1679	ERR3687831	Others
114	LR_pmoC-phage_6_linear_114	1.1566	ERR3687831	Others
187	LR_pmoC-phage_6_linear_187	1.1381	ERR3687831	Others
284	LR_pmoC-phage_6_linear_284	1.1381	ERR3687831	Others
158	LR_pmoC-phage_6_linear_158	1.105	ERR3687831	Others
51	LR_pmoC-phage_6_linear_51	1.0944	ERR3687831	Others
53	LR_pmoC-phage_6_linear_53	1.0944	ERR3687831	Others
285	LR_pmoC-phage_6_linear_285	1.0805	ERR3687831	Others
244	LR_pmoC-phage_6_linear_244	1.0778	ERR3687831	Others
8	LR_pmoC-phage_6_linear_8	1.0737	ERR3687831	Others
123	LR_pmoC-phage_6_linear_123	1.0604	ERR3687831	Others
125	LR_pmoC-phage_6_linear_125	1.0162	ERR3687831	Others
341	LR_pmoC-phage_6_linear_341	0.9984	ERR3687831	Others
368	LR_pmoC-phage_6_linear_368	0.9984	ERR3687831	Others
370	LR_pmoC-phage_6_linear_370	0.9926	ERR3687831	Others
433	LR_pmoC-phage_6_linear_433	0.9846	ERR3687831	Others
45	LR_pmoC-phage_6_linear_45	0.9812	ERR3687831	Others
307	LR_pmoC-phage_6_linear_307	0.9774	ERR3687831	Others
376	LR_pmoC-phage_6_linear_376	0.9645	ERR3687831	Others
33	LR_pmoC-phage_6_linear_33	0.9485	ERR3687831	Others
119	LR_pmoC-phage_6_linear_119	0.9329	ERR3687831	Others
164	LR_pmoC-phage_6_linear_164	0.9278	ERR3687831	Others
214	LR_pmoC-phage_6_linear_214	0.9253	ERR3687831	Others
174	LR_pmoC-phage_6_linear_174	0.9081	ERR3687831	Others
47	LR_pmoC-phage_6_linear_47	0.9033	ERR3687831	Others
397	LR_pmoC-phage_6_linear_397	0.8892	ERR3687831	Others
348	LR_pmoC-phage_6_linear_348	0.8837	ERR3687831	Others
427	LR_pmoC-phage_6_linear_427	0.8755	ERR3687831	Others
326	LR_pmoC-phage_6_linear_326	0.8718	ERR3687831	Others
97	LR_pmoC-phage_6_linear_97	0.8666	ERR3687831	Others
274	LR_pmoC-phage_6_linear_274	0.8597	ERR3687831	Others
409	LR_pmoC-phage_6_linear_409	0.8536	ERR3687831	Others
14	LR_pmoC-phage_6_linear_14	0.8525	ERR3687831	Others
67	LR_pmoC-phage_6_linear_67	0.8369	ERR3687831	Others
70	LR_pmoC-phage_6_linear_70	0.8369	ERR3687831	Others
153	LR_pmoC-phage_6_linear_153	0.8369	ERR3687831	Others
37	LR_pmoC-phage_6_linear_37	0.813	ERR3687831	Others
385	LR_pmoC-phage_6_linear_385	0.813	ERR3687831	Others
211	LR_pmoC-phage_6_linear_211	0.7904	ERR3687831	Others
36	LR_pmoC-phage_6_linear_36	0.776	ERR3687831	Others
136	LR_pmoC-phage_6_linear_136	0.769	ERR3687831	Others
291	LR_pmoC-phage_6_linear_291	0.7658	ERR3687831	Others
178	LR_pmoC-phage_6_linear_178	0.7644	ERR3687831	Others
121	LR_pmoC-phage_6_linear_121	0.7621	ERR3687831	Others
321	LR_pmoC-phage_6_linear_321	0.7466	ERR3687831	Others
204	LR_pmoC-phage_6_linear_204	0.7382	ERR3687831	Others
152	LR_pmoC-phage_6_linear_152	0.7296	ERR3687831	Others
384	LR_pmoC-phage_6_linear_384	0.7296	ERR3687831	Others
243	LR_pmoC-phage_6_linear_243	0.7203	ERR3687831	Others
355	LR_pmoC-phage_6_linear_355	0.7203	ERR3687831	Others
410	LR_pmoC-phage_6_linear_410	0.7113	ERR3687831	Others
408	LR_pmoC-phage_6_linear_408	0.6982	ERR3687831	Others
231	LR_pmoC-phage_6_linear_231	0.6617	ERR3687831	Others
422	LR_pmoC-phage_6_linear_422	0.6541	ERR3687831	Others
393	LR_pmoC-phage_6_linear_393	0.6526	ERR3687831	Others
439	LR_pmoC-phage_6_linear_439	0.6467	ERR3687831	Others
343	LR_pmoC-phage_6_linear_343	0.6208	ERR3687831	Others
337	LR_pmoC-phage_6_linear_337	0.6186	ERR3687831	Others
197	LR_pmoC-phage_6_linear_197	0.6119	ERR3687831	Others
323	LR_pmoC-phage_6_linear_323	0.6097	ERR3687831	Others
364	LR_pmoC-phage_6_linear_364	0.5807	ERR3687831	Others
405	LR_pmoC-phage_6_linear_405	0.5507	ERR3687831	Others
18	LR_pmoC-phage_6_linear_18	0.5472	ERR3687831	Others
261	LR_pmoC-phage_6_linear_261	0.5472	ERR3687831	Others
315	LR_pmoC-phage_6_linear_315	0.5472	ERR3687831	Others
382	LR_pmoC-phage_6_linear_382	0.5318	ERR3687831	Others
85	LR_pmoC-phage_6_linear_85	0.5173	ERR3687831	Others
112	LR_pmoC-phage_6_linear_112	0.5173	ERR3687831	Others
113	LR_pmoC-phage_6_linear_113	0.5173	ERR3687831	Others
241	LR_pmoC-phage_6_linear_241	0.5173	ERR3687831	Others
242	LR_pmoC-phage_6_linear_242	0.5127	ERR3687831	Others
171	LR_pmoC-phage_6_linear_171	0.5081	ERR3687831	Others
380	LR_pmoC-phage_6_linear_380	0.5081	ERR3687831	Others
296	LR_pmoC-phage_6_linear_296	0.5036	ERR3687831	Others
57	LR_pmoC-phage_6_linear_57	0.4967	ERR3687831	Others
238	LR_pmoC-phage_6_linear_238	0.4948	ERR3687831	Others
52	LR_pmoC-phage_6_linear_52	0.4906	ERR3687831	Others
161	LR_pmoC-phage_6_linear_161	0.4906	ERR3687831	Others
44	LR_pmoC-phage_6_linear_44	0.4823	ERR3687831	Others
334	LR_pmoC-phage_6_linear_334	0.4782	ERR3687831	Others
349	LR_pmoC-phage_6_linear_349	0.4762	ERR3687831	Others
55	LR_pmoC-phage_6_linear_55	0.4742	ERR3687831	Others
108	LR_pmoC-phage_6_linear_108	0.4553	ERR3687831	Others
151	LR_pmoC-phage_6_linear_151	0.4344	ERR3687831	Others
115	LR_pmoC-phage_6_linear_115	0.4311	ERR3687831	Others
369	LR_pmoC-phage_6_linear_369	0.4311	ERR3687831	Others
412	LR_pmoC-phage_6_linear_412	0.4184	ERR3687831	Others
437	LR_pmoC-phage_6_linear_437	0.4094	ERR3687831	Others
177	LR_pmoC-phage_6_linear_177	0.4055	ERR3687831	Others
59	LR_pmoC-phage_6_linear_59	0.4008	ERR3687831	Others
228	LR_pmoC-phage_6_linear_228	0.4008	ERR3687831	Others
327	LR_pmoC-phage_6_linear_327	0.3952	ERR3687831	Others
50	LR_pmoC-phage_6_linear_50	0.3898	ERR3687831	Others
212	LR_pmoC-phage_6_linear_212	0.3898	ERR3687831	Others
69	LR_pmoC-phage_6_linear_69	0.3794	ERR3687831	Others
415	LR_pmoC-phage_6_linear_415	0.3769	ERR3687831	Others
396	LR_pmoC-phage_6_linear_396	0.3648	ERR3687831	Others
10	LR_pmoC-phage_6_linear_10	0.3602	ERR3687831	Others
354	LR_pmoC-phage_6_linear_354	0.3602	ERR3687831	Others
73	LR_pmoC-phage_6_linear_73	0.3557	ERR3687831	Others
192	LR_pmoC-phage_6_linear_192	0.3557	ERR3687831	Others
76	LR_pmoC-phage_6_linear_76	0.3513	ERR3687831	Others
135	LR_pmoC-phage_6_linear_135	0.3428	ERR3687831	Others
148	LR_pmoC-phage_6_linear_148	0.3428	ERR3687831	Others
87	LR_pmoC-phage_6_linear_87	0.3387	ERR3687831	Others
266	LR_pmoC-phage_6_linear_266	0.3357	ERR3687831	Others
229	LR_pmoC-phage_6_linear_229	0.3347	ERR3687831	Others
239	LR_pmoC-phage_6_linear_239	0.3347	ERR3687831	Others
160	LR_pmoC-phage_6_linear_160	0.3233	ERR3687831	Others
282	LR_pmoC-phage_6_linear_282	0.3127	ERR3687831	Others
175	LR_pmoC-phage_6_linear_175	0.3049	ERR3687831	Others
295	LR_pmoC-phage_6_linear_295	0.3043	ERR3687831	Others
344	LR_pmoC-phage_6_linear_344	0.3027	ERR3687831	Others
60	LR_pmoC-phage_6_linear_60	0.2995	ERR3687831	Others
107	LR_pmoC-phage_6_linear_107	0.2964	ERR3687831	Others
391	LR_pmoC-phage_6_linear_391	0.2889	ERR3687831	Others
218	LR_pmoC-phage_6_linear_218	0.2874	ERR3687831	Others
188	LR_pmoC-phage_6_linear_188	0.2831	ERR3687831	Others
202	LR_pmoC-phage_6_linear_202	0.2817	ERR3687831	Others
367	LR_pmoC-phage_6_linear_367	0.2817	ERR3687831	Others
363	LR_pmoC-phage_6_linear_363	0.271	ERR3687831	Others
65	LR_pmoC-phage_6_linear_65	0.2684	ERR3687831	Others
40	LR_pmoC-phage_6_linear_40	0.261	ERR3687831	Others
303	LR_pmoC-phage_6_linear_303	0.261	ERR3687831	Others
335	LR_pmoC-phage_6_linear_335	0.2587	ERR3687831	Others
432	LR_pmoC-phage_6_linear_432	0.2587	ERR3687831	Others
340	LR_pmoC-phage_6_linear_340	0.2464	ERR3687831	Others
403	LR_pmoC-phage_6_linear_403	0.2432	ERR3687831	Others
345	LR_pmoC-phage_6_linear_345	0.2347	ERR3687831	Others
357	LR_pmoC-phage_6_linear_357	0.2332	ERR3687831	Others
71	LR_pmoC-phage_6_linear_71	0.2295	ERR3687831	Others
86	LR_pmoC-phage_6_linear_86	0.2223	ERR3687831	Others
16	LR_pmoC-phage_6_linear_16	0.2164	ERR3687831	Others
156	LR_pmoC-phage_6_linear_156	0.2018	ERR3687831	Others
268	LR_pmoC-phage_6_linear_268	0.1929	ERR3687831	Others
339	LR_pmoC-phage_6_linear_339	0.1756	ERR3687831	Others
346	LR_pmoC-phage_6_linear_346	0.1684	ERR3687831	Others
353	LR_pmoC-phage_6_linear_353	0.1684	ERR3687831	Others
361	LR_pmoC-phage_6_linear_361	0.1505	ERR3687831	Others
350	LR_pmoC-phage_6_linear_350	0.1498	ERR3687831	Others
92	LR_pmoC-phage_6_linear_92	0.1459	ERR3687831	Others
435	LR_pmoC-phage_6_linear_435	0.1416	ERR3687831	Others
338	LR_pmoC-phage_6_linear_338	0.1016	ERR3687831	Others
320	LR_pmoC-phage_6_linear_320	0.0898	ERR3687831	Others
1	LR_pmoC-phage_6_linear_1	0	ERR3687831	Others
2	LR_pmoC-phage_6_linear_2	0	ERR3687831	Others
3	LR_pmoC-phage_6_linear_3	0	ERR3687831	Others
4	LR_pmoC-phage_6_linear_4	0	ERR3687831	Others
5	LR_pmoC-phage_6_linear_5	0	ERR3687831	Others
6	LR_pmoC-phage_6_linear_6	0	ERR3687831	Others
7	LR_pmoC-phage_6_linear_7	0	ERR3687831	Others
11	LR_pmoC-phage_6_linear_11	0	ERR3687831	Others
12	LR_pmoC-phage_6_linear_12	0	ERR3687831	Others
17	LR_pmoC-phage_6_linear_17	0	ERR3687831	Others
19	LR_pmoC-phage_6_linear_19	0	ERR3687831	Others
21	LR_pmoC-phage_6_linear_21	0	ERR3687831	Others
22	LR_pmoC-phage_6_linear_22	0	ERR3687831	Others
23	LR_pmoC-phage_6_linear_23	0	ERR3687831	Others
24	LR_pmoC-phage_6_linear_24	0	ERR3687831	Others
25	LR_pmoC-phage_6_linear_25	0	ERR3687831	Others
26	LR_pmoC-phage_6_linear_26	0	ERR3687831	Others
27	LR_pmoC-phage_6_linear_27	0	ERR3687831	Others
28	LR_pmoC-phage_6_linear_28	0	ERR3687831	Others
29	LR_pmoC-phage_6_linear_29	0	ERR3687831	Others
30	LR_pmoC-phage_6_linear_30	0	ERR3687831	Others
31	LR_pmoC-phage_6_linear_31	0	ERR3687831	Others
32	LR_pmoC-phage_6_linear_32	0	ERR3687831	Others
34	LR_pmoC-phage_6_linear_34	0	ERR3687831	Others
39	LR_pmoC-phage_6_linear_39	0	ERR3687831	Others
41	LR_pmoC-phage_6_linear_41	0	ERR3687831	Others
43	LR_pmoC-phage_6_linear_43	0	ERR3687831	Others
56	LR_pmoC-phage_6_linear_56	0	ERR3687831	Others
58	LR_pmoC-phage_6_linear_58	0	ERR3687831	Others
64	LR_pmoC-phage_6_linear_64	0	ERR3687831	Others
72	LR_pmoC-phage_6_linear_72	0	ERR3687831	Others
74	LR_pmoC-phage_6_linear_74	0	ERR3687831	Others
77	LR_pmoC-phage_6_linear_77	0	ERR3687831	Others
82	LR_pmoC-phage_6_linear_82	0	ERR3687831	Others
83	LR_pmoC-phage_6_linear_83	0	ERR3687831	Others
84	LR_pmoC-phage_6_linear_84	0	ERR3687831	Others
88	LR_pmoC-phage_6_linear_88	0	ERR3687831	Others
89	LR_pmoC-phage_6_linear_89	0	ERR3687831	Others
90	LR_pmoC-phage_6_linear_90	0	ERR3687831	Others
93	LR_pmoC-phage_6_linear_93	0	ERR3687831	Others
94	LR_pmoC-phage_6_linear_94	0	ERR3687831	Others
95	LR_pmoC-phage_6_linear_95	0	ERR3687831	Others
96	LR_pmoC-phage_6_linear_96	0	ERR3687831	Others
98	LR_pmoC-phage_6_linear_98	0	ERR3687831	Others
99	LR_pmoC-phage_6_linear_99	0	ERR3687831	Others
100	LR_pmoC-phage_6_linear_100	0	ERR3687831	Others
101	LR_pmoC-phage_6_linear_101	0	ERR3687831	Others
102	LR_pmoC-phage_6_linear_102	0	ERR3687831	Others
103	LR_pmoC-phage_6_linear_103	0	ERR3687831	Others
104	LR_pmoC-phage_6_linear_104	0	ERR3687831	Others
122	LR_pmoC-phage_6_linear_122	0	ERR3687831	Others
124	LR_pmoC-phage_6_linear_124	0	ERR3687831	Others
140	LR_pmoC-phage_6_linear_140	0	ERR3687831	Others
145	LR_pmoC-phage_6_linear_145	0	ERR3687831	Others
165	LR_pmoC-phage_6_linear_165	0	ERR3687831	Others
166	LR_pmoC-phage_6_linear_166	0	ERR3687831	Others
167	LR_pmoC-phage_6_linear_167	0	ERR3687831	Others
168	LR_pmoC-phage_6_linear_168	0	ERR3687831	Others
172	LR_pmoC-phage_6_linear_172	0	ERR3687831	Others
176	LR_pmoC-phage_6_linear_176	0	ERR3687831	Others
180	LR_pmoC-phage_6_linear_180	0	ERR3687831	Others
181	LR_pmoC-phage_6_linear_181	0	ERR3687831	Others
190	LR_pmoC-phage_6_linear_190	0	ERR3687831	Others
198	LR_pmoC-phage_6_linear_198	0	ERR3687831	Others
199	LR_pmoC-phage_6_linear_199	0	ERR3687831	Others
200	LR_pmoC-phage_6_linear_200	0	ERR3687831	Others
201	LR_pmoC-phage_6_linear_201	0	ERR3687831	Others
203	LR_pmoC-phage_6_linear_203	0	ERR3687831	Others
206	LR_pmoC-phage_6_linear_206	0	ERR3687831	Others
207	LR_pmoC-phage_6_linear_207	0	ERR3687831	Others
208	LR_pmoC-phage_6_linear_208	0	ERR3687831	Others
209	LR_pmoC-phage_6_linear_209	0	ERR3687831	Others
210	LR_pmoC-phage_6_linear_210	0	ERR3687831	Others
217	LR_pmoC-phage_6_linear_217	0	ERR3687831	Others
232	LR_pmoC-phage_6_linear_232	0	ERR3687831	Others
236	LR_pmoC-phage_6_linear_236	0	ERR3687831	Others
240	LR_pmoC-phage_6_linear_240	0	ERR3687831	Others
253	LR_pmoC-phage_6_linear_253	0	ERR3687831	Others
257	LR_pmoC-phage_6_linear_257	0	ERR3687831	Others
267	LR_pmoC-phage_6_linear_267	0	ERR3687831	Others
276	LR_pmoC-phage_6_linear_276	0	ERR3687831	Others
277	LR_pmoC-phage_6_linear_277	0	ERR3687831	Others
278	LR_pmoC-phage_6_linear_278	0	ERR3687831	Others
279	LR_pmoC-phage_6_linear_279	0	ERR3687831	Others
280	LR_pmoC-phage_6_linear_280	0	ERR3687831	Others
281	LR_pmoC-phage_6_linear_281	0	ERR3687831	Others
283	LR_pmoC-phage_6_linear_283	0	ERR3687831	Others
300	LR_pmoC-phage_6_linear_300	0	ERR3687831	Others
319	LR_pmoC-phage_6_linear_319	0	ERR3687831	Others
322	LR_pmoC-phage_6_linear_322	0	ERR3687831	Others
333	LR_pmoC-phage_6_linear_333	0	ERR3687831	Others
336	LR_pmoC-phage_6_linear_336	0	ERR3687831	Others
347	LR_pmoC-phage_6_linear_347	0	ERR3687831	Others
351	LR_pmoC-phage_6_linear_351	0	ERR3687831	Others
360	LR_pmoC-phage_6_linear_360	0	ERR3687831	Others
362	LR_pmoC-phage_6_linear_362	0	ERR3687831	Others
365	LR_pmoC-phage_6_linear_365	0	ERR3687831	Others
366	LR_pmoC-phage_6_linear_366	0	ERR3687831	Others
371	LR_pmoC-phage_6_linear_371	0	ERR3687831	Others
372	LR_pmoC-phage_6_linear_372	0	ERR3687831	Others
373	LR_pmoC-phage_6_linear_373	0	ERR3687831	Others
374	LR_pmoC-phage_6_linear_374	0	ERR3687831	Others
375	LR_pmoC-phage_6_linear_375	0	ERR3687831	Others
377	LR_pmoC-phage_6_linear_377	0	ERR3687831	Others
378	LR_pmoC-phage_6_linear_378	0	ERR3687831	Others
379	LR_pmoC-phage_6_linear_379	0	ERR3687831	Others
381	LR_pmoC-phage_6_linear_381	0	ERR3687831	Others
383	LR_pmoC-phage_6_linear_383	0	ERR3687831	Others
386	LR_pmoC-phage_6_linear_386	0	ERR3687831	Others
387	LR_pmoC-phage_6_linear_387	0	ERR3687831	Others
388	LR_pmoC-phage_6_linear_388	0	ERR3687831	Others
389	LR_pmoC-phage_6_linear_389	0	ERR3687831	Others
390	LR_pmoC-phage_6_linear_390	0	ERR3687831	Others
394	LR_pmoC-phage_6_linear_394	0	ERR3687831	Others
395	LR_pmoC-phage_6_linear_395	0	ERR3687831	Others
398	LR_pmoC-phage_6_linear_398	0	ERR3687831	Others
399	LR_pmoC-phage_6_linear_399	0	ERR3687831	Others
400	LR_pmoC-phage_6_linear_400	0	ERR3687831	Others
401	LR_pmoC-phage_6_linear_401	0	ERR3687831	Others
402	LR_pmoC-phage_6_linear_402	0	ERR3687831	Others
404	LR_pmoC-phage_6_linear_404	0	ERR3687831	Others
407	LR_pmoC-phage_6_linear_407	0	ERR3687831	Others
411	LR_pmoC-phage_6_linear_411	0	ERR3687831	Others
413	LR_pmoC-phage_6_linear_413	0	ERR3687831	Others
414	LR_pmoC-phage_6_linear_414	0	ERR3687831	Others
416	LR_pmoC-phage_6_linear_416	0	ERR3687831	Others
417	LR_pmoC-phage_6_linear_417	0	ERR3687831	Others
418	LR_pmoC-phage_6_linear_418	0	ERR3687831	Others
419	LR_pmoC-phage_6_linear_419	0	ERR3687831	Others
420	LR_pmoC-phage_6_linear_420	0	ERR3687831	Others
421	LR_pmoC-phage_6_linear_421	0	ERR3687831	Others
423	LR_pmoC-phage_6_linear_423	0	ERR3687831	Others
424	LR_pmoC-phage_6_linear_424	0	ERR3687831	Others
425	LR_pmoC-phage_6_linear_425	0	ERR3687831	Others
426	LR_pmoC-phage_6_linear_426	0	ERR3687831	Others
428	LR_pmoC-phage_6_linear_428	0	ERR3687831	Others
429	LR_pmoC-phage_6_linear_429	0	ERR3687831	Others
430	LR_pmoC-phage_6_linear_430	0	ERR3687831	Others
431	LR_pmoC-phage_6_linear_431	0	ERR3687831	Others
434	LR_pmoC-phage_6_linear_434	0	ERR3687831	Others
436	LR_pmoC-phage_6_linear_436	0	ERR3687831	Others
	LR_pmoC-phage_6_linear_113	10.4674	ERR3687832	Others
	LR_pmoC-phage_6_linear_329	10.1446	ERR3687832	Others
	LR_pmoC-phage_6_linear_250	10.084	ERR3687832	Others
	LR_pmoC-phage_6_linear_161	9.926	ERR3687832	Others
	LR_pmoC-phage_6_linear_169	9.8622	ERR3687832	Others
	LR_pmoC-phage_6_linear_407	9.7577	ERR3687832	Others
	LR_pmoC-phage_6_linear_61	9.5158	ERR3687832	Others
	LR_pmoC-phage_6_linear_371	9.4378	ERR3687832	Others
	LR_pmoC-phage_6_linear_108	9.2113	ERR3687832	Others
	LR_pmoC-phage_6_linear_351	9.2113	ERR3687832	Others
	LR_pmoC-phage_6_linear_316	9.1868	ERR3687832	Others
	LR_pmoC-phage_6_linear_292	8.9954	ERR3687832	Others
	LR_pmoC-phage_6_linear_128	8.9097	ERR3687832	Others
	LR_pmoC-phage_6_linear_308	8.8912	ERR3687832	Others
	LR_pmoC-phage_6_linear_139	8.857	ERR3687832	Others
	LR_pmoC-phage_6_linear_133	8.7228	ERR3687832	Others
	LR_pmoC-phage_6_linear_352	8.5607	ERR3687832	Others
	LR_pmoC-phage_6_linear_162	8.4663	ERR3687832	Others
	LR_pmoC-phage_6_linear_288	8.2637	ERR3687832	Others
	LR_pmoC-phage_6_linear_314	7.7798	ERR3687832	Others
	LR_pmoC-phage_6_linear_328	7.5256	ERR3687832	Others
	LR_pmoC-phage_6_linear_318	7.4125	ERR3687832	Others
	LR_pmoC-phage_6_linear_298	7.0053	ERR3687832	Others
	LR_pmoC-phage_6_linear_135	6.9362	ERR3687832	Others
	LR_pmoC-phage_6_linear_227	6.8947	ERR3687832	Others
	LR_pmoC-phage_6_linear_239	6.773	ERR3687832	Others
	LR_pmoC-phage_6_linear_333	6.773	ERR3687832	Others
	LR_pmoC-phage_6_linear_275	6.5946	ERR3687832	Others
	LR_pmoC-phage_6_linear_249	6.4005	ERR3687832	Others
	LR_pmoC-phage_6_linear_131	6.3967	ERR3687832	Others
	LR_pmoC-phage_6_linear_144	6.0601	ERR3687832	Others
	LR_pmoC-phage_6_linear_324	6.0494	ERR3687832	Others
	LR_pmoC-phage_6_linear_273	6.0178	ERR3687832	Others
	LR_pmoC-phage_6_linear_359	5.8006	ERR3687832	Others
	LR_pmoC-phage_6_linear_252	5.786	ERR3687832	Others
	LR_pmoC-phage_6_linear_256	5.786	ERR3687832	Others
	LR_pmoC-phage_6_linear_297	5.4142	ERR3687832	Others
	LR_pmoC-phage_6_linear_309	5.306	ERR3687832	Others
	LR_pmoC-phage_6_linear_248	5.2656	ERR3687832	Others
	LR_pmoC-phage_6_linear_337	5.0061	ERR3687832	Others
	LR_pmoC-phage_6_linear_340	4.9845	ERR3687832	Others
	LR_pmoC-phage_6_linear_194	4.963	ERR3687832	Others
	LR_pmoC-phage_6_linear_251	4.9206	ERR3687832	Others
	LR_pmoC-phage_6_linear_230	4.8996	ERR3687832	Others
	LR_pmoC-phage_6_linear_203	4.8379	ERR3687832	Others
	LR_pmoC-phage_6_linear_129	4.551	ERR3687832	Others
	LR_pmoC-phage_6_linear_141	4.2409	ERR3687832	Others
	LR_pmoC-phage_6_linear_262	4.192	ERR3687832	Others
	LR_pmoC-phage_6_linear_219	3.7047	ERR3687832	Others
	LR_pmoC-phage_6_linear_75	3.5537	ERR3687832	Others
	LR_pmoC-phage_6_linear_339	3.5537	ERR3687832	Others
	LR_pmoC-phage_6_linear_325	3.4166	ERR3687832	Others
	LR_pmoC-phage_6_linear_264	3.2992	ERR3687832	Others
	LR_pmoC-phage_6_linear_255	3.2835	ERR3687832	Others
	LR_pmoC-phage_6_linear_35	3.2073	ERR3687832	Others
	LR_pmoC-phage_6_linear_109	2.7092	ERR3687832	Others
	LR_pmoC-phage_6_linear_155	2.6715	ERR3687832	Others
	LR_pmoC-phage_6_linear_438	2.4498	ERR3687832	Others
	LR_pmoC-phage_6_linear_247	2.4291	ERR3687832	Others
	LR_pmoC-phage_6_linear_142	2.1807	ERR3687832	Others
	LR_pmoC-phage_6_linear_258	2.0374	ERR3687832	Others
	LR_pmoC-phage_6_linear_259	2.013	ERR3687832	Others
	LR_pmoC-phage_6_linear_320	1.8161	ERR3687832	Others
	LR_pmoC-phage_6_linear_234	1.2937	ERR3687832	Others
	LR_pmoC-phage_6_linear_38	1.0711	ERR3687832	Others
	LR_pmoC-phage_6_linear_1	0	ERR3687832	Others
	LR_pmoC-phage_6_linear_2	0	ERR3687832	Others
	LR_pmoC-phage_6_linear_3	0	ERR3687832	Others
	LR_pmoC-phage_6_linear_4	0	ERR3687832	Others
	LR_pmoC-phage_6_linear_5	0	ERR3687832	Others
	LR_pmoC-phage_6_linear_6	0	ERR3687832	Others
	LR_pmoC-phage_6_linear_7	0	ERR3687832	Others
	LR_pmoC-phage_6_linear_8	0	ERR3687832	Others
	LR_pmoC-phage_6_linear_9	0	ERR3687832	Others
	LR_pmoC-phage_6_linear_10	0	ERR3687832	Others
	LR_pmoC-phage_6_linear_11	0	ERR3687832	Others
	LR_pmoC-phage_6_linear_12	0	ERR3687832	Others
	LR_pmoC-phage_6_linear_13	0	ERR3687832	Others
	LR_pmoC-phage_6_linear_14	0	ERR3687832	Others
	LR_pmoC-phage_6_linear_15	0	ERR3687832	Others
	LR_pmoC-phage_6_linear_16	0	ERR3687832	Others
	LR_pmoC-phage_6_linear_17	0	ERR3687832	Others
	LR_pmoC-phage_6_linear_18	0	ERR3687832	Others
	LR_pmoC-phage_6_linear_19	0	ERR3687832	Others
	LR_pmoC-phage_6_linear_21	0	ERR3687832	Others
	LR_pmoC-phage_6_linear_22	0	ERR3687832	Others
	LR_pmoC-phage_6_linear_23	0	ERR3687832	Others
	LR_pmoC-phage_6_linear_24	0	ERR3687832	Others
	LR_pmoC-phage_6_linear_25	0	ERR3687832	Others
	LR_pmoC-phage_6_linear_26	0	ERR3687832	Others
	LR_pmoC-phage_6_linear_27	0	ERR3687832	Others
	LR_pmoC-phage_6_linear_28	0	ERR3687832	Others
	LR_pmoC-phage_6_linear_29	0	ERR3687832	Others
	LR_pmoC-phage_6_linear_30	0	ERR3687832	Others
	LR_pmoC-phage_6_linear_31	0	ERR3687832	Others
	LR_pmoC-phage_6_linear_32	0	ERR3687832	Others
	LR_pmoC-phage_6_linear_33	0	ERR3687832	Others
	LR_pmoC-phage_6_linear_34	0	ERR3687832	Others
	LR_pmoC-phage_6_linear_36	0	ERR3687832	Others
	LR_pmoC-phage_6_linear_37	0	ERR3687832	Others
	LR_pmoC-phage_6_linear_39	0	ERR3687832	Others
	LR_pmoC-phage_6_linear_40	0	ERR3687832	Others
	LR_pmoC-phage_6_linear_41	0	ERR3687832	Others
	LR_pmoC-phage_6_linear_42	0	ERR3687832	Others
	LR_pmoC-phage_6_linear_43	0	ERR3687832	Others
	LR_pmoC-phage_6_linear_44	0	ERR3687832	Others
	LR_pmoC-phage_6_linear_45	0	ERR3687832	Others
	LR_pmoC-phage_6_linear_46	0	ERR3687832	Others
	LR_pmoC-phage_6_linear_47	0	ERR3687832	Others
	LR_pmoC-phage_6_linear_48	0	ERR3687832	Others
	LR_pmoC-phage_6_linear_49	0	ERR3687832	Others
	LR_pmoC-phage_6_linear_50	0	ERR3687832	Others
	LR_pmoC-phage_6_linear_51	0	ERR3687832	Others
	LR_pmoC-phage_6_linear_52	0	ERR3687832	Others
	LR_pmoC-phage_6_linear_53	0	ERR3687832	Others
	LR_pmoC-phage_6_linear_54	0	ERR3687832	Others
	LR_pmoC-phage_6_linear_55	0	ERR3687832	Others
	LR_pmoC-phage_6_linear_56	0	ERR3687832	Others
	LR_pmoC-phage_6_linear_57	0	ERR3687832	Others
	LR_pmoC-phage_6_linear_58	0	ERR3687832	Others
	LR_pmoC-phage_6_linear_59	0	ERR3687832	Others
	LR_pmoC-phage_6_linear_60	0	ERR3687832	Others
	LR_pmoC-phage_6_linear_62	0	ERR3687832	Others
	LR_pmoC-phage_6_linear_63	0	ERR3687832	Others
	LR_pmoC-phage_6_linear_64	0	ERR3687832	Others
	LR_pmoC-phage_6_linear_65	0	ERR3687832	Others
	LR_pmoC-phage_6_linear_66	0	ERR3687832	Others
	LR_pmoC-phage_6_linear_67	0	ERR3687832	Others
	LR_pmoC-phage_6_linear_68	0	ERR3687832	Others
	LR_pmoC-phage_6_linear_69	0	ERR3687832	Others
	LR_pmoC-phage_6_linear_70	0	ERR3687832	Others
	LR_pmoC-phage_6_linear_71	0	ERR3687832	Others
	LR_pmoC-phage_6_linear_72	0	ERR3687832	Others
	LR_pmoC-phage_6_linear_73	0	ERR3687832	Others
	LR_pmoC-phage_6_linear_74	0	ERR3687832	Others
	LR_pmoC-phage_6_linear_76	0	ERR3687832	Others
	LR_pmoC-phage_6_linear_77	0	ERR3687832	Others
	LR_pmoC-phage_6_linear_78	0	ERR3687832	Others
	LR_pmoC-phage_6_linear_80	0	ERR3687832	Others
	LR_pmoC-phage_6_linear_81	0	ERR3687832	Others
	LR_pmoC-phage_6_linear_82	0	ERR3687832	Others
	LR_pmoC-phage_6_linear_83	0	ERR3687832	Others
	LR_pmoC-phage_6_linear_84	0	ERR3687832	Others
	LR_pmoC-phage_6_linear_85	0	ERR3687832	Others
	LR_pmoC-phage_6_linear_86	0	ERR3687832	Others
	LR_pmoC-phage_6_linear_87	0	ERR3687832	Others
	LR_pmoC-phage_6_linear_88	0	ERR3687832	Others
	LR_pmoC-phage_6_linear_89	0	ERR3687832	Others
	LR_pmoC-phage_6_linear_90	0	ERR3687832	Others
	LR_pmoC-phage_6_linear_91	0	ERR3687832	Others
	LR_pmoC-phage_6_linear_92	0	ERR3687832	Others
	LR_pmoC-phage_6_linear_93	0	ERR3687832	Others
	LR_pmoC-phage_6_linear_94	0	ERR3687832	Others
	LR_pmoC-phage_6_linear_95	0	ERR3687832	Others
	LR_pmoC-phage_6_linear_96	0	ERR3687832	Others
	LR_pmoC-phage_6_linear_97	0	ERR3687832	Others
	LR_pmoC-phage_6_linear_98	0	ERR3687832	Others
	LR_pmoC-phage_6_linear_99	0	ERR3687832	Others
	LR_pmoC-phage_6_linear_100	0	ERR3687832	Others
	LR_pmoC-phage_6_linear_101	0	ERR3687832	Others
	LR_pmoC-phage_6_linear_102	0	ERR3687832	Others
	LR_pmoC-phage_6_linear_103	0	ERR3687832	Others
	LR_pmoC-phage_6_linear_104	0	ERR3687832	Others
	LR_pmoC-phage_6_linear_105	0	ERR3687832	Others
	LR_pmoC-phage_6_linear_106	0	ERR3687832	Others
	LR_pmoC-phage_6_linear_107	0	ERR3687832	Others
	LR_pmoC-phage_6_linear_110	0	ERR3687832	Others
	LR_pmoC-phage_6_linear_112	0	ERR3687832	Others
	LR_pmoC-phage_6_linear_114	0	ERR3687832	Others
	LR_pmoC-phage_6_linear_115	0	ERR3687832	Others
	LR_pmoC-phage_6_linear_116	0	ERR3687832	Others
	LR_pmoC-phage_6_linear_117	0	ERR3687832	Others
	LR_pmoC-phage_6_linear_118	0	ERR3687832	Others
	LR_pmoC-phage_6_linear_119	0	ERR3687832	Others
	LR_pmoC-phage_6_linear_120	0	ERR3687832	Others
	LR_pmoC-phage_6_linear_121	0	ERR3687832	Others
	LR_pmoC-phage_6_linear_122	0	ERR3687832	Others
	LR_pmoC-phage_6_linear_123	0	ERR3687832	Others
	LR_pmoC-phage_6_linear_124	0	ERR3687832	Others
	LR_pmoC-phage_6_linear_125	0	ERR3687832	Others
	LR_pmoC-phage_6_linear_126	0	ERR3687832	Others
	LR_pmoC-phage_6_linear_127	0	ERR3687832	Others
	LR_pmoC-phage_6_linear_134	0	ERR3687832	Others
	LR_pmoC-phage_6_linear_136	0	ERR3687832	Others
	LR_pmoC-phage_6_linear_137	0	ERR3687832	Others
	LR_pmoC-phage_6_linear_138	0	ERR3687832	Others
	LR_pmoC-phage_6_linear_140	0	ERR3687832	Others
	LR_pmoC-phage_6_linear_143	0	ERR3687832	Others
	LR_pmoC-phage_6_linear_145	0	ERR3687832	Others
	LR_pmoC-phage_6_linear_146	0	ERR3687832	Others
	LR_pmoC-phage_6_linear_147	0	ERR3687832	Others
	LR_pmoC-phage_6_linear_148	0	ERR3687832	Others
	LR_pmoC-phage_6_linear_149	0	ERR3687832	Others
	LR_pmoC-phage_6_linear_151	0	ERR3687832	Others
	LR_pmoC-phage_6_linear_152	0	ERR3687832	Others
	LR_pmoC-phage_6_linear_153	0	ERR3687832	Others
	LR_pmoC-phage_6_linear_154	0	ERR3687832	Others
	LR_pmoC-phage_6_linear_156	0	ERR3687832	Others
	LR_pmoC-phage_6_linear_157	0	ERR3687832	Others
	LR_pmoC-phage_6_linear_158	0	ERR3687832	Others
	LR_pmoC-phage_6_linear_159	0	ERR3687832	Others
	LR_pmoC-phage_6_linear_160	0	ERR3687832	Others
	LR_pmoC-phage_6_linear_163	0	ERR3687832	Others
	LR_pmoC-phage_6_linear_164	0	ERR3687832	Others
	LR_pmoC-phage_6_linear_165	0	ERR3687832	Others
	LR_pmoC-phage_6_linear_166	0	ERR3687832	Others
	LR_pmoC-phage_6_linear_167	0	ERR3687832	Others
	LR_pmoC-phage_6_linear_168	0	ERR3687832	Others
	LR_pmoC-phage_6_linear_170	0	ERR3687832	Others
	LR_pmoC-phage_6_linear_171	0	ERR3687832	Others
	LR_pmoC-phage_6_linear_172	0	ERR3687832	Others
	LR_pmoC-phage_6_linear_173	0	ERR3687832	Others
	LR_pmoC-phage_6_linear_174	0	ERR3687832	Others
	LR_pmoC-phage_6_linear_175	0	ERR3687832	Others
	LR_pmoC-phage_6_linear_176	0	ERR3687832	Others
	LR_pmoC-phage_6_linear_177	0	ERR3687832	Others
	LR_pmoC-phage_6_linear_178	0	ERR3687832	Others
	LR_pmoC-phage_6_linear_179	0	ERR3687832	Others
	LR_pmoC-phage_6_linear_180	0	ERR3687832	Others
	LR_pmoC-phage_6_linear_181	0	ERR3687832	Others
	LR_pmoC-phage_6_linear_182	0	ERR3687832	Others
	LR_pmoC-phage_6_linear_183	0	ERR3687832	Others
	LR_pmoC-phage_6_linear_184	0	ERR3687832	Others
	LR_pmoC-phage_6_linear_185	0	ERR3687832	Others
	LR_pmoC-phage_6_linear_186	0	ERR3687832	Others
	LR_pmoC-phage_6_linear_187	0	ERR3687832	Others
	LR_pmoC-phage_6_linear_188	0	ERR3687832	Others
	LR_pmoC-phage_6_linear_189	0	ERR3687832	Others
	LR_pmoC-phage_6_linear_190	0	ERR3687832	Others
	LR_pmoC-phage_6_linear_191	0	ERR3687832	Others
	LR_pmoC-phage_6_linear_192	0	ERR3687832	Others
	LR_pmoC-phage_6_linear_193	0	ERR3687832	Others
	LR_pmoC-phage_6_linear_195	0	ERR3687832	Others
	LR_pmoC-phage_6_linear_196	0	ERR3687832	Others
	LR_pmoC-phage_6_linear_197	0	ERR3687832	Others
	LR_pmoC-phage_6_linear_198	0	ERR3687832	Others
	LR_pmoC-phage_6_linear_199	0	ERR3687832	Others
	LR_pmoC-phage_6_linear_200	0	ERR3687832	Others
	LR_pmoC-phage_6_linear_201	0	ERR3687832	Others
	LR_pmoC-phage_6_linear_202	0	ERR3687832	Others
	LR_pmoC-phage_6_linear_204	0	ERR3687832	Others
	LR_pmoC-phage_6_linear_205	0	ERR3687832	Others
	LR_pmoC-phage_6_linear_206	0	ERR3687832	Others
	LR_pmoC-phage_6_linear_207	0	ERR3687832	Others
	LR_pmoC-phage_6_linear_208	0	ERR3687832	Others
	LR_pmoC-phage_6_linear_209	0	ERR3687832	Others
	LR_pmoC-phage_6_linear_210	0	ERR3687832	Others
	LR_pmoC-phage_6_linear_211	0	ERR3687832	Others
	LR_pmoC-phage_6_linear_212	0	ERR3687832	Others
	LR_pmoC-phage_6_linear_213	0	ERR3687832	Others
	LR_pmoC-phage_6_linear_214	0	ERR3687832	Others
	LR_pmoC-phage_6_linear_215	0	ERR3687832	Others
	LR_pmoC-phage_6_linear_216	0	ERR3687832	Others
	LR_pmoC-phage_6_linear_217	0	ERR3687832	Others
	LR_pmoC-phage_6_linear_218	0	ERR3687832	Others
	LR_pmoC-phage_6_linear_222	0	ERR3687832	Others
	LR_pmoC-phage_6_linear_223	0	ERR3687832	Others
	LR_pmoC-phage_6_linear_224	0	ERR3687832	Others
	LR_pmoC-phage_6_linear_225	0	ERR3687832	Others
	LR_pmoC-phage_6_linear_226	0	ERR3687832	Others
	LR_pmoC-phage_6_linear_228	0	ERR3687832	Others
	LR_pmoC-phage_6_linear_229	0	ERR3687832	Others
	LR_pmoC-phage_6_linear_231	0	ERR3687832	Others
	LR_pmoC-phage_6_linear_232	0	ERR3687832	Others
	LR_pmoC-phage_6_linear_233	0	ERR3687832	Others
	LR_pmoC-phage_6_linear_235	0	ERR3687832	Others
	LR_pmoC-phage_6_linear_236	0	ERR3687832	Others
	LR_pmoC-phage_6_linear_237	0	ERR3687832	Others
	LR_pmoC-phage_6_linear_238	0	ERR3687832	Others
	LR_pmoC-phage_6_linear_240	0	ERR3687832	Others
	LR_pmoC-phage_6_linear_241	0	ERR3687832	Others
	LR_pmoC-phage_6_linear_242	0	ERR3687832	Others
	LR_pmoC-phage_6_linear_243	0	ERR3687832	Others
	LR_pmoC-phage_6_linear_244	0	ERR3687832	Others
	LR_pmoC-phage_6_linear_245	0	ERR3687832	Others
	LR_pmoC-phage_6_linear_246	0	ERR3687832	Others
	LR_pmoC-phage_6_linear_253	0	ERR3687832	Others
	LR_pmoC-phage_6_linear_254	0	ERR3687832	Others
	LR_pmoC-phage_6_linear_257	0	ERR3687832	Others
	LR_pmoC-phage_6_linear_261	0	ERR3687832	Others
	LR_pmoC-phage_6_linear_263	0	ERR3687832	Others
	LR_pmoC-phage_6_linear_265	0	ERR3687832	Others
	LR_pmoC-phage_6_linear_266	0	ERR3687832	Others
	LR_pmoC-phage_6_linear_267	0	ERR3687832	Others
	LR_pmoC-phage_6_linear_268	0	ERR3687832	Others
	LR_pmoC-phage_6_linear_269	0	ERR3687832	Others
	LR_pmoC-phage_6_linear_270	0	ERR3687832	Others
	LR_pmoC-phage_6_linear_271	0	ERR3687832	Others
	LR_pmoC-phage_6_linear_272	0	ERR3687832	Others
	LR_pmoC-phage_6_linear_274	0	ERR3687832	Others
	LR_pmoC-phage_6_linear_276	0	ERR3687832	Others
	LR_pmoC-phage_6_linear_277	0	ERR3687832	Others
	LR_pmoC-phage_6_linear_278	0	ERR3687832	Others
	LR_pmoC-phage_6_linear_280	0	ERR3687832	Others
	LR_pmoC-phage_6_linear_281	0	ERR3687832	Others
	LR_pmoC-phage_6_linear_282	0	ERR3687832	Others
	LR_pmoC-phage_6_linear_283	0	ERR3687832	Others
	LR_pmoC-phage_6_linear_284	0	ERR3687832	Others
	LR_pmoC-phage_6_linear_285	0	ERR3687832	Others
	LR_pmoC-phage_6_linear_286	0	ERR3687832	Others
	LR_pmoC-phage_6_linear_291	0	ERR3687832	Others
	LR_pmoC-phage_6_linear_295	0	ERR3687832	Others
	LR_pmoC-phage_6_linear_296	0	ERR3687832	Others
	LR_pmoC-phage_6_linear_299	0	ERR3687832	Others
	LR_pmoC-phage_6_linear_300	0	ERR3687832	Others
	LR_pmoC-phage_6_linear_301	0	ERR3687832	Others
	LR_pmoC-phage_6_linear_303	0	ERR3687832	Others
	LR_pmoC-phage_6_linear_304	0	ERR3687832	Others
	LR_pmoC-phage_6_linear_305	0	ERR3687832	Others
	LR_pmoC-phage_6_linear_306	0	ERR3687832	Others
	LR_pmoC-phage_6_linear_307	0	ERR3687832	Others
	LR_pmoC-phage_6_linear_312	0	ERR3687832	Others
	LR_pmoC-phage_6_linear_313	0	ERR3687832	Others
	LR_pmoC-phage_6_linear_315	0	ERR3687832	Others
	LR_pmoC-phage_6_linear_319	0	ERR3687832	Others
	LR_pmoC-phage_6_linear_321	0	ERR3687832	Others
	LR_pmoC-phage_6_linear_322	0	ERR3687832	Others
	LR_pmoC-phage_6_linear_323	0	ERR3687832	Others
	LR_pmoC-phage_6_linear_326	0	ERR3687832	Others
	LR_pmoC-phage_6_linear_327	0	ERR3687832	Others
	LR_pmoC-phage_6_linear_330	0	ERR3687832	Others
	LR_pmoC-phage_6_linear_331	0	ERR3687832	Others
	LR_pmoC-phage_6_linear_332	0	ERR3687832	Others
	LR_pmoC-phage_6_linear_334	0	ERR3687832	Others
	LR_pmoC-phage_6_linear_335	0	ERR3687832	Others
	LR_pmoC-phage_6_linear_336	0	ERR3687832	Others
	LR_pmoC-phage_6_linear_338	0	ERR3687832	Others
	LR_pmoC-phage_6_linear_341	0	ERR3687832	Others
	LR_pmoC-phage_6_linear_342	0	ERR3687832	Others
	LR_pmoC-phage_6_linear_343	0	ERR3687832	Others
	LR_pmoC-phage_6_linear_344	0	ERR3687832	Others
	LR_pmoC-phage_6_linear_345	0	ERR3687832	Others
	LR_pmoC-phage_6_linear_346	0	ERR3687832	Others
	LR_pmoC-phage_6_linear_347	0	ERR3687832	Others
	LR_pmoC-phage_6_linear_348	0	ERR3687832	Others
	LR_pmoC-phage_6_linear_349	0	ERR3687832	Others
	LR_pmoC-phage_6_linear_350	0	ERR3687832	Others
	LR_pmoC-phage_6_linear_353	0	ERR3687832	Others
	LR_pmoC-phage_6_linear_354	0	ERR3687832	Others
	LR_pmoC-phage_6_linear_355	0	ERR3687832	Others
	LR_pmoC-phage_6_linear_357	0	ERR3687832	Others
	LR_pmoC-phage_6_linear_358	0	ERR3687832	Others
	LR_pmoC-phage_6_linear_360	0	ERR3687832	Others
	LR_pmoC-phage_6_linear_361	0	ERR3687832	Others
	LR_pmoC-phage_6_linear_362	0	ERR3687832	Others
	LR_pmoC-phage_6_linear_363	0	ERR3687832	Others
	LR_pmoC-phage_6_linear_364	0	ERR3687832	Others
	LR_pmoC-phage_6_linear_365	0	ERR3687832	Others
	LR_pmoC-phage_6_linear_366	0	ERR3687832	Others
	LR_pmoC-phage_6_linear_367	0	ERR3687832	Others
	LR_pmoC-phage_6_linear_368	0	ERR3687832	Others
	LR_pmoC-phage_6_linear_369	0	ERR3687832	Others
	LR_pmoC-phage_6_linear_370	0	ERR3687832	Others
	LR_pmoC-phage_6_linear_372	0	ERR3687832	Others
	LR_pmoC-phage_6_linear_373	0	ERR3687832	Others
	LR_pmoC-phage_6_linear_374	0	ERR3687832	Others
	LR_pmoC-phage_6_linear_375	0	ERR3687832	Others
	LR_pmoC-phage_6_linear_376	0	ERR3687832	Others
	LR_pmoC-phage_6_linear_377	0	ERR3687832	Others
	LR_pmoC-phage_6_linear_378	0	ERR3687832	Others
	LR_pmoC-phage_6_linear_379	0	ERR3687832	Others
	LR_pmoC-phage_6_linear_380	0	ERR3687832	Others
	LR_pmoC-phage_6_linear_381	0	ERR3687832	Others
	LR_pmoC-phage_6_linear_382	0	ERR3687832	Others
	LR_pmoC-phage_6_linear_383	0	ERR3687832	Others
	LR_pmoC-phage_6_linear_384	0	ERR3687832	Others
	LR_pmoC-phage_6_linear_385	0	ERR3687832	Others
	LR_pmoC-phage_6_linear_386	0	ERR3687832	Others
	LR_pmoC-phage_6_linear_387	0	ERR3687832	Others
	LR_pmoC-phage_6_linear_388	0	ERR3687832	Others
	LR_pmoC-phage_6_linear_389	0	ERR3687832	Others
	LR_pmoC-phage_6_linear_390	0	ERR3687832	Others
	LR_pmoC-phage_6_linear_391	0	ERR3687832	Others
	LR_pmoC-phage_6_linear_392	0	ERR3687832	Others
	LR_pmoC-phage_6_linear_393	0	ERR3687832	Others
	LR_pmoC-phage_6_linear_394	0	ERR3687832	Others
	LR_pmoC-phage_6_linear_395	0	ERR3687832	Others
	LR_pmoC-phage_6_linear_396	0	ERR3687832	Others
	LR_pmoC-phage_6_linear_397	0	ERR3687832	Others
	LR_pmoC-phage_6_linear_398	0	ERR3687832	Others
	LR_pmoC-phage_6_linear_399	0	ERR3687832	Others
	LR_pmoC-phage_6_linear_400	0	ERR3687832	Others
	LR_pmoC-phage_6_linear_401	0	ERR3687832	Others
	LR_pmoC-phage_6_linear_402	0	ERR3687832	Others
	LR_pmoC-phage_6_linear_403	0	ERR3687832	Others
	LR_pmoC-phage_6_linear_404	0	ERR3687832	Others
	LR_pmoC-phage_6_linear_405	0	ERR3687832	Others
	LR_pmoC-phage_6_linear_406	0	ERR3687832	Others
	LR_pmoC-phage_6_linear_408	0	ERR3687832	Others
	LR_pmoC-phage_6_linear_409	0	ERR3687832	Others
	LR_pmoC-phage_6_linear_410	0	ERR3687832	Others
	LR_pmoC-phage_6_linear_411	0	ERR3687832	Others
	LR_pmoC-phage_6_linear_412	0	ERR3687832	Others
	LR_pmoC-phage_6_linear_413	0	ERR3687832	Others
	LR_pmoC-phage_6_linear_414	0	ERR3687832	Others
	LR_pmoC-phage_6_linear_415	0	ERR3687832	Others
	LR_pmoC-phage_6_linear_416	0	ERR3687832	Others
	LR_pmoC-phage_6_linear_417	0	ERR3687832	Others
	LR_pmoC-phage_6_linear_418	0	ERR3687832	Others
	LR_pmoC-phage_6_linear_419	0	ERR3687832	Others
	LR_pmoC-phage_6_linear_420	0	ERR3687832	Others
	LR_pmoC-phage_6_linear_421	0	ERR3687832	Others
	LR_pmoC-phage_6_linear_422	0	ERR3687832	Others
	LR_pmoC-phage_6_linear_423	0	ERR3687832	Others
	LR_pmoC-phage_6_linear_424	0	ERR3687832	Others
	LR_pmoC-phage_6_linear_425	0	ERR3687832	Others
	LR_pmoC-phage_6_linear_426	0	ERR3687832	Others
	LR_pmoC-phage_6_linear_427	0	ERR3687832	Others
	LR_pmoC-phage_6_linear_428	0	ERR3687832	Others
	LR_pmoC-phage_6_linear_429	0	ERR3687832	Others
	LR_pmoC-phage_6_linear_430	0	ERR3687832	Others
	LR_pmoC-phage_6_linear_431	0	ERR3687832	Others
	LR_pmoC-phage_6_linear_432	0	ERR3687832	Others
	LR_pmoC-phage_6_linear_433	0	ERR3687832	Others
	LR_pmoC-phage_6_linear_434	0	ERR3687832	Others
	LR_pmoC-phage_6_linear_435	0	ERR3687832	Others
	LR_pmoC-phage_6_linear_436	0	ERR3687832	Others
	LR_pmoC-phage_6_linear_437	0	ERR3687832	Others
	LR_pmoC-phage_6_linear_439	0	ERR3687832	Others
	LR_pmoC-phage_6_linear_302	7.5937	ERR3687833	Others
	LR_pmoC-phage_6_linear_226	7.2442	ERR3687833	Others
	LR_pmoC-phage_6_linear_230	6.9111	ERR3687833	Others
	LR_pmoC-phage_6_linear_247	6.6165	ERR3687833	Others
	LR_pmoC-phage_6_linear_357	6.4266	ERR3687833	Others
	LR_pmoC-phage_6_linear_169	6.3559	ERR3687833	Others
	LR_pmoC-phage_6_linear_170	6.3308	ERR3687833	Others
	LR_pmoC-phage_6_linear_325	6.3149	ERR3687833	Others
	LR_pmoC-phage_6_linear_129	6.198	ERR3687833	Others
	LR_pmoC-phage_6_linear_308	6.0544	ERR3687833	Others
	LR_pmoC-phage_6_linear_227	6.0363	ERR3687833	Others
	LR_pmoC-phage_6_linear_134	6.0004	ERR3687833	Others
	LR_pmoC-phage_6_linear_78	5.6474	ERR3687833	Others
	LR_pmoC-phage_6_linear_106	5.4197	ERR3687833	Others
	LR_pmoC-phage_6_linear_117	5.3337	ERR3687833	Others
	LR_pmoC-phage_6_linear_128	5.2003	ERR3687833	Others
	LR_pmoC-phage_6_linear_115	5.0912	ERR3687833	Others
	LR_pmoC-phage_6_linear_133	5.0912	ERR3687833	Others
	LR_pmoC-phage_6_linear_46	5.0003	ERR3687833	Others
	LR_pmoC-phage_6_linear_374	4.7327	ERR3687833	Others
	LR_pmoC-phage_6_linear_38	4.6887	ERR3687833	Others
	LR_pmoC-phage_6_linear_13	4.6476	ERR3687833	Others
	LR_pmoC-phage_6_linear_313	4.6241	ERR3687833	Others
	LR_pmoC-phage_6_linear_141	4.538	ERR3687833	Others
	LR_pmoC-phage_6_linear_196	4.5164	ERR3687833	Others
	LR_pmoC-phage_6_linear_324	4.5117	ERR3687833	Others
	LR_pmoC-phage_6_linear_256	4.5028	ERR3687833	Others
	LR_pmoC-phage_6_linear_298	4.4605	ERR3687833	Others
	LR_pmoC-phage_6_linear_130	4.4272	ERR3687833	Others
	LR_pmoC-phage_6_linear_140	4.3265	ERR3687833	Others
	LR_pmoC-phage_6_linear_297	4.2134	ERR3687833	Others
	LR_pmoC-phage_6_linear_150	4.0836	ERR3687833	Others
	LR_pmoC-phage_6_linear_138	3.8623	ERR3687833	Others
	LR_pmoC-phage_6_linear_438	3.813	ERR3687833	Others
	LR_pmoC-phage_6_linear_216	3.7897	ERR3687833	Others
	LR_pmoC-phage_6_linear_143	3.7223	ERR3687833	Others
	LR_pmoC-phage_6_linear_81	3.6327	ERR3687833	Others
	LR_pmoC-phage_6_linear_79	3.6131	ERR3687833	Others
	LR_pmoC-phage_6_linear_271	3.5861	ERR3687833	Others
	LR_pmoC-phage_6_linear_254	3.5433	ERR3687833	Others
	LR_pmoC-phage_6_linear_259	3.4268	ERR3687833	Others
	LR_pmoC-phage_6_linear_111	3.4114	ERR3687833	Others
	LR_pmoC-phage_6_linear_195	3.3942	ERR3687833	Others
	LR_pmoC-phage_6_linear_70	3.2943	ERR3687833	Others
	LR_pmoC-phage_6_linear_215	3.2783	ERR3687833	Others
	LR_pmoC-phage_6_linear_270	3.2002	ERR3687833	Others
	LR_pmoC-phage_6_linear_142	3.129	ERR3687833	Others
	LR_pmoC-phage_6_linear_127	3.1113	ERR3687833	Others
	LR_pmoC-phage_6_linear_327	3.1113	ERR3687833	Others
	LR_pmoC-phage_6_linear_305	3.0915	ERR3687833	Others
	LR_pmoC-phage_6_linear_66	3.0272	ERR3687833	Others
	LR_pmoC-phage_6_linear_249	3.0148	ERR3687833	Others
	LR_pmoC-phage_6_linear_69	2.9869	ERR3687833	Others
	LR_pmoC-phage_6_linear_356	2.9869	ERR3687833	Others
	LR_pmoC-phage_6_linear_329	2.9605	ERR3687833	Others
	LR_pmoC-phage_6_linear_233	2.8356	ERR3687833	Others
	LR_pmoC-phage_6_linear_192	2.8002	ERR3687833	Others
	LR_pmoC-phage_6_linear_185	2.7862	ERR3687833	Others
	LR_pmoC-phage_6_linear_330	2.7319	ERR3687833	Others
	LR_pmoC-phage_6_linear_346	2.6511	ERR3687833	Others
	LR_pmoC-phage_6_linear_231	2.6048	ERR3687833	Others
	LR_pmoC-phage_6_linear_299	2.5948	ERR3687833	Others
	LR_pmoC-phage_6_linear_261	2.5848	ERR3687833	Others
	LR_pmoC-phage_6_linear_262	2.5827	ERR3687833	Others
	LR_pmoC-phage_6_linear_63	2.5749	ERR3687833	Others
	LR_pmoC-phage_6_linear_144	2.5545	ERR3687833	Others
	LR_pmoC-phage_6_linear_116	2.5456	ERR3687833	Others
	LR_pmoC-phage_6_linear_186	2.5426	ERR3687833	Others
	LR_pmoC-phage_6_linear_252	2.5328	ERR3687833	Others
	LR_pmoC-phage_6_linear_331	2.478	ERR3687833	Others
	LR_pmoC-phage_6_linear_61	2.4685	ERR3687833	Others
	LR_pmoC-phage_6_linear_159	2.4088	ERR3687833	Others
	LR_pmoC-phage_6_linear_265	2.3747	ERR3687833	Others
	LR_pmoC-phage_6_linear_258	2.3288	ERR3687833	Others
	LR_pmoC-phage_6_linear_214	2.2766	ERR3687833	Others
	LR_pmoC-phage_6_linear_359	2.2571	ERR3687833	Others
	LR_pmoC-phage_6_linear_187	2.2401	ERR3687833	Others
	LR_pmoC-phage_6_linear_54	2.2107	ERR3687833	Others
	LR_pmoC-phage_6_linear_183	2.1962	ERR3687833	Others
	LR_pmoC-phage_6_linear_312	2.1481	ERR3687833	Others
	LR_pmoC-phage_6_linear_306	2.0694	ERR3687833	Others
	LR_pmoC-phage_6_linear_222	2.0615	ERR3687833	Others
	LR_pmoC-phage_6_linear_40	2.0552	ERR3687833	Others
	LR_pmoC-phage_6_linear_219	2.0181	ERR3687833	Others
	LR_pmoC-phage_6_linear_173	2.0091	ERR3687833	Others
	LR_pmoC-phage_6_linear_238	1.948	ERR3687833	Others
	LR_pmoC-phage_6_linear_35	1.9344	ERR3687833	Others
	LR_pmoC-phage_6_linear_264	1.9256	ERR3687833	Others
	LR_pmoC-phage_6_linear_44	1.8984	ERR3687833	Others
	LR_pmoC-phage_6_linear_213	1.8878	ERR3687833	Others
	LR_pmoC-phage_6_linear_334	1.8825	ERR3687833	Others
	LR_pmoC-phage_6_linear_351	1.7921	ERR3687833	Others
	LR_pmoC-phage_6_linear_236	1.7501	ERR3687833	Others
	LR_pmoC-phage_6_linear_80	1.6717	ERR3687833	Others
	LR_pmoC-phage_6_linear_193	1.6717	ERR3687833	Others
	LR_pmoC-phage_6_linear_162	1.6472	ERR3687833	Others
	LR_pmoC-phage_6_linear_272	1.6472	ERR3687833	Others
	LR_pmoC-phage_6_linear_431	1.6233	ERR3687833	Others
	LR_pmoC-phage_6_linear_37	1.6001	ERR3687833	Others
	LR_pmoC-phage_6_linear_155	1.5593	ERR3687833	Others
	LR_pmoC-phage_6_linear_200	1.5136	ERR3687833	Others
	LR_pmoC-phage_6_linear_197	1.5055	ERR3687833	Others
	LR_pmoC-phage_6_linear_126	1.4738	ERR3687833	Others
	LR_pmoC-phage_6_linear_328	1.4641	ERR3687833	Others
	LR_pmoC-phage_6_linear_237	1.4546	ERR3687833	Others
	LR_pmoC-phage_6_linear_179	1.4422	ERR3687833	Others
	LR_pmoC-phage_6_linear_182	1.4422	ERR3687833	Others
	LR_pmoC-phage_6_linear_225	1.436	ERR3687833	Others
	LR_pmoC-phage_6_linear_275	1.4113	ERR3687833	Others
	LR_pmoC-phage_6_linear_345	1.3857	ERR3687833	Others
	LR_pmoC-phage_6_linear_48	1.3414	ERR3687833	Others
	LR_pmoC-phage_6_linear_32	1.3334	ERR3687833	Others
	LR_pmoC-phage_6_linear_266	1.3216	ERR3687833	Others
	LR_pmoC-phage_6_linear_239	1.3177	ERR3687833	Others
	LR_pmoC-phage_6_linear_105	1.2825	ERR3687833	Others
	LR_pmoC-phage_6_linear_246	1.2585	ERR3687833	Others
	LR_pmoC-phage_6_linear_352	1.2492	ERR3687833	Others
	LR_pmoC-phage_6_linear_53	1.2308	ERR3687833	Others
	LR_pmoC-phage_6_linear_120	1.2308	ERR3687833	Others
	LR_pmoC-phage_6_linear_361	1.1853	ERR3687833	Others
	LR_pmoC-phage_6_linear_350	1.179	ERR3687833	Others
	LR_pmoC-phage_6_linear_149	1.109	ERR3687833	Others
	LR_pmoC-phage_6_linear_67	1.0981	ERR3687833	Others
	LR_pmoC-phage_6_linear_274	1.0917	ERR3687833	Others
	LR_pmoC-phage_6_linear_279	1.077	ERR3687833	Others
	LR_pmoC-phage_6_linear_286	1.077	ERR3687833	Others
	LR_pmoC-phage_6_linear_386	1.077	ERR3687833	Others
	LR_pmoC-phage_6_linear_255	1.0647	ERR3687833	Others
	LR_pmoC-phage_6_linear_204	1.0567	ERR3687833	Others
	LR_pmoC-phage_6_linear_68	1.0419	ERR3687833	Others
	LR_pmoC-phage_6_linear_85	1.0182	ERR3687833	Others
	LR_pmoC-phage_6_linear_335	1.0182	ERR3687833	Others
	LR_pmoC-phage_6_linear_432	1.0182	ERR3687833	Others
	LR_pmoC-phage_6_linear_234	1.0068	ERR3687833	Others
	LR_pmoC-phage_6_linear_178	1.003	ERR3687833	Others
	LR_pmoC-phage_6_linear_121	1.0001	ERR3687833	Others
	LR_pmoC-phage_6_linear_176	0.9825	ERR3687833	Others
	LR_pmoC-phage_6_linear_301	0.9573	ERR3687833	Others
	LR_pmoC-phage_6_linear_349	0.9373	ERR3687833	Others
	LR_pmoC-phage_6_linear_291	0.9276	ERR3687833	Others
	LR_pmoC-phage_6_linear_184	0.9257	ERR3687833	Others
	LR_pmoC-phage_6_linear_235	0.9106	ERR3687833	Others
	LR_pmoC-phage_6_linear_71	0.9033	ERR3687833	Others
	LR_pmoC-phage_6_linear_304	0.8961	ERR3687833	Others
	LR_pmoC-phage_6_linear_205	0.8683	ERR3687833	Others
	LR_pmoC-phage_6_linear_332	0.8583	ERR3687833	Others
	LR_pmoC-phage_6_linear_307	0.855	ERR3687833	Others
	LR_pmoC-phage_6_linear_16	0.8518	ERR3687833	Others
	LR_pmoC-phage_6_linear_146	0.839	ERR3687833	Others
	LR_pmoC-phage_6_linear_15	0.8236	ERR3687833	Others
	LR_pmoC-phage_6_linear_343	0.8146	ERR3687833	Others
	LR_pmoC-phage_6_linear_273	0.7805	ERR3687833	Others
	LR_pmoC-phage_6_linear_251	0.7659	ERR3687833	Others
	LR_pmoC-phage_6_linear_314	0.7568	ERR3687833	Others
	LR_pmoC-phage_6_linear_191	0.7369	ERR3687833	Others
	LR_pmoC-phage_6_linear_320	0.7067	ERR3687833	Others
	LR_pmoC-phage_6_linear_75	0.6914	ERR3687833	Others
	LR_pmoC-phage_6_linear_339	0.6914	ERR3687833	Others
	LR_pmoC-phage_6_linear_118	0.6589	ERR3687833	Others
	LR_pmoC-phage_6_linear_295	0.599	ERR3687833	Others
	LR_pmoC-phage_6_linear_433	0.5814	ERR3687833	Others
	LR_pmoC-phage_6_linear_57	0.5586	ERR3687833	Others
	LR_pmoC-phage_6_linear_435	0.5572	ERR3687833	Others
	LR_pmoC-phage_6_linear_109	0.5271	ERR3687833	Others
	LR_pmoC-phage_6_linear_220	0.5091	ERR3687833	Others
	LR_pmoC-phage_6_linear_337	0.487	ERR3687833	Others
	LR_pmoC-phage_6_linear_354	0.4726	ERR3687833	Others
	LR_pmoC-phage_6_linear_333	0.4392	ERR3687833	Others
	LR_pmoC-phage_6_linear_268	0.3797	ERR3687833	Others
	LR_pmoC-phage_6_linear_42	0.3334	ERR3687833	Others
	LR_pmoC-phage_6_linear_119	0.306	ERR3687833	Others
	LR_pmoC-phage_6_linear_344	0.2979	ERR3687833	Others
	LR_pmoC-phage_6_linear_1	0	ERR3687833	Others
	LR_pmoC-phage_6_linear_2	0	ERR3687833	Others
	LR_pmoC-phage_6_linear_3	0	ERR3687833	Others
	LR_pmoC-phage_6_linear_4	0	ERR3687833	Others
	LR_pmoC-phage_6_linear_5	0	ERR3687833	Others
	LR_pmoC-phage_6_linear_6	0	ERR3687833	Others
	LR_pmoC-phage_6_linear_7	0	ERR3687833	Others
	LR_pmoC-phage_6_linear_8	0	ERR3687833	Others
	LR_pmoC-phage_6_linear_9	0	ERR3687833	Others
	LR_pmoC-phage_6_linear_10	0	ERR3687833	Others
	LR_pmoC-phage_6_linear_11	0	ERR3687833	Others
	LR_pmoC-phage_6_linear_12	0	ERR3687833	Others
	LR_pmoC-phage_6_linear_14	0	ERR3687833	Others
	LR_pmoC-phage_6_linear_17	0	ERR3687833	Others
	LR_pmoC-phage_6_linear_18	0	ERR3687833	Others
	LR_pmoC-phage_6_linear_19	0	ERR3687833	Others
	LR_pmoC-phage_6_linear_21	0	ERR3687833	Others
	LR_pmoC-phage_6_linear_22	0	ERR3687833	Others
	LR_pmoC-phage_6_linear_23	0	ERR3687833	Others
	LR_pmoC-phage_6_linear_24	0	ERR3687833	Others
	LR_pmoC-phage_6_linear_25	0	ERR3687833	Others
	LR_pmoC-phage_6_linear_26	0	ERR3687833	Others
	LR_pmoC-phage_6_linear_27	0	ERR3687833	Others
	LR_pmoC-phage_6_linear_28	0	ERR3687833	Others
	LR_pmoC-phage_6_linear_29	0	ERR3687833	Others
	LR_pmoC-phage_6_linear_30	0	ERR3687833	Others
	LR_pmoC-phage_6_linear_31	0	ERR3687833	Others
	LR_pmoC-phage_6_linear_33	0	ERR3687833	Others
	LR_pmoC-phage_6_linear_34	0	ERR3687833	Others
	LR_pmoC-phage_6_linear_36	0	ERR3687833	Others
	LR_pmoC-phage_6_linear_39	0	ERR3687833	Others
	LR_pmoC-phage_6_linear_41	0	ERR3687833	Others
	LR_pmoC-phage_6_linear_43	0	ERR3687833	Others
	LR_pmoC-phage_6_linear_45	0	ERR3687833	Others
	LR_pmoC-phage_6_linear_47	0	ERR3687833	Others
	LR_pmoC-phage_6_linear_49	0	ERR3687833	Others
	LR_pmoC-phage_6_linear_50	0	ERR3687833	Others
	LR_pmoC-phage_6_linear_51	0	ERR3687833	Others
	LR_pmoC-phage_6_linear_52	0	ERR3687833	Others
	LR_pmoC-phage_6_linear_55	0	ERR3687833	Others
	LR_pmoC-phage_6_linear_56	0	ERR3687833	Others
	LR_pmoC-phage_6_linear_58	0	ERR3687833	Others
	LR_pmoC-phage_6_linear_59	0	ERR3687833	Others
	LR_pmoC-phage_6_linear_60	0	ERR3687833	Others
	LR_pmoC-phage_6_linear_62	0	ERR3687833	Others
	LR_pmoC-phage_6_linear_64	0	ERR3687833	Others
	LR_pmoC-phage_6_linear_65	0	ERR3687833	Others
	LR_pmoC-phage_6_linear_72	0	ERR3687833	Others
	LR_pmoC-phage_6_linear_73	0	ERR3687833	Others
	LR_pmoC-phage_6_linear_74	0	ERR3687833	Others
	LR_pmoC-phage_6_linear_76	0	ERR3687833	Others
	LR_pmoC-phage_6_linear_77	0	ERR3687833	Others
	LR_pmoC-phage_6_linear_82	0	ERR3687833	Others
	LR_pmoC-phage_6_linear_83	0	ERR3687833	Others
	LR_pmoC-phage_6_linear_84	0	ERR3687833	Others
	LR_pmoC-phage_6_linear_86	0	ERR3687833	Others
	LR_pmoC-phage_6_linear_87	0	ERR3687833	Others
	LR_pmoC-phage_6_linear_88	0	ERR3687833	Others
	LR_pmoC-phage_6_linear_89	0	ERR3687833	Others
	LR_pmoC-phage_6_linear_90	0	ERR3687833	Others
	LR_pmoC-phage_6_linear_91	0	ERR3687833	Others
	LR_pmoC-phage_6_linear_92	0	ERR3687833	Others
	LR_pmoC-phage_6_linear_93	0	ERR3687833	Others
	LR_pmoC-phage_6_linear_94	0	ERR3687833	Others
	LR_pmoC-phage_6_linear_95	0	ERR3687833	Others
	LR_pmoC-phage_6_linear_96	0	ERR3687833	Others
	LR_pmoC-phage_6_linear_97	0	ERR3687833	Others
	LR_pmoC-phage_6_linear_98	0	ERR3687833	Others
	LR_pmoC-phage_6_linear_99	0	ERR3687833	Others
	LR_pmoC-phage_6_linear_100	0	ERR3687833	Others
	LR_pmoC-phage_6_linear_101	0	ERR3687833	Others
	LR_pmoC-phage_6_linear_102	0	ERR3687833	Others
	LR_pmoC-phage_6_linear_103	0	ERR3687833	Others
	LR_pmoC-phage_6_linear_104	0	ERR3687833	Others
	LR_pmoC-phage_6_linear_107	0	ERR3687833	Others
	LR_pmoC-phage_6_linear_108	0	ERR3687833	Others
	LR_pmoC-phage_6_linear_110	0	ERR3687833	Others
	LR_pmoC-phage_6_linear_112	0	ERR3687833	Others
	LR_pmoC-phage_6_linear_113	0	ERR3687833	Others
	LR_pmoC-phage_6_linear_114	0	ERR3687833	Others
	LR_pmoC-phage_6_linear_122	0	ERR3687833	Others
	LR_pmoC-phage_6_linear_123	0	ERR3687833	Others
	LR_pmoC-phage_6_linear_124	0	ERR3687833	Others
	LR_pmoC-phage_6_linear_125	0	ERR3687833	Others
	LR_pmoC-phage_6_linear_135	0	ERR3687833	Others
	LR_pmoC-phage_6_linear_136	0	ERR3687833	Others
	LR_pmoC-phage_6_linear_145	0	ERR3687833	Others
	LR_pmoC-phage_6_linear_147	0	ERR3687833	Others
	LR_pmoC-phage_6_linear_148	0	ERR3687833	Others
	LR_pmoC-phage_6_linear_151	0	ERR3687833	Others
	LR_pmoC-phage_6_linear_152	0	ERR3687833	Others
	LR_pmoC-phage_6_linear_153	0	ERR3687833	Others
	LR_pmoC-phage_6_linear_154	0	ERR3687833	Others
	LR_pmoC-phage_6_linear_156	0	ERR3687833	Others
	LR_pmoC-phage_6_linear_157	0	ERR3687833	Others
	LR_pmoC-phage_6_linear_158	0	ERR3687833	Others
	LR_pmoC-phage_6_linear_160	0	ERR3687833	Others
	LR_pmoC-phage_6_linear_161	0	ERR3687833	Others
	LR_pmoC-phage_6_linear_163	0	ERR3687833	Others
	LR_pmoC-phage_6_linear_164	0	ERR3687833	Others
	LR_pmoC-phage_6_linear_165	0	ERR3687833	Others
	LR_pmoC-phage_6_linear_166	0	ERR3687833	Others
	LR_pmoC-phage_6_linear_167	0	ERR3687833	Others
	LR_pmoC-phage_6_linear_168	0	ERR3687833	Others
	LR_pmoC-phage_6_linear_171	0	ERR3687833	Others
	LR_pmoC-phage_6_linear_172	0	ERR3687833	Others
	LR_pmoC-phage_6_linear_174	0	ERR3687833	Others
	LR_pmoC-phage_6_linear_175	0	ERR3687833	Others
	LR_pmoC-phage_6_linear_177	0	ERR3687833	Others
	LR_pmoC-phage_6_linear_180	0	ERR3687833	Others
	LR_pmoC-phage_6_linear_181	0	ERR3687833	Others
	LR_pmoC-phage_6_linear_188	0	ERR3687833	Others
	LR_pmoC-phage_6_linear_189	0	ERR3687833	Others
	LR_pmoC-phage_6_linear_190	0	ERR3687833	Others
	LR_pmoC-phage_6_linear_194	0	ERR3687833	Others
	LR_pmoC-phage_6_linear_198	0	ERR3687833	Others
	LR_pmoC-phage_6_linear_199	0	ERR3687833	Others
	LR_pmoC-phage_6_linear_201	0	ERR3687833	Others
	LR_pmoC-phage_6_linear_202	0	ERR3687833	Others
	LR_pmoC-phage_6_linear_203	0	ERR3687833	Others
	LR_pmoC-phage_6_linear_206	0	ERR3687833	Others
	LR_pmoC-phage_6_linear_207	0	ERR3687833	Others
	LR_pmoC-phage_6_linear_208	0	ERR3687833	Others
	LR_pmoC-phage_6_linear_209	0	ERR3687833	Others
	LR_pmoC-phage_6_linear_210	0	ERR3687833	Others
	LR_pmoC-phage_6_linear_211	0	ERR3687833	Others
	LR_pmoC-phage_6_linear_212	0	ERR3687833	Others
	LR_pmoC-phage_6_linear_217	0	ERR3687833	Others
	LR_pmoC-phage_6_linear_218	0	ERR3687833	Others
	LR_pmoC-phage_6_linear_223	0	ERR3687833	Others
	LR_pmoC-phage_6_linear_224	0	ERR3687833	Others
	LR_pmoC-phage_6_linear_228	0	ERR3687833	Others
	LR_pmoC-phage_6_linear_229	0	ERR3687833	Others
	LR_pmoC-phage_6_linear_232	0	ERR3687833	Others
	LR_pmoC-phage_6_linear_240	0	ERR3687833	Others
	LR_pmoC-phage_6_linear_241	0	ERR3687833	Others
	LR_pmoC-phage_6_linear_242	0	ERR3687833	Others
	LR_pmoC-phage_6_linear_243	0	ERR3687833	Others
	LR_pmoC-phage_6_linear_244	0	ERR3687833	Others
	LR_pmoC-phage_6_linear_245	0	ERR3687833	Others
	LR_pmoC-phage_6_linear_253	0	ERR3687833	Others
	LR_pmoC-phage_6_linear_257	0	ERR3687833	Others
	LR_pmoC-phage_6_linear_260	0	ERR3687833	Others
	LR_pmoC-phage_6_linear_263	0	ERR3687833	Others
	LR_pmoC-phage_6_linear_267	0	ERR3687833	Others
	LR_pmoC-phage_6_linear_269	0	ERR3687833	Others
	LR_pmoC-phage_6_linear_276	0	ERR3687833	Others
	LR_pmoC-phage_6_linear_277	0	ERR3687833	Others
	LR_pmoC-phage_6_linear_278	0	ERR3687833	Others
	LR_pmoC-phage_6_linear_280	0	ERR3687833	Others
	LR_pmoC-phage_6_linear_281	0	ERR3687833	Others
	LR_pmoC-phage_6_linear_282	0	ERR3687833	Others
	LR_pmoC-phage_6_linear_283	0	ERR3687833	Others
	LR_pmoC-phage_6_linear_284	0	ERR3687833	Others
	LR_pmoC-phage_6_linear_285	0	ERR3687833	Others
	LR_pmoC-phage_6_linear_296	0	ERR3687833	Others
	LR_pmoC-phage_6_linear_300	0	ERR3687833	Others
	LR_pmoC-phage_6_linear_303	0	ERR3687833	Others
	LR_pmoC-phage_6_linear_309	0	ERR3687833	Others
	LR_pmoC-phage_6_linear_315	0	ERR3687833	Others
	LR_pmoC-phage_6_linear_319	0	ERR3687833	Others
	LR_pmoC-phage_6_linear_321	0	ERR3687833	Others
	LR_pmoC-phage_6_linear_322	0	ERR3687833	Others
	LR_pmoC-phage_6_linear_323	0	ERR3687833	Others
	LR_pmoC-phage_6_linear_326	0	ERR3687833	Others
	LR_pmoC-phage_6_linear_336	0	ERR3687833	Others
	LR_pmoC-phage_6_linear_338	0	ERR3687833	Others
	LR_pmoC-phage_6_linear_340	0	ERR3687833	Others
	LR_pmoC-phage_6_linear_341	0	ERR3687833	Others
	LR_pmoC-phage_6_linear_342	0	ERR3687833	Others
	LR_pmoC-phage_6_linear_347	0	ERR3687833	Others
	LR_pmoC-phage_6_linear_348	0	ERR3687833	Others
	LR_pmoC-phage_6_linear_353	0	ERR3687833	Others
	LR_pmoC-phage_6_linear_355	0	ERR3687833	Others
	LR_pmoC-phage_6_linear_358	0	ERR3687833	Others
	LR_pmoC-phage_6_linear_360	0	ERR3687833	Others
	LR_pmoC-phage_6_linear_362	0	ERR3687833	Others
	LR_pmoC-phage_6_linear_363	0	ERR3687833	Others
	LR_pmoC-phage_6_linear_364	0	ERR3687833	Others
	LR_pmoC-phage_6_linear_365	0	ERR3687833	Others
	LR_pmoC-phage_6_linear_366	0	ERR3687833	Others
	LR_pmoC-phage_6_linear_367	0	ERR3687833	Others
	LR_pmoC-phage_6_linear_368	0	ERR3687833	Others
	LR_pmoC-phage_6_linear_369	0	ERR3687833	Others
	LR_pmoC-phage_6_linear_370	0	ERR3687833	Others
	LR_pmoC-phage_6_linear_371	0	ERR3687833	Others
	LR_pmoC-phage_6_linear_372	0	ERR3687833	Others
	LR_pmoC-phage_6_linear_373	0	ERR3687833	Others
	LR_pmoC-phage_6_linear_375	0	ERR3687833	Others
	LR_pmoC-phage_6_linear_376	0	ERR3687833	Others
	LR_pmoC-phage_6_linear_377	0	ERR3687833	Others
	LR_pmoC-phage_6_linear_378	0	ERR3687833	Others
	LR_pmoC-phage_6_linear_379	0	ERR3687833	Others
	LR_pmoC-phage_6_linear_380	0	ERR3687833	Others
	LR_pmoC-phage_6_linear_381	0	ERR3687833	Others
	LR_pmoC-phage_6_linear_382	0	ERR3687833	Others
	LR_pmoC-phage_6_linear_383	0	ERR3687833	Others
	LR_pmoC-phage_6_linear_384	0	ERR3687833	Others
	LR_pmoC-phage_6_linear_385	0	ERR3687833	Others
	LR_pmoC-phage_6_linear_387	0	ERR3687833	Others
	LR_pmoC-phage_6_linear_388	0	ERR3687833	Others
	LR_pmoC-phage_6_linear_389	0	ERR3687833	Others
	LR_pmoC-phage_6_linear_390	0	ERR3687833	Others
	LR_pmoC-phage_6_linear_391	0	ERR3687833	Others
	LR_pmoC-phage_6_linear_392	0	ERR3687833	Others
	LR_pmoC-phage_6_linear_393	0	ERR3687833	Others
	LR_pmoC-phage_6_linear_394	0	ERR3687833	Others
	LR_pmoC-phage_6_linear_395	0	ERR3687833	Others
	LR_pmoC-phage_6_linear_396	0	ERR3687833	Others
	LR_pmoC-phage_6_linear_397	0	ERR3687833	Others
	LR_pmoC-phage_6_linear_398	0	ERR3687833	Others
	LR_pmoC-phage_6_linear_399	0	ERR3687833	Others
	LR_pmoC-phage_6_linear_400	0	ERR3687833	Others
	LR_pmoC-phage_6_linear_401	0	ERR3687833	Others
	LR_pmoC-phage_6_linear_402	0	ERR3687833	Others
	LR_pmoC-phage_6_linear_403	0	ERR3687833	Others
	LR_pmoC-phage_6_linear_404	0	ERR3687833	Others
	LR_pmoC-phage_6_linear_405	0	ERR3687833	Others
	LR_pmoC-phage_6_linear_406	0	ERR3687833	Others
	LR_pmoC-phage_6_linear_407	0	ERR3687833	Others
	LR_pmoC-phage_6_linear_408	0	ERR3687833	Others
	LR_pmoC-phage_6_linear_409	0	ERR3687833	Others
	LR_pmoC-phage_6_linear_410	0	ERR3687833	Others
	LR_pmoC-phage_6_linear_411	0	ERR3687833	Others
	LR_pmoC-phage_6_linear_412	0	ERR3687833	Others
	LR_pmoC-phage_6_linear_413	0	ERR3687833	Others
	LR_pmoC-phage_6_linear_414	0	ERR3687833	Others
	LR_pmoC-phage_6_linear_415	0	ERR3687833	Others
	LR_pmoC-phage_6_linear_416	0	ERR3687833	Others
	LR_pmoC-phage_6_linear_417	0	ERR3687833	Others
	LR_pmoC-phage_6_linear_418	0	ERR3687833	Others
	LR_pmoC-phage_6_linear_419	0	ERR3687833	Others
	LR_pmoC-phage_6_linear_420	0	ERR3687833	Others
	LR_pmoC-phage_6_linear_421	0	ERR3687833	Others
	LR_pmoC-phage_6_linear_422	0	ERR3687833	Others
	LR_pmoC-phage_6_linear_423	0	ERR3687833	Others
	LR_pmoC-phage_6_linear_424	0	ERR3687833	Others
	LR_pmoC-phage_6_linear_425	0	ERR3687833	Others
	LR_pmoC-phage_6_linear_426	0	ERR3687833	Others
	LR_pmoC-phage_6_linear_427	0	ERR3687833	Others
	LR_pmoC-phage_6_linear_428	0	ERR3687833	Others
	LR_pmoC-phage_6_linear_429	0	ERR3687833	Others
	LR_pmoC-phage_6_linear_430	0	ERR3687833	Others
	LR_pmoC-phage_6_linear_434	0	ERR3687833	Others
	LR_pmoC-phage_6_linear_436	0	ERR3687833	Others
	LR_pmoC-phage_6_linear_437	0	ERR3687833	Others
	LR_pmoC-phage_6_linear_439	0	ERR3687833	Others
	LR_pmoC-phage_6_linear_159	14.6295	ERR3687834	Others
	LR_pmoC-phage_6_linear_230	14.4739	ERR3687834	Others
	LR_pmoC-phage_6_linear_54	13.4264	ERR3687834	Others
	LR_pmoC-phage_6_linear_183	13.3387	ERR3687834	Others
	LR_pmoC-phage_6_linear_287	13.0822	ERR3687834	Others
	LR_pmoC-phage_6_linear_165	12.9576	ERR3687834	Others
	LR_pmoC-phage_6_linear_326	11.3695	ERR3687834	Others
	LR_pmoC-phage_6_linear_130	10.7553	ERR3687834	Others
	LR_pmoC-phage_6_linear_91	10.3072	ERR3687834	Others
	LR_pmoC-phage_6_linear_137	10.3072	ERR3687834	Others
	LR_pmoC-phage_6_linear_226	10.1533	ERR3687834	Others
	LR_pmoC-phage_6_linear_288	9.7647	ERR3687834	Others
	LR_pmoC-phage_6_linear_136	9.1929	ERR3687834	Others
	LR_pmoC-phage_6_linear_314	9.1929	ERR3687834	Others
	LR_pmoC-phage_6_linear_128	8.9083	ERR3687834	Others
	LR_pmoC-phage_6_linear_247	8.611	ERR3687834	Others
	LR_pmoC-phage_6_linear_408	8.3469	ERR3687834	Others
	LR_pmoC-phage_6_linear_48	8.147	ERR3687834	Others
	LR_pmoC-phage_6_linear_325	8.0744	ERR3687834	Others
	LR_pmoC-phage_6_linear_359	6.8541	ERR3687834	Others
	LR_pmoC-phage_6_linear_154	6.8369	ERR3687834	Others
	LR_pmoC-phage_6_linear_157	6.8027	ERR3687834	Others
	LR_pmoC-phage_6_linear_435	6.7689	ERR3687834	Others
	LR_pmoC-phage_6_linear_215	6.6368	ERR3687834	Others
	LR_pmoC-phage_6_linear_142	6.442	ERR3687834	Others
	LR_pmoC-phage_6_linear_259	5.9464	ERR3687834	Others
	LR_pmoC-phage_6_linear_194	5.8644	ERR3687834	Others
	LR_pmoC-phage_6_linear_140	5.8392	ERR3687834	Others
	LR_pmoC-phage_6_linear_61	5.6221	ERR3687834	Others
	LR_pmoC-phage_6_linear_119	5.576	ERR3687834	Others
	LR_pmoC-phage_6_linear_79	5.4861	ERR3687834	Others
	LR_pmoC-phage_6_linear_129	5.3776	ERR3687834	Others
	LR_pmoC-phage_6_linear_308	5.2531	ERR3687834	Others
	LR_pmoC-phage_6_linear_63	5.2128	ERR3687834	Others
	LR_pmoC-phage_6_linear_248	5.185	ERR3687834	Others
	LR_pmoC-phage_6_linear_155	4.7351	ERR3687834	Others
	LR_pmoC-phage_6_linear_298	4.5151	ERR3687834	Others
	LR_pmoC-phage_6_linear_38	4.4297	ERR3687834	Others
	LR_pmoC-phage_6_linear_297	4.265	ERR3687834	Others
	LR_pmoC-phage_6_linear_75	4.1992	ERR3687834	Others
	LR_pmoC-phage_6_linear_42	4.0492	ERR3687834	Others
	LR_pmoC-phage_6_linear_81	3.6771	ERR3687834	Others
	LR_pmoC-phage_6_linear_391	3.4532	ERR3687834	Others
	LR_pmoC-phage_6_linear_256	3.4185	ERR3687834	Others
	LR_pmoC-phage_6_linear_85	3.0921	ERR3687834	Others
	LR_pmoC-phage_6_linear_169	2.9134	ERR3687834	Others
	LR_pmoC-phage_6_linear_305	2.8886	ERR3687834	Others
	LR_pmoC-phage_6_linear_235	2.7653	ERR3687834	Others
	LR_pmoC-phage_6_linear_205	2.6367	ERR3687834	Others
	LR_pmoC-phage_6_linear_16	2.5866	ERR3687834	Others
	LR_pmoC-phage_6_linear_249	2.3883	ERR3687834	Others
	LR_pmoC-phage_6_linear_144	2.3869	ERR3687834	Others
	LR_pmoC-phage_6_linear_268	2.306	ERR3687834	Others
	LR_pmoC-phage_6_linear_35	2.2739	ERR3687834	Others
	LR_pmoC-phage_6_linear_275	1.5585	ERR3687834	Others
	LR_pmoC-phage_6_linear_255	1.2933	ERR3687834	Others
	LR_pmoC-phage_6_linear_258	0.6019	ERR3687834	Others
	LR_pmoC-phage_6_linear_1	0	ERR3687834	Others
	LR_pmoC-phage_6_linear_2	0	ERR3687834	Others
	LR_pmoC-phage_6_linear_3	0	ERR3687834	Others
	LR_pmoC-phage_6_linear_4	0	ERR3687834	Others
	LR_pmoC-phage_6_linear_5	0	ERR3687834	Others
	LR_pmoC-phage_6_linear_6	0	ERR3687834	Others
	LR_pmoC-phage_6_linear_7	0	ERR3687834	Others
	LR_pmoC-phage_6_linear_8	0	ERR3687834	Others
	LR_pmoC-phage_6_linear_9	0	ERR3687834	Others
	LR_pmoC-phage_6_linear_10	0	ERR3687834	Others
	LR_pmoC-phage_6_linear_11	0	ERR3687834	Others
	LR_pmoC-phage_6_linear_12	0	ERR3687834	Others
	LR_pmoC-phage_6_linear_13	0	ERR3687834	Others
	LR_pmoC-phage_6_linear_14	0	ERR3687834	Others
	LR_pmoC-phage_6_linear_15	0	ERR3687834	Others
	LR_pmoC-phage_6_linear_17	0	ERR3687834	Others
	LR_pmoC-phage_6_linear_18	0	ERR3687834	Others
	LR_pmoC-phage_6_linear_19	0	ERR3687834	Others
	LR_pmoC-phage_6_linear_21	0	ERR3687834	Others
	LR_pmoC-phage_6_linear_22	0	ERR3687834	Others
	LR_pmoC-phage_6_linear_23	0	ERR3687834	Others
	LR_pmoC-phage_6_linear_24	0	ERR3687834	Others
	LR_pmoC-phage_6_linear_25	0	ERR3687834	Others
	LR_pmoC-phage_6_linear_26	0	ERR3687834	Others
	LR_pmoC-phage_6_linear_27	0	ERR3687834	Others
	LR_pmoC-phage_6_linear_28	0	ERR3687834	Others
	LR_pmoC-phage_6_linear_29	0	ERR3687834	Others
	LR_pmoC-phage_6_linear_30	0	ERR3687834	Others
	LR_pmoC-phage_6_linear_31	0	ERR3687834	Others
	LR_pmoC-phage_6_linear_32	0	ERR3687834	Others
	LR_pmoC-phage_6_linear_33	0	ERR3687834	Others
	LR_pmoC-phage_6_linear_34	0	ERR3687834	Others
	LR_pmoC-phage_6_linear_36	0	ERR3687834	Others
	LR_pmoC-phage_6_linear_37	0	ERR3687834	Others
	LR_pmoC-phage_6_linear_40	0	ERR3687834	Others
	LR_pmoC-phage_6_linear_41	0	ERR3687834	Others
	LR_pmoC-phage_6_linear_43	0	ERR3687834	Others
	LR_pmoC-phage_6_linear_44	0	ERR3687834	Others
	LR_pmoC-phage_6_linear_45	0	ERR3687834	Others
	LR_pmoC-phage_6_linear_46	0	ERR3687834	Others
	LR_pmoC-phage_6_linear_47	0	ERR3687834	Others
	LR_pmoC-phage_6_linear_49	0	ERR3687834	Others
	LR_pmoC-phage_6_linear_50	0	ERR3687834	Others
	LR_pmoC-phage_6_linear_51	0	ERR3687834	Others
	LR_pmoC-phage_6_linear_52	0	ERR3687834	Others
	LR_pmoC-phage_6_linear_53	0	ERR3687834	Others
	LR_pmoC-phage_6_linear_55	0	ERR3687834	Others
	LR_pmoC-phage_6_linear_56	0	ERR3687834	Others
	LR_pmoC-phage_6_linear_57	0	ERR3687834	Others
	LR_pmoC-phage_6_linear_58	0	ERR3687834	Others
	LR_pmoC-phage_6_linear_59	0	ERR3687834	Others
	LR_pmoC-phage_6_linear_60	0	ERR3687834	Others
	LR_pmoC-phage_6_linear_62	0	ERR3687834	Others
	LR_pmoC-phage_6_linear_64	0	ERR3687834	Others
	LR_pmoC-phage_6_linear_65	0	ERR3687834	Others
	LR_pmoC-phage_6_linear_66	0	ERR3687834	Others
	LR_pmoC-phage_6_linear_67	0	ERR3687834	Others
	LR_pmoC-phage_6_linear_68	0	ERR3687834	Others
	LR_pmoC-phage_6_linear_69	0	ERR3687834	Others
	LR_pmoC-phage_6_linear_70	0	ERR3687834	Others
	LR_pmoC-phage_6_linear_71	0	ERR3687834	Others
	LR_pmoC-phage_6_linear_72	0	ERR3687834	Others
	LR_pmoC-phage_6_linear_73	0	ERR3687834	Others
	LR_pmoC-phage_6_linear_74	0	ERR3687834	Others
	LR_pmoC-phage_6_linear_76	0	ERR3687834	Others
	LR_pmoC-phage_6_linear_77	0	ERR3687834	Others
	LR_pmoC-phage_6_linear_78	0	ERR3687834	Others
	LR_pmoC-phage_6_linear_80	0	ERR3687834	Others
	LR_pmoC-phage_6_linear_82	0	ERR3687834	Others
	LR_pmoC-phage_6_linear_83	0	ERR3687834	Others
	LR_pmoC-phage_6_linear_84	0	ERR3687834	Others
	LR_pmoC-phage_6_linear_86	0	ERR3687834	Others
	LR_pmoC-phage_6_linear_87	0	ERR3687834	Others
	LR_pmoC-phage_6_linear_88	0	ERR3687834	Others
	LR_pmoC-phage_6_linear_89	0	ERR3687834	Others
	LR_pmoC-phage_6_linear_90	0	ERR3687834	Others
	LR_pmoC-phage_6_linear_92	0	ERR3687834	Others
	LR_pmoC-phage_6_linear_93	0	ERR3687834	Others
	LR_pmoC-phage_6_linear_94	0	ERR3687834	Others
	LR_pmoC-phage_6_linear_95	0	ERR3687834	Others
	LR_pmoC-phage_6_linear_96	0	ERR3687834	Others
	LR_pmoC-phage_6_linear_97	0	ERR3687834	Others
	LR_pmoC-phage_6_linear_98	0	ERR3687834	Others
	LR_pmoC-phage_6_linear_99	0	ERR3687834	Others
	LR_pmoC-phage_6_linear_100	0	ERR3687834	Others
	LR_pmoC-phage_6_linear_101	0	ERR3687834	Others
	LR_pmoC-phage_6_linear_102	0	ERR3687834	Others
	LR_pmoC-phage_6_linear_103	0	ERR3687834	Others
	LR_pmoC-phage_6_linear_104	0	ERR3687834	Others
	LR_pmoC-phage_6_linear_105	0	ERR3687834	Others
	LR_pmoC-phage_6_linear_106	0	ERR3687834	Others
	LR_pmoC-phage_6_linear_107	0	ERR3687834	Others
	LR_pmoC-phage_6_linear_108	0	ERR3687834	Others
	LR_pmoC-phage_6_linear_109	0	ERR3687834	Others
	LR_pmoC-phage_6_linear_110	0	ERR3687834	Others
	LR_pmoC-phage_6_linear_111	0	ERR3687834	Others
	LR_pmoC-phage_6_linear_112	0	ERR3687834	Others
	LR_pmoC-phage_6_linear_113	0	ERR3687834	Others
	LR_pmoC-phage_6_linear_114	0	ERR3687834	Others
	LR_pmoC-phage_6_linear_115	0	ERR3687834	Others
	LR_pmoC-phage_6_linear_116	0	ERR3687834	Others
	LR_pmoC-phage_6_linear_117	0	ERR3687834	Others
	LR_pmoC-phage_6_linear_118	0	ERR3687834	Others
	LR_pmoC-phage_6_linear_120	0	ERR3687834	Others
	LR_pmoC-phage_6_linear_121	0	ERR3687834	Others
	LR_pmoC-phage_6_linear_122	0	ERR3687834	Others
	LR_pmoC-phage_6_linear_123	0	ERR3687834	Others
	LR_pmoC-phage_6_linear_124	0	ERR3687834	Others
	LR_pmoC-phage_6_linear_125	0	ERR3687834	Others
	LR_pmoC-phage_6_linear_126	0	ERR3687834	Others
	LR_pmoC-phage_6_linear_131	0	ERR3687834	Others
	LR_pmoC-phage_6_linear_133	0	ERR3687834	Others
	LR_pmoC-phage_6_linear_134	0	ERR3687834	Others
	LR_pmoC-phage_6_linear_135	0	ERR3687834	Others
	LR_pmoC-phage_6_linear_138	0	ERR3687834	Others
	LR_pmoC-phage_6_linear_141	0	ERR3687834	Others
	LR_pmoC-phage_6_linear_143	0	ERR3687834	Others
	LR_pmoC-phage_6_linear_145	0	ERR3687834	Others
	LR_pmoC-phage_6_linear_146	0	ERR3687834	Others
	LR_pmoC-phage_6_linear_147	0	ERR3687834	Others
	LR_pmoC-phage_6_linear_148	0	ERR3687834	Others
	LR_pmoC-phage_6_linear_149	0	ERR3687834	Others
	LR_pmoC-phage_6_linear_150	0	ERR3687834	Others
	LR_pmoC-phage_6_linear_151	0	ERR3687834	Others
	LR_pmoC-phage_6_linear_152	0	ERR3687834	Others
	LR_pmoC-phage_6_linear_153	0	ERR3687834	Others
	LR_pmoC-phage_6_linear_156	0	ERR3687834	Others
	LR_pmoC-phage_6_linear_158	0	ERR3687834	Others
	LR_pmoC-phage_6_linear_160	0	ERR3687834	Others
	LR_pmoC-phage_6_linear_161	0	ERR3687834	Others
	LR_pmoC-phage_6_linear_162	0	ERR3687834	Others
	LR_pmoC-phage_6_linear_163	0	ERR3687834	Others
	LR_pmoC-phage_6_linear_164	0	ERR3687834	Others
	LR_pmoC-phage_6_linear_166	0	ERR3687834	Others
	LR_pmoC-phage_6_linear_167	0	ERR3687834	Others
	LR_pmoC-phage_6_linear_168	0	ERR3687834	Others
	LR_pmoC-phage_6_linear_170	0	ERR3687834	Others
	LR_pmoC-phage_6_linear_171	0	ERR3687834	Others
	LR_pmoC-phage_6_linear_172	0	ERR3687834	Others
	LR_pmoC-phage_6_linear_173	0	ERR3687834	Others
	LR_pmoC-phage_6_linear_174	0	ERR3687834	Others
	LR_pmoC-phage_6_linear_175	0	ERR3687834	Others
	LR_pmoC-phage_6_linear_176	0	ERR3687834	Others
	LR_pmoC-phage_6_linear_177	0	ERR3687834	Others
	LR_pmoC-phage_6_linear_178	0	ERR3687834	Others
	LR_pmoC-phage_6_linear_179	0	ERR3687834	Others
	LR_pmoC-phage_6_linear_180	0	ERR3687834	Others
	LR_pmoC-phage_6_linear_181	0	ERR3687834	Others
	LR_pmoC-phage_6_linear_182	0	ERR3687834	Others
	LR_pmoC-phage_6_linear_184	0	ERR3687834	Others
	LR_pmoC-phage_6_linear_185	0	ERR3687834	Others
	LR_pmoC-phage_6_linear_186	0	ERR3687834	Others
	LR_pmoC-phage_6_linear_187	0	ERR3687834	Others
	LR_pmoC-phage_6_linear_188	0	ERR3687834	Others
	LR_pmoC-phage_6_linear_189	0	ERR3687834	Others
	LR_pmoC-phage_6_linear_190	0	ERR3687834	Others
	LR_pmoC-phage_6_linear_191	0	ERR3687834	Others
	LR_pmoC-phage_6_linear_192	0	ERR3687834	Others
	LR_pmoC-phage_6_linear_193	0	ERR3687834	Others
	LR_pmoC-phage_6_linear_195	0	ERR3687834	Others
	LR_pmoC-phage_6_linear_197	0	ERR3687834	Others
	LR_pmoC-phage_6_linear_198	0	ERR3687834	Others
	LR_pmoC-phage_6_linear_199	0	ERR3687834	Others
	LR_pmoC-phage_6_linear_200	0	ERR3687834	Others
	LR_pmoC-phage_6_linear_201	0	ERR3687834	Others
	LR_pmoC-phage_6_linear_202	0	ERR3687834	Others
	LR_pmoC-phage_6_linear_203	0	ERR3687834	Others
	LR_pmoC-phage_6_linear_204	0	ERR3687834	Others
	LR_pmoC-phage_6_linear_206	0	ERR3687834	Others
	LR_pmoC-phage_6_linear_207	0	ERR3687834	Others
	LR_pmoC-phage_6_linear_208	0	ERR3687834	Others
	LR_pmoC-phage_6_linear_209	0	ERR3687834	Others
	LR_pmoC-phage_6_linear_210	0	ERR3687834	Others
	LR_pmoC-phage_6_linear_211	0	ERR3687834	Others
	LR_pmoC-phage_6_linear_212	0	ERR3687834	Others
	LR_pmoC-phage_6_linear_214	0	ERR3687834	Others
	LR_pmoC-phage_6_linear_216	0	ERR3687834	Others
	LR_pmoC-phage_6_linear_217	0	ERR3687834	Others
	LR_pmoC-phage_6_linear_218	0	ERR3687834	Others
	LR_pmoC-phage_6_linear_219	0	ERR3687834	Others
	LR_pmoC-phage_6_linear_220	0	ERR3687834	Others
	LR_pmoC-phage_6_linear_221	0	ERR3687834	Others
	LR_pmoC-phage_6_linear_222	0	ERR3687834	Others
	LR_pmoC-phage_6_linear_223	0	ERR3687834	Others
	LR_pmoC-phage_6_linear_224	0	ERR3687834	Others
	LR_pmoC-phage_6_linear_225	0	ERR3687834	Others
	LR_pmoC-phage_6_linear_227	0	ERR3687834	Others
	LR_pmoC-phage_6_linear_228	0	ERR3687834	Others
	LR_pmoC-phage_6_linear_229	0	ERR3687834	Others
	LR_pmoC-phage_6_linear_231	0	ERR3687834	Others
	LR_pmoC-phage_6_linear_232	0	ERR3687834	Others
	LR_pmoC-phage_6_linear_233	0	ERR3687834	Others
	LR_pmoC-phage_6_linear_234	0	ERR3687834	Others
	LR_pmoC-phage_6_linear_236	0	ERR3687834	Others
	LR_pmoC-phage_6_linear_238	0	ERR3687834	Others
	LR_pmoC-phage_6_linear_239	0	ERR3687834	Others
	LR_pmoC-phage_6_linear_240	0	ERR3687834	Others
	LR_pmoC-phage_6_linear_241	0	ERR3687834	Others
	LR_pmoC-phage_6_linear_242	0	ERR3687834	Others
	LR_pmoC-phage_6_linear_243	0	ERR3687834	Others
	LR_pmoC-phage_6_linear_244	0	ERR3687834	Others
	LR_pmoC-phage_6_linear_245	0	ERR3687834	Others
	LR_pmoC-phage_6_linear_246	0	ERR3687834	Others
	LR_pmoC-phage_6_linear_250	0	ERR3687834	Others
	LR_pmoC-phage_6_linear_251	0	ERR3687834	Others
	LR_pmoC-phage_6_linear_252	0	ERR3687834	Others
	LR_pmoC-phage_6_linear_253	0	ERR3687834	Others
	LR_pmoC-phage_6_linear_254	0	ERR3687834	Others
	LR_pmoC-phage_6_linear_257	0	ERR3687834	Others
	LR_pmoC-phage_6_linear_260	0	ERR3687834	Others
	LR_pmoC-phage_6_linear_261	0	ERR3687834	Others
	LR_pmoC-phage_6_linear_262	0	ERR3687834	Others
	LR_pmoC-phage_6_linear_263	0	ERR3687834	Others
	LR_pmoC-phage_6_linear_264	0	ERR3687834	Others
	LR_pmoC-phage_6_linear_265	0	ERR3687834	Others
	LR_pmoC-phage_6_linear_266	0	ERR3687834	Others
	LR_pmoC-phage_6_linear_267	0	ERR3687834	Others
	LR_pmoC-phage_6_linear_269	0	ERR3687834	Others
	LR_pmoC-phage_6_linear_270	0	ERR3687834	Others
	LR_pmoC-phage_6_linear_271	0	ERR3687834	Others
	LR_pmoC-phage_6_linear_272	0	ERR3687834	Others
	LR_pmoC-phage_6_linear_274	0	ERR3687834	Others
	LR_pmoC-phage_6_linear_276	0	ERR3687834	Others
	LR_pmoC-phage_6_linear_277	0	ERR3687834	Others
	LR_pmoC-phage_6_linear_278	0	ERR3687834	Others
	LR_pmoC-phage_6_linear_279	0	ERR3687834	Others
	LR_pmoC-phage_6_linear_280	0	ERR3687834	Others
	LR_pmoC-phage_6_linear_281	0	ERR3687834	Others
	LR_pmoC-phage_6_linear_282	0	ERR3687834	Others
	LR_pmoC-phage_6_linear_283	0	ERR3687834	Others
	LR_pmoC-phage_6_linear_284	0	ERR3687834	Others
	LR_pmoC-phage_6_linear_285	0	ERR3687834	Others
	LR_pmoC-phage_6_linear_286	0	ERR3687834	Others
	LR_pmoC-phage_6_linear_291	0	ERR3687834	Others
	LR_pmoC-phage_6_linear_295	0	ERR3687834	Others
	LR_pmoC-phage_6_linear_296	0	ERR3687834	Others
	LR_pmoC-phage_6_linear_299	0	ERR3687834	Others
	LR_pmoC-phage_6_linear_300	0	ERR3687834	Others
	LR_pmoC-phage_6_linear_301	0	ERR3687834	Others
	LR_pmoC-phage_6_linear_303	0	ERR3687834	Others
	LR_pmoC-phage_6_linear_304	0	ERR3687834	Others
	LR_pmoC-phage_6_linear_306	0	ERR3687834	Others
	LR_pmoC-phage_6_linear_307	0	ERR3687834	Others
	LR_pmoC-phage_6_linear_309	0	ERR3687834	Others
	LR_pmoC-phage_6_linear_313	0	ERR3687834	Others
	LR_pmoC-phage_6_linear_315	0	ERR3687834	Others
	LR_pmoC-phage_6_linear_316	0	ERR3687834	Others
	LR_pmoC-phage_6_linear_317	0	ERR3687834	Others
	LR_pmoC-phage_6_linear_319	0	ERR3687834	Others
	LR_pmoC-phage_6_linear_320	0	ERR3687834	Others
	LR_pmoC-phage_6_linear_321	0	ERR3687834	Others
	LR_pmoC-phage_6_linear_322	0	ERR3687834	Others
	LR_pmoC-phage_6_linear_323	0	ERR3687834	Others
	LR_pmoC-phage_6_linear_327	0	ERR3687834	Others
	LR_pmoC-phage_6_linear_328	0	ERR3687834	Others
	LR_pmoC-phage_6_linear_329	0	ERR3687834	Others
	LR_pmoC-phage_6_linear_330	0	ERR3687834	Others
	LR_pmoC-phage_6_linear_331	0	ERR3687834	Others
	LR_pmoC-phage_6_linear_332	0	ERR3687834	Others
	LR_pmoC-phage_6_linear_333	0	ERR3687834	Others
	LR_pmoC-phage_6_linear_334	0	ERR3687834	Others
	LR_pmoC-phage_6_linear_335	0	ERR3687834	Others
	LR_pmoC-phage_6_linear_336	0	ERR3687834	Others
	LR_pmoC-phage_6_linear_337	0	ERR3687834	Others
	LR_pmoC-phage_6_linear_338	0	ERR3687834	Others
	LR_pmoC-phage_6_linear_339	0	ERR3687834	Others
	LR_pmoC-phage_6_linear_340	0	ERR3687834	Others
	LR_pmoC-phage_6_linear_341	0	ERR3687834	Others
	LR_pmoC-phage_6_linear_342	0	ERR3687834	Others
	LR_pmoC-phage_6_linear_343	0	ERR3687834	Others
	LR_pmoC-phage_6_linear_344	0	ERR3687834	Others
	LR_pmoC-phage_6_linear_345	0	ERR3687834	Others
	LR_pmoC-phage_6_linear_346	0	ERR3687834	Others
	LR_pmoC-phage_6_linear_347	0	ERR3687834	Others
	LR_pmoC-phage_6_linear_348	0	ERR3687834	Others
	LR_pmoC-phage_6_linear_349	0	ERR3687834	Others
	LR_pmoC-phage_6_linear_350	0	ERR3687834	Others
	LR_pmoC-phage_6_linear_351	0	ERR3687834	Others
	LR_pmoC-phage_6_linear_352	0	ERR3687834	Others
	LR_pmoC-phage_6_linear_353	0	ERR3687834	Others
	LR_pmoC-phage_6_linear_354	0	ERR3687834	Others
	LR_pmoC-phage_6_linear_355	0	ERR3687834	Others
	LR_pmoC-phage_6_linear_356	0	ERR3687834	Others
	LR_pmoC-phage_6_linear_357	0	ERR3687834	Others
	LR_pmoC-phage_6_linear_358	0	ERR3687834	Others
	LR_pmoC-phage_6_linear_360	0	ERR3687834	Others
	LR_pmoC-phage_6_linear_361	0	ERR3687834	Others
	LR_pmoC-phage_6_linear_362	0	ERR3687834	Others
	LR_pmoC-phage_6_linear_363	0	ERR3687834	Others
	LR_pmoC-phage_6_linear_364	0	ERR3687834	Others
	LR_pmoC-phage_6_linear_365	0	ERR3687834	Others
	LR_pmoC-phage_6_linear_366	0	ERR3687834	Others
	LR_pmoC-phage_6_linear_367	0	ERR3687834	Others
	LR_pmoC-phage_6_linear_368	0	ERR3687834	Others
	LR_pmoC-phage_6_linear_369	0	ERR3687834	Others
	LR_pmoC-phage_6_linear_370	0	ERR3687834	Others
	LR_pmoC-phage_6_linear_371	0	ERR3687834	Others
	LR_pmoC-phage_6_linear_372	0	ERR3687834	Others
	LR_pmoC-phage_6_linear_373	0	ERR3687834	Others
	LR_pmoC-phage_6_linear_374	0	ERR3687834	Others
	LR_pmoC-phage_6_linear_375	0	ERR3687834	Others
	LR_pmoC-phage_6_linear_376	0	ERR3687834	Others
	LR_pmoC-phage_6_linear_377	0	ERR3687834	Others
	LR_pmoC-phage_6_linear_378	0	ERR3687834	Others
	LR_pmoC-phage_6_linear_379	0	ERR3687834	Others
	LR_pmoC-phage_6_linear_380	0	ERR3687834	Others
	LR_pmoC-phage_6_linear_381	0	ERR3687834	Others
	LR_pmoC-phage_6_linear_382	0	ERR3687834	Others
	LR_pmoC-phage_6_linear_383	0	ERR3687834	Others
	LR_pmoC-phage_6_linear_384	0	ERR3687834	Others
	LR_pmoC-phage_6_linear_385	0	ERR3687834	Others
	LR_pmoC-phage_6_linear_386	0	ERR3687834	Others
	LR_pmoC-phage_6_linear_387	0	ERR3687834	Others
	LR_pmoC-phage_6_linear_388	0	ERR3687834	Others
	LR_pmoC-phage_6_linear_389	0	ERR3687834	Others
	LR_pmoC-phage_6_linear_390	0	ERR3687834	Others
	LR_pmoC-phage_6_linear_392	0	ERR3687834	Others
	LR_pmoC-phage_6_linear_393	0	ERR3687834	Others
	LR_pmoC-phage_6_linear_394	0	ERR3687834	Others
	LR_pmoC-phage_6_linear_395	0	ERR3687834	Others
	LR_pmoC-phage_6_linear_396	0	ERR3687834	Others
	LR_pmoC-phage_6_linear_397	0	ERR3687834	Others
	LR_pmoC-phage_6_linear_398	0	ERR3687834	Others
	LR_pmoC-phage_6_linear_399	0	ERR3687834	Others
	LR_pmoC-phage_6_linear_400	0	ERR3687834	Others
	LR_pmoC-phage_6_linear_401	0	ERR3687834	Others
	LR_pmoC-phage_6_linear_402	0	ERR3687834	Others
	LR_pmoC-phage_6_linear_403	0	ERR3687834	Others
	LR_pmoC-phage_6_linear_404	0	ERR3687834	Others
	LR_pmoC-phage_6_linear_405	0	ERR3687834	Others
	LR_pmoC-phage_6_linear_406	0	ERR3687834	Others
	LR_pmoC-phage_6_linear_407	0	ERR3687834	Others
	LR_pmoC-phage_6_linear_409	0	ERR3687834	Others
	LR_pmoC-phage_6_linear_410	0	ERR3687834	Others
	LR_pmoC-phage_6_linear_411	0	ERR3687834	Others
	LR_pmoC-phage_6_linear_412	0	ERR3687834	Others
	LR_pmoC-phage_6_linear_413	0	ERR3687834	Others
	LR_pmoC-phage_6_linear_414	0	ERR3687834	Others
	LR_pmoC-phage_6_linear_415	0	ERR3687834	Others
	LR_pmoC-phage_6_linear_416	0	ERR3687834	Others
	LR_pmoC-phage_6_linear_417	0	ERR3687834	Others
	LR_pmoC-phage_6_linear_418	0	ERR3687834	Others
	LR_pmoC-phage_6_linear_419	0	ERR3687834	Others
	LR_pmoC-phage_6_linear_420	0	ERR3687834	Others
	LR_pmoC-phage_6_linear_421	0	ERR3687834	Others
	LR_pmoC-phage_6_linear_422	0	ERR3687834	Others
	LR_pmoC-phage_6_linear_423	0	ERR3687834	Others
	LR_pmoC-phage_6_linear_424	0	ERR3687834	Others
	LR_pmoC-phage_6_linear_425	0	ERR3687834	Others
	LR_pmoC-phage_6_linear_426	0	ERR3687834	Others
	LR_pmoC-phage_6_linear_427	0	ERR3687834	Others
	LR_pmoC-phage_6_linear_428	0	ERR3687834	Others
	LR_pmoC-phage_6_linear_429	0	ERR3687834	Others
	LR_pmoC-phage_6_linear_430	0	ERR3687834	Others
	LR_pmoC-phage_6_linear_431	0	ERR3687834	Others
	LR_pmoC-phage_6_linear_432	0	ERR3687834	Others
	LR_pmoC-phage_6_linear_433	0	ERR3687834	Others
	LR_pmoC-phage_6_linear_434	0	ERR3687834	Others
	LR_pmoC-phage_6_linear_436	0	ERR3687834	Others
	LR_pmoC-phage_6_linear_437	0	ERR3687834	Others
	LR_pmoC-phage_6_linear_438	0	ERR3687834	Others
	LR_pmoC-phage_6_linear_439	0	ERR3687834	Others
	LR_pmoC-phage_6_linear_377	217.297	ERR3687835	Others
	LR_pmoC-phage_6_linear_418	213.675	ERR3687835	Others
	LR_pmoC-phage_6_linear_16	194.989	ERR3687835	Others
	LR_pmoC-phage_6_linear_132	180.571	ERR3687835	Others
	LR_pmoC-phage_6_linear_379	175.624	ERR3687835	Others
	LR_pmoC-phage_6_linear_396	164.365	ERR3687835	Others
	LR_pmoC-phage_6_linear_425	130.822	ERR3687835	Others
	LR_pmoC-phage_6_linear_36	116.55	ERR3687835	Others
	LR_pmoC-phage_6_linear_421	113.456	ERR3687835	Others
	LR_pmoC-phage_6_linear_357	105.086	ERR3687835	Others
	LR_pmoC-phage_6_linear_405	82.713	ERR3687835	Others
	LR_pmoC-phage_6_linear_266	75.6372	ERR3687835	Others
	LR_pmoC-phage_6_linear_38	47.7042	ERR3687835	Others
	LR_pmoC-phage_6_linear_310	44.5157	ERR3687835	Others
	LR_pmoC-phage_6_linear_1	0	ERR3687835	Others
	LR_pmoC-phage_6_linear_2	0	ERR3687835	Others
	LR_pmoC-phage_6_linear_3	0	ERR3687835	Others
	LR_pmoC-phage_6_linear_4	0	ERR3687835	Others
	LR_pmoC-phage_6_linear_5	0	ERR3687835	Others
	LR_pmoC-phage_6_linear_6	0	ERR3687835	Others
	LR_pmoC-phage_6_linear_7	0	ERR3687835	Others
	LR_pmoC-phage_6_linear_8	0	ERR3687835	Others
	LR_pmoC-phage_6_linear_9	0	ERR3687835	Others
	LR_pmoC-phage_6_linear_10	0	ERR3687835	Others
	LR_pmoC-phage_6_linear_11	0	ERR3687835	Others
	LR_pmoC-phage_6_linear_12	0	ERR3687835	Others
	LR_pmoC-phage_6_linear_13	0	ERR3687835	Others
	LR_pmoC-phage_6_linear_14	0	ERR3687835	Others
	LR_pmoC-phage_6_linear_15	0	ERR3687835	Others
	LR_pmoC-phage_6_linear_17	0	ERR3687835	Others
	LR_pmoC-phage_6_linear_18	0	ERR3687835	Others
	LR_pmoC-phage_6_linear_19	0	ERR3687835	Others
	LR_pmoC-phage_6_linear_20	0	ERR3687835	Others
	LR_pmoC-phage_6_linear_21	0	ERR3687835	Others
	LR_pmoC-phage_6_linear_22	0	ERR3687835	Others
	LR_pmoC-phage_6_linear_23	0	ERR3687835	Others
	LR_pmoC-phage_6_linear_24	0	ERR3687835	Others
	LR_pmoC-phage_6_linear_25	0	ERR3687835	Others
	LR_pmoC-phage_6_linear_26	0	ERR3687835	Others
	LR_pmoC-phage_6_linear_27	0	ERR3687835	Others
	LR_pmoC-phage_6_linear_28	0	ERR3687835	Others
	LR_pmoC-phage_6_linear_29	0	ERR3687835	Others
	LR_pmoC-phage_6_linear_30	0	ERR3687835	Others
	LR_pmoC-phage_6_linear_31	0	ERR3687835	Others
	LR_pmoC-phage_6_linear_32	0	ERR3687835	Others
	LR_pmoC-phage_6_linear_33	0	ERR3687835	Others
	LR_pmoC-phage_6_linear_34	0	ERR3687835	Others
	LR_pmoC-phage_6_linear_35	0	ERR3687835	Others
	LR_pmoC-phage_6_linear_37	0	ERR3687835	Others
	LR_pmoC-phage_6_linear_39	0	ERR3687835	Others
	LR_pmoC-phage_6_linear_40	0	ERR3687835	Others
	LR_pmoC-phage_6_linear_41	0	ERR3687835	Others
	LR_pmoC-phage_6_linear_42	0	ERR3687835	Others
	LR_pmoC-phage_6_linear_43	0	ERR3687835	Others
	LR_pmoC-phage_6_linear_44	0	ERR3687835	Others
	LR_pmoC-phage_6_linear_45	0	ERR3687835	Others
	LR_pmoC-phage_6_linear_46	0	ERR3687835	Others
	LR_pmoC-phage_6_linear_47	0	ERR3687835	Others
	LR_pmoC-phage_6_linear_48	0	ERR3687835	Others
	LR_pmoC-phage_6_linear_49	0	ERR3687835	Others
	LR_pmoC-phage_6_linear_50	0	ERR3687835	Others
	LR_pmoC-phage_6_linear_51	0	ERR3687835	Others
	LR_pmoC-phage_6_linear_52	0	ERR3687835	Others
	LR_pmoC-phage_6_linear_53	0	ERR3687835	Others
	LR_pmoC-phage_6_linear_54	0	ERR3687835	Others
	LR_pmoC-phage_6_linear_55	0	ERR3687835	Others
	LR_pmoC-phage_6_linear_56	0	ERR3687835	Others
	LR_pmoC-phage_6_linear_57	0	ERR3687835	Others
	LR_pmoC-phage_6_linear_58	0	ERR3687835	Others
	LR_pmoC-phage_6_linear_59	0	ERR3687835	Others
	LR_pmoC-phage_6_linear_60	0	ERR3687835	Others
	LR_pmoC-phage_6_linear_61	0	ERR3687835	Others
	LR_pmoC-phage_6_linear_62	0	ERR3687835	Others
	LR_pmoC-phage_6_linear_63	0	ERR3687835	Others
	LR_pmoC-phage_6_linear_64	0	ERR3687835	Others
	LR_pmoC-phage_6_linear_65	0	ERR3687835	Others
	LR_pmoC-phage_6_linear_66	0	ERR3687835	Others
	LR_pmoC-phage_6_linear_67	0	ERR3687835	Others
	LR_pmoC-phage_6_linear_68	0	ERR3687835	Others
	LR_pmoC-phage_6_linear_69	0	ERR3687835	Others
	LR_pmoC-phage_6_linear_70	0	ERR3687835	Others
	LR_pmoC-phage_6_linear_71	0	ERR3687835	Others
	LR_pmoC-phage_6_linear_72	0	ERR3687835	Others
	LR_pmoC-phage_6_linear_73	0	ERR3687835	Others
	LR_pmoC-phage_6_linear_74	0	ERR3687835	Others
	LR_pmoC-phage_6_linear_75	0	ERR3687835	Others
	LR_pmoC-phage_6_linear_76	0	ERR3687835	Others
	LR_pmoC-phage_6_linear_77	0	ERR3687835	Others
	LR_pmoC-phage_6_linear_78	0	ERR3687835	Others
	LR_pmoC-phage_6_linear_79	0	ERR3687835	Others
	LR_pmoC-phage_6_linear_80	0	ERR3687835	Others
	LR_pmoC-phage_6_linear_81	0	ERR3687835	Others
	LR_pmoC-phage_6_linear_82	0	ERR3687835	Others
	LR_pmoC-phage_6_linear_83	0	ERR3687835	Others
	LR_pmoC-phage_6_linear_84	0	ERR3687835	Others
	LR_pmoC-phage_6_linear_85	0	ERR3687835	Others
	LR_pmoC-phage_6_linear_86	0	ERR3687835	Others
	LR_pmoC-phage_6_linear_87	0	ERR3687835	Others
	LR_pmoC-phage_6_linear_88	0	ERR3687835	Others
	LR_pmoC-phage_6_linear_89	0	ERR3687835	Others
	LR_pmoC-phage_6_linear_90	0	ERR3687835	Others
	LR_pmoC-phage_6_linear_91	0	ERR3687835	Others
	LR_pmoC-phage_6_linear_92	0	ERR3687835	Others
	LR_pmoC-phage_6_linear_93	0	ERR3687835	Others
	LR_pmoC-phage_6_linear_94	0	ERR3687835	Others
	LR_pmoC-phage_6_linear_95	0	ERR3687835	Others
	LR_pmoC-phage_6_linear_96	0	ERR3687835	Others
	LR_pmoC-phage_6_linear_97	0	ERR3687835	Others
	LR_pmoC-phage_6_linear_98	0	ERR3687835	Others
	LR_pmoC-phage_6_linear_99	0	ERR3687835	Others
	LR_pmoC-phage_6_linear_100	0	ERR3687835	Others
	LR_pmoC-phage_6_linear_101	0	ERR3687835	Others
	LR_pmoC-phage_6_linear_102	0	ERR3687835	Others
	LR_pmoC-phage_6_linear_103	0	ERR3687835	Others
	LR_pmoC-phage_6_linear_104	0	ERR3687835	Others
	LR_pmoC-phage_6_linear_105	0	ERR3687835	Others
	LR_pmoC-phage_6_linear_106	0	ERR3687835	Others
	LR_pmoC-phage_6_linear_107	0	ERR3687835	Others
	LR_pmoC-phage_6_linear_108	0	ERR3687835	Others
	LR_pmoC-phage_6_linear_109	0	ERR3687835	Others
	LR_pmoC-phage_6_linear_110	0	ERR3687835	Others
	LR_pmoC-phage_6_linear_111	0	ERR3687835	Others
	LR_pmoC-phage_6_linear_112	0	ERR3687835	Others
	LR_pmoC-phage_6_linear_113	0	ERR3687835	Others
	LR_pmoC-phage_6_linear_114	0	ERR3687835	Others
	LR_pmoC-phage_6_linear_115	0	ERR3687835	Others
	LR_pmoC-phage_6_linear_116	0	ERR3687835	Others
	LR_pmoC-phage_6_linear_117	0	ERR3687835	Others
	LR_pmoC-phage_6_linear_118	0	ERR3687835	Others
	LR_pmoC-phage_6_linear_119	0	ERR3687835	Others
	LR_pmoC-phage_6_linear_120	0	ERR3687835	Others
	LR_pmoC-phage_6_linear_121	0	ERR3687835	Others
	LR_pmoC-phage_6_linear_122	0	ERR3687835	Others
	LR_pmoC-phage_6_linear_123	0	ERR3687835	Others
	LR_pmoC-phage_6_linear_124	0	ERR3687835	Others
	LR_pmoC-phage_6_linear_125	0	ERR3687835	Others
	LR_pmoC-phage_6_linear_126	0	ERR3687835	Others
	LR_pmoC-phage_6_linear_127	0	ERR3687835	Others
	LR_pmoC-phage_6_linear_128	0	ERR3687835	Others
	LR_pmoC-phage_6_linear_129	0	ERR3687835	Others
	LR_pmoC-phage_6_linear_130	0	ERR3687835	Others
	LR_pmoC-phage_6_linear_131	0	ERR3687835	Others
	LR_pmoC-phage_6_linear_133	0	ERR3687835	Others
	LR_pmoC-phage_6_linear_134	0	ERR3687835	Others
	LR_pmoC-phage_6_linear_135	0	ERR3687835	Others
	LR_pmoC-phage_6_linear_136	0	ERR3687835	Others
	LR_pmoC-phage_6_linear_137	0	ERR3687835	Others
	LR_pmoC-phage_6_linear_138	0	ERR3687835	Others
	LR_pmoC-phage_6_linear_139	0	ERR3687835	Others
	LR_pmoC-phage_6_linear_140	0	ERR3687835	Others
	LR_pmoC-phage_6_linear_141	0	ERR3687835	Others
	LR_pmoC-phage_6_linear_142	0	ERR3687835	Others
	LR_pmoC-phage_6_linear_143	0	ERR3687835	Others
	LR_pmoC-phage_6_linear_144	0	ERR3687835	Others
	LR_pmoC-phage_6_linear_145	0	ERR3687835	Others
	LR_pmoC-phage_6_linear_146	0	ERR3687835	Others
	LR_pmoC-phage_6_linear_147	0	ERR3687835	Others
	LR_pmoC-phage_6_linear_148	0	ERR3687835	Others
	LR_pmoC-phage_6_linear_149	0	ERR3687835	Others
	LR_pmoC-phage_6_linear_150	0	ERR3687835	Others
	LR_pmoC-phage_6_linear_151	0	ERR3687835	Others
	LR_pmoC-phage_6_linear_152	0	ERR3687835	Others
	LR_pmoC-phage_6_linear_153	0	ERR3687835	Others
	LR_pmoC-phage_6_linear_154	0	ERR3687835	Others
	LR_pmoC-phage_6_linear_155	0	ERR3687835	Others
	LR_pmoC-phage_6_linear_156	0	ERR3687835	Others
	LR_pmoC-phage_6_linear_157	0	ERR3687835	Others
	LR_pmoC-phage_6_linear_158	0	ERR3687835	Others
	LR_pmoC-phage_6_linear_159	0	ERR3687835	Others
	LR_pmoC-phage_6_linear_160	0	ERR3687835	Others
	LR_pmoC-phage_6_linear_161	0	ERR3687835	Others
	LR_pmoC-phage_6_linear_162	0	ERR3687835	Others
	LR_pmoC-phage_6_linear_163	0	ERR3687835	Others
	LR_pmoC-phage_6_linear_164	0	ERR3687835	Others
	LR_pmoC-phage_6_linear_165	0	ERR3687835	Others
	LR_pmoC-phage_6_linear_166	0	ERR3687835	Others
	LR_pmoC-phage_6_linear_167	0	ERR3687835	Others
	LR_pmoC-phage_6_linear_168	0	ERR3687835	Others
	LR_pmoC-phage_6_linear_169	0	ERR3687835	Others
	LR_pmoC-phage_6_linear_170	0	ERR3687835	Others
	LR_pmoC-phage_6_linear_171	0	ERR3687835	Others
	LR_pmoC-phage_6_linear_172	0	ERR3687835	Others
	LR_pmoC-phage_6_linear_173	0	ERR3687835	Others
	LR_pmoC-phage_6_linear_174	0	ERR3687835	Others
	LR_pmoC-phage_6_linear_175	0	ERR3687835	Others
	LR_pmoC-phage_6_linear_176	0	ERR3687835	Others
	LR_pmoC-phage_6_linear_177	0	ERR3687835	Others
	LR_pmoC-phage_6_linear_178	0	ERR3687835	Others
	LR_pmoC-phage_6_linear_179	0	ERR3687835	Others
	LR_pmoC-phage_6_linear_180	0	ERR3687835	Others
	LR_pmoC-phage_6_linear_181	0	ERR3687835	Others
	LR_pmoC-phage_6_linear_182	0	ERR3687835	Others
	LR_pmoC-phage_6_linear_183	0	ERR3687835	Others
	LR_pmoC-phage_6_linear_184	0	ERR3687835	Others
	LR_pmoC-phage_6_linear_185	0	ERR3687835	Others
	LR_pmoC-phage_6_linear_186	0	ERR3687835	Others
	LR_pmoC-phage_6_linear_187	0	ERR3687835	Others
	LR_pmoC-phage_6_linear_188	0	ERR3687835	Others
	LR_pmoC-phage_6_linear_189	0	ERR3687835	Others
	LR_pmoC-phage_6_linear_190	0	ERR3687835	Others
	LR_pmoC-phage_6_linear_191	0	ERR3687835	Others
	LR_pmoC-phage_6_linear_192	0	ERR3687835	Others
	LR_pmoC-phage_6_linear_193	0	ERR3687835	Others
	LR_pmoC-phage_6_linear_194	0	ERR3687835	Others
	LR_pmoC-phage_6_linear_195	0	ERR3687835	Others
	LR_pmoC-phage_6_linear_196	0	ERR3687835	Others
	LR_pmoC-phage_6_linear_197	0	ERR3687835	Others
	LR_pmoC-phage_6_linear_198	0	ERR3687835	Others
	LR_pmoC-phage_6_linear_199	0	ERR3687835	Others
	LR_pmoC-phage_6_linear_200	0	ERR3687835	Others
	LR_pmoC-phage_6_linear_201	0	ERR3687835	Others
	LR_pmoC-phage_6_linear_202	0	ERR3687835	Others
	LR_pmoC-phage_6_linear_203	0	ERR3687835	Others
	LR_pmoC-phage_6_linear_204	0	ERR3687835	Others
	LR_pmoC-phage_6_linear_205	0	ERR3687835	Others
	LR_pmoC-phage_6_linear_206	0	ERR3687835	Others
	LR_pmoC-phage_6_linear_207	0	ERR3687835	Others
	LR_pmoC-phage_6_linear_208	0	ERR3687835	Others
	LR_pmoC-phage_6_linear_209	0	ERR3687835	Others
	LR_pmoC-phage_6_linear_210	0	ERR3687835	Others
	LR_pmoC-phage_6_linear_211	0	ERR3687835	Others
	LR_pmoC-phage_6_linear_212	0	ERR3687835	Others
	LR_pmoC-phage_6_linear_213	0	ERR3687835	Others
	LR_pmoC-phage_6_linear_214	0	ERR3687835	Others
	LR_pmoC-phage_6_linear_215	0	ERR3687835	Others
	LR_pmoC-phage_6_linear_216	0	ERR3687835	Others
	LR_pmoC-phage_6_linear_217	0	ERR3687835	Others
	LR_pmoC-phage_6_linear_218	0	ERR3687835	Others
	LR_pmoC-phage_6_linear_219	0	ERR3687835	Others
	LR_pmoC-phage_6_linear_220	0	ERR3687835	Others
	LR_pmoC-phage_6_linear_221	0	ERR3687835	Others
	LR_pmoC-phage_6_linear_222	0	ERR3687835	Others
	LR_pmoC-phage_6_linear_223	0	ERR3687835	Others
	LR_pmoC-phage_6_linear_224	0	ERR3687835	Others
	LR_pmoC-phage_6_linear_225	0	ERR3687835	Others
	LR_pmoC-phage_6_linear_226	0	ERR3687835	Others
	LR_pmoC-phage_6_linear_227	0	ERR3687835	Others
	LR_pmoC-phage_6_linear_228	0	ERR3687835	Others
	LR_pmoC-phage_6_linear_229	0	ERR3687835	Others
	LR_pmoC-phage_6_linear_230	0	ERR3687835	Others
	LR_pmoC-phage_6_linear_231	0	ERR3687835	Others
	LR_pmoC-phage_6_linear_232	0	ERR3687835	Others
	LR_pmoC-phage_6_linear_233	0	ERR3687835	Others
[truncated: 1,074 more rows]

## Sheet: Fig.5e
		relative abundance
Sampling date	Depth	LR12	LR3	LR456	Species4	Species5	Species6
2017-11-23	4 m	0.00110105	0.00456701	0.00717048	0	0	0.00585767
2017-11-23	13 m	0.000159323	0.00095056	0.00118522	0	0.000254762	0.000955505
2017-12-07	4 m	0.00029352	0.00476014	0.00611092	0.000210564	0.000744466	0.00883361
2017-12-07	13.5 m	7.89794e-05	0.00177653	0.00363451	9.08416e-05	0.000586883	0.00535239
2018-01-09	4 m	0	0.000183765	0.00199585	0.000576034	0.00626719	0.000609216
2018-01-09	15 m	0.000189935	0.000110584	0.00206221	0.000683543	0.00675092	0.00051344
2018-01-09	15 m	0	0.00011124	0.00414829	0.000875787	0.0157775	0.00304159
		cell count (x 10e5)
Sampling date	Depth	LR12	LR3	LR456	Species4	Species5	Species6
2017-11-23	4 m	0.0353351	0.146565	0.230116	0	0	0.187985
2017-11-23	13 m	0.0681766	0.406759	0.507172	0	0.109016	0.408875
2017-12-07	4 m	0.0280166	0.454359	0.583291	0.0200985	0.0710599	0.843175
2017-12-07	13.5 m	0.00822692	0.185053	0.37859	0.00946256	0.0611329	0.557534
2018-01-09	4 m	0	0.0476961	0.518023	0.14951	1.62665	0.158122
2018-01-09	15 m	0.0792113	0.0461186	0.860036	0.285068	2.81544	0.214127
2018-01-09	15 m	0.0792113	0.0461186	0.860036	0.285068	2.81544	0.214127
		iRep value
Sampling date	Depth	LR12	LR3	LR456	Species4	Species5	Species6
2017-11-23	4 m	⏤	1.70262	2.55354	⏤	⏤	1.41908
2017-11-23	13 m	⏤	⏤	⏤	⏤	⏤	⏤
2017-12-07	4 m	⏤	1.82498	2.6417	⏤	⏤	1.38003
2017-12-07	13.5 m	⏤	⏤	2.6763	⏤	⏤	1.4949
2018-01-09	4 m	⏤	⏤	⏤	⏤		⏤
2018-01-09	15 m	⏤	⏤	⏤	⏤		⏤
2018-01-09	15 m	⏤	⏤	2.37029	⏤		1.4834
